# Supplementary material for: Doxorubicin-induced DNA Damage Causes Extensive Ubiquitination of Ribosomal Proteins Associated with a Decrease in Protein Translation*
Source: Mol Cell Proteomics. 2018 Feb 8;17(12):2297–308. doi: 10.1074/mcp.RA118.000652 (PMC6283304; doi:10.1074/mcp.RA118.000652)
Supplement: Fig. S3 [file 135740_0_supp_70428_p3qpd5.xlsx]

## Sheet: Table S1
Table S1. Identified ubiquitin sites after diglycyl-remnant enrichment. 11180 ubiquitin sites were identified from 33 LC-MS/MS runs. In this study ubiquitin-enriched peptide samples (doxorubicin-treated U2OS cells and its respective controls) were analyzed with Orbitrap LC-MS, followed by MaxQuant label-free quantification. For data filtering protein and peptide FDR were set to 1%.
Identifier 1	Identifier 2	Protein	Gene names	Positions in protein	Protein names	Localization prob	Sequence window	Modified sequence	Charge	m/z	Best localization MS/MS ID	Best localization raw file	Best score raw file	log ratio damage 2h E1	log ratio damage 6h E1	log ratio damage 2h E2	log ratio damage 6h E2	log ratio w/wo MG132	log ratio w/wo inhibitor	log intensity damage 2h E1	log intensity damage 6h E1	log intensity damage 2h E2	log intensity damage 6h E2	log intensity w/wo MG132	log intensity w/wo inhibitor
B4DQL0_13	MTMR8_13	B4DQL0	MTMR8	13	Myotubularin-related protein 8	1	___MDHITVPKVENVKLVDRYVSKKPANGIL	_VENVK(gl)LVDR_	3	395.891	186367	OR8_130722_VH_DM6_1	OR8_130722_VH_control_MG6_2	0.538397	-1.79326	-4.8034	-11.5463			7.10892	7.51598	6.59749	8.46772
O95573_58	ACSL3_58	O95573	ACSL3	58	Long-chain-fatty-acid--CoA ligase 3	0.999983	FFSESRQEKSNRIKAKPVNSKPDSAYRSVNS	_AK(gl)PVNSKPDSAYR_	3	516.271	6078	OR8_130722_VH_control_MG2_2	OR8_130722_VH_DM6_3	-0.617915	-0.0321137	-4.70332	-10.9162			7.93196	8.24998	6.56844	8.27813
P11142_108	HSPA8_108	P11142	HSPA8	108	Heat shock cognate 71 kDa protein;Heat shock-related 70 kDa protein 2	0.999964	MVVNDAGRPKVQVEYKGETKSFYPEEVSSMV	_VQVEYK(gl)GETK_	3	432.226	197146	OR9_20131008_VH_DM2_3	OR8_130722_VH_control_MG2_3	0.451727	-0.0182102	-0.230729	-10.8655	8.38352	0.994278	7.89297	8.23732	8.24552	8.26287	7.45683	7.9315
P63261_315	ACTG1_315	P63261	ACTG1	315	Actin, cytoplasmic 2;Actin, cytoplasmic 2, N-terminally processed;Actin, cytoplasmic 1;Actin, cytoplasmic 1, N-terminally processed;Actin, alpha skeletal muscle;Actin, alpha cardiac muscle 1;Actin, gamma-enteric smooth muscle;Actin, aortic smooth muscle	0.999999	SGGTTMYPGIADRMQKEITALAPSTMKIKII	_MQK(gl)EITALAPSTMK_	2	831.931	125669	OR8_130914_VH_control_MG6_2	OR8_130914_VH_control_MG6_2	-1.08038	0.380396	-10.7264	-10.4546	8.98205	1.24635	8.71141	8.95014	8.36546	8.13924	7.63656	8.16364
Q5T181_33	SHC1_33	Q5T181	SHC1	33	SHC-transforming protein 1	1	QLGGEEWTRHGSFVNKPTRGWLHPNDKVMGP	_HGSFVNK(gl)PTR_	3	419.555	58833	OR8_130722_VH_control_MG6_3	OR8_130722_VH_control_MG6_3	-1.59424	-0.504458	-1.4153	-10.4355			7.45795	7.43856	8.43829	8.1335
P08107_246	HSPA1A_246	P08107	HSPA1A	246	Heat shock 70 kDa protein 1A/1B	0.910683	EDFDNRLVNHFVEEFKRKHKKDISQNKRAVR	_LVNHFVEEFK(gl)RK_	3	553.97	118854	OR8_130914_VH_control_MG6_1	OR8_130722_VH_control_MG6_1	-1.79668	-1.99305	-4.86098	-10.3728			5.90541	7.36118	6.61424	8.11464
Q5QPM2_13	RALY_13	Q5QPM2	RALY	13	RNA-binding protein Raly	0.876672	___MSLKLQASNVTNKNDPKSINSRVFIGNL	_LQASNVTNK(gl)NDPK_	3	514.934	112234	OR8_130722_VH_DM6_3	OR8_130722_VH_DM6_3	-2.99369	-4.72311		-10.0292			6.20725	6.77147		8.01131
Q9NWD9_45	BEX4_45	Q9NWD9	BEX4	45	Protein BEX4	1	QNEEESRHLGGGEGQKPGGNIRRGRVRRLVP	_HLGGGEGQK(gl)PGGNIR_	3	530.941	59992	OR8_130722_VH_DM6_3	OR8_130722_VH_DM6_3	-7.13715	-0.094954	-4.65086	-9.96402			7.40626	8.11368	6.55325	7.9917
Q92598-2_471	HSPH1_471	Q92598-2	HSPH1	471	Heat shock protein 105 kDa	0.96216	EAKIGRFVVQNVSAQKDGEKSRVKVKVRVNT	_FVVQNVSAQK(gl)DGEK_	3	554.953	44017	OR8_130722_VH_control_MG6_1	OR8_130722_VH_control_MG6_1		-6.20293	6.39977	-9.91529	-5.21314	4.85678		7.20665	7.01711	7.97705	6.63275	6.52866
P46777_19	RPL5_19	P46777	RPL5	19	60S ribosomal protein L5	1	VKVVKNKAYFKRYQVKFRRRREGKTDYYARK	_YQVK(gl)FR_	2	477.761	211583	OR8_130722_VH_DM6_2	OR8_130722_VH_control_MG6_3	0.674016	-1.33275	0.193768	-9.79025	-0.726583	1.1448	8.15834	8.20385	8.31071	7.93945	7.93018	8.01283
Q9UHB7-2_288	AFF4_288	Q9UHB7-2	AFF4	288	AF4/FMR2 family member 4	0.99994	EHYSSQSHGNSMTELKPSSKAHLTKLKIPSQ	_LSSEHYSSQSHGNSMTELK(gl)PSSK_	3	879.073	115391	OR8_130722_VH_control_MG6_1	OR8_130914_VH_control_MG6_1	-1.49405	-1.62947	-9.12415	-9.75819			7.51669	7.71245	7.88367	7.92981
P08195-2_59	SLC3A2_59	P08195-2	SLC3A2	59	4F2 cell-surface antigen heavy chain	0.991545	KIKVAEDEAEAAAAAKFTGLSKEELLKVAGS	_VAEDEAEAAAAAK(gl)FTGLSK_	3	665.001	184332	OR8_130914_VH_control_MG6_2	OR8_130914_VH_control_MG6_3	0.726606	-0.468586	-5.49656	-9.74487	0.22313	0.940735	7.16709	7.44157	7.50893	7.9258	6.91247	7.10904
Q13751_1089	LAMB3_1089	Q13751	LAMB3	1089	Laminin subunit beta-3	1	AQEGFERIKQKYAELKDRLGQSSMLGEQGAR	_YAELK(gl)DR_	2	504.759	205143	OR8_130722_VH_DM6_2	OR8_130722_VH_DM6_1	-6.10405	0.174096	-7.20754	-9.69748			7.09846	7.65323	7.30886	7.91155
P06733_420	ENO1_420	P06733	ENO1	420	Alpha-enolase	0.852756	AKYNQLLRIEEELGSKAKFAGRNFRNPLAK_	_IEEELGSK(gl)AK_	3	406.551	67743	OR8_130722_VH_control_MG6_1	OR8_130914_VH_control_MG6_2	-5.04075	-6.70967		-9.69564			6.78511	7.35747		7.911
Q9UBC2_848	EPS15L1_848	Q9UBC2	EPS15L1	848	Epidermal growth factor receptor substrate 15-like 1	0.991146	DPFSGKDPFVPSSAAKPSKASASGFADFTSV	_DPFVPSSAAK(gl)PSK_	3	482.253	22242	OR8_130914_VH_control_MG6_2	OR8_130722_VH_DM2_1	0.190909	-6.65373	0.971994	-9.56418	1.33682	-5.11795	7.41199	7.34079	7.97369	7.87147	6.69809	6.56557
Q9C0J8-3_202	WDR33_202	Q9C0J8-3	WDR33	202	pre-mRNA 3' end processing protein WDR33	1	YWQSNMNNVKMFQAHKEAIREASFSPTDNKF	_MFQAHK(gl)EAIR_	3	448.9	122336	OR8_130914_VH_control_MG6_1	OR8_130722_VH_control_MG2_3	-0.284499	-0.528201	-2.55208	-9.48177			7.56696	7.77576	7.33866	7.8467
Q5W0G0_396	KIRREL_396	Q5W0G0	KIRREL	396	Kin of IRRE-like protein 1	1	VMKAIYSSFKDDVDLKQDLRCDTIDTREEYE	_DDVDLK(gl)QDLR_	3	444.225	18217	OR9_20131008_VH_DM2atmatri_2	OR9_20131008_VH_D2_2	0.135632	-1.31341	-0.241188	-9.45929	0.453518	1.38619	7.89377	7.77223	7.95606	7.83994	7.41074	7.7306
Q9H223_165	EHD4_165	Q9H223	EHD4	165	EH domain-containing protein 4	1	KSISVIDSPGILSGEKQRISRGYDFCQVLQW	_SISVIDSPGILSGEK(gl)QR_	3	634.009	158657	OR9_20131008_VH_DM2atmatri_3	OR9_20131008_VH_D2	0.172879	-0.626787	0.796059	-9.36685	-0.353392	0.260743	7.78777	7.83624	7.72244	7.81216	7.14061	7.12519
P62937_44	PPIA_44	P62937	PPIA	44	Peptidyl-prolyl cis-trans isomerase A;Peptidyl-prolyl cis-trans isomerase;Peptidyl-prolyl cis-trans isomerase	0.999669	VPKTAENFRALSTGEKGFGYKGSCFHRIIPG	_ALSTGEK(gl)GFGYK_	3	457.902	8388	OR8_130914_VH_control_MG2_3	OR8_130914_VH_control_MG2_3	-0.159599	-5.66815	-0.732715	-9.33406	0.55636	1.18524	7.2713	7.04827	7.69051	7.8023	7.01191	7.30168
P53396-2_97	ACLY_97	P53396-2	ACLY	97	ATP-citrate synthase	0.997463	KSWLKPRLGQEATVGKATGFLKNFLIEPFVP	_LGQEATVGK(gl)ATGFLK_	3	545.302	93999	OR8_130914_VH_control_MG6_1	OR8_130914_VH_control_MG6_1	3.80626	0.344838	-2.35748	-9.33016			6.14105	6.78337	7.75632	7.80113
P28340_897	POLD1_897	P28340	POLD1	897	DNA polymerase delta catalytic subunit;DNA polymerase;DNA polymerase	1	VITKELTRAASDYAGKQAHVELAERMRKRDP	_AASDYAGK(gl)QAHVELAER_	3	643.985	937	OR9_20131008_VH_DM2atmatri_2	OR8_130722_VH_control_MG2_1	-0.950679	-0.462352	-2.84024	-9.32254	2.71533	-2.4471	7.3781	7.90658	7.66313	7.79884	5.81079	5.82236
H0YAC6_1384	LRBA_1384	H0YAC6	LRBA	1384	Lipopolysaccharide-responsive and beige-like anchor protein	0.973967	NGDLLRTLEGPENCLKPKLIQASREGHCVIF	_TLEGPENCLK(gl)PK_	2	750.38	174146	OR8_130722_VH_control_MG6_1	OR8_130722_VH_control_MG6_1	-0.418492	-1.19262	-2.01949	-9.28694	1.09802	0.480237	7.63965	7.78576	7.89904	7.78814	6.97193	7.18475
P04843_538	RPN1_538	P04843	RPN1	538	Dolichyl-diphosphooligosaccharide--protein glycosyltransferase subunit 1	1	HKALTSEIALLQSRLKTEGSDLCDRVSEMQK	_LK(gl)TEGSDLCDR_	3	469.889	102948	OR9_20131008_VH_DM2atmatri_3	OR9_20131008_VH_DM2atmatri_3	-0.116102	-0.553819	-1.14922	-9.25669	0.788988	1.21197	7.98499	7.93167	8.10041	7.77905	7.40409	7.72646
G3XAL9_948	SLC12A2_948	G3XAL9	SLC12A2	948	Solute carrier family 12 member 2	0.999986	GQEELLSSQEKSPGTKDVVVSVEYSKKSDLD	_SPGTK(gl)DVVVSVEYSK_	3	570.297	162594	OR8_130722_VH_DM2_3	OR8_130722_VH_DM2_3	0.279605	-0.936949	-3.6939	-9.23453			7.18513	7.16493	6.28054	7.77239
B5MD58_670	SREBF1_670	B5MD58	SREBF1	670	Sterol regulatory element-binding protein 1;Processed sterol regulatory element-binding protein 1	1	QESERPLPRAALHSFKAARALLGCAKAESGP	_AALHSFK(gl)AAR_	3	395.888	545	OR8_130722_VH_DM6_3	OR8_130722_VH_control_MG6_3	-2.64416	-0.367	-7.65671	-9.21848			7.2586	7.77259	7.44329	7.76756
Q9NWK9-2_259	ZNHIT6_259	Q9NWK9-2	ZNHIT6	259	Box C/D snoRNA protein 1	0.999696	DVARTADHISRDAFLKRPISNKYMYFMKNRA	_DAFLK(gl)RPISNK_	3	468.265	17390	OR8_130914_VH_control_MG6_1	OR8_130914_VH_control_MG6_1	-1.02491	0.682418	-5.47005	-9.13038			6.94911	7.45638	6.79258	7.74109
I3L3K9_143	TRIM16L_143	I3L3K9	TRIM16L	143	Tripartite motif-containing protein 16-like protein;Tripartite motif-containing protein 16	1	RTQVSAIVQRKYWTSKPEPSTREQFLQYVHD	_YWTSK(gl)PEPSTR_	3	489.241	213341	OR8_130914_VH_control_MG6_2	OR8_130914_VH_control_MG6_2				-9.12475						7.7394
P28340_439	POLD1_439	P28340	POLD1	439	DNA polymerase delta catalytic subunit;DNA polymerase;DNA polymerase	1	VAGLCSNIRDSSFQSKQTGRRDTKVVSMVGR	_DSSFQSK(gl)QTGRR_	3	504.25	23378	OR8_130722_VH_control_MG2_1	OR8_130722_VH_control_MG2_3	-2.01003	-1.17236	-6.66427	-9.10144			7.53526	7.73229	7.14665	7.73239
Q9Y282_190	ERGIC3_190	Q9Y282	ERGIC3	190	Endoplasmic reticulum-Golgi intermediate compartment protein 3	0.999987	NPDTIEQCRREGFSQKMQEQKNEGCQVYGFL	_EGFSQK(gl)MQEQK_	2	727.341	26688	OR8_130722_VH_DM6_1	OR8_130722_VH_DM6_1	8.43629	0.234693	-4.67951	-9.05623			7.50609	7.81991	7.9177	7.71881
P08243-3_430	ASNS_430	P08243-3	ASNS	430	Asparagine synthetase [glutamine-hydrolyzing]	1	MANAAQKFPFNTPKTKEGYYYRQVFERHYPG	_TK(gl)EGYYYR_	3	398.524	173437	OR8_130914_VH_control_MG6_2	OR8_130914_VH_control_MG6_1	-0.146099	-0.669438	-7.54515	-9.04912			7.13326	7.77907	7.40988	7.71667
Q16778_6	HIST2H2BE_6	Q16778	HIST2H2BE	6	Histone H2B type 2-E;Histone H2B type 1-C/E/F/G/I;Histone H2B type F-S;Histone H2B type 1-J;Histone H2B type 1-K	0.999945	__________MPEPAKSAPAPKKGSKKAVTK	_PEPAK(gl)SAPAPK_	3	402.887	136008	OR9_20131008_VH_D2_2	OR9_20131008_VH_D2_2	-1.54864	-1.17179	-7.92027	-9.0479	-1.01626	1.13037	7.85348	7.78873	7.52227	7.7163	7.9131	7.93639
J3QQT2_49	RPL17_49	J3QQT2	RPL17	49	60S ribosomal protein L17	0.999995	QAIKGMHIRKATKYLKDVTLQKQCVPFRRYN	_YLK(gl)DVTLQK_	3	407.899	209408	OR8_130914_VH_control_MG6_1	OR8_130914_VH_control_MG6_1	-0.212951	0.155475	5.39669	-9.03164			7.05782	7.47714	7.51737	7.71142
B1AHC9_64	XRCC6_64	B1AHC9	XRCC6	64	X-ray repair cross-complementing protein 6	1	FKNIYVLQELDNPGAKRILELDQFKGQQGQK	_NIYVLQELDNPGAK(gl)R_	3	615.327	130539	OR9_20131008_VH_DM2	OR8_130722_VH_control_MG6_1	-0.612211	-0.55168	-1.50029	-9.01633	0.834218	-3.84504	7.44483	7.66671	7.48733	7.70682	6.36343	6.19927
P05787_304	KRT8_304	P05787	KRT8	304	Keratin, type II cytoskeletal 8	1	LQSLAGKHGDDLRRTKTEISEMNRNISRLQA	_TK(gl)TEISEMNR_	2	661.822	173685	OR8_130914_VH_DM2_3	OR8_130722_VH_DM2_2	0.123777	-5.5108	-0.516811	-9.00017			7.12157	7.00187	7.75105	7.70197
P48643_176	CCT5_176	P48643	CCT5	176	T-complex protein 1 subunit epsilon	1	DTEPLIQTAKTTLGSKVVNSCHRQMAEIAVN	_TTLGSK(gl)VVNSCHR_	3	524.935	181548	OR9_20131008_VH_DM2atmatri_2	OR8_130722_VH_control_MG2_1	-0.420398	-0.706019	0.40464	-8.9336			7.84341	8.22371	7.88887	7.68197
P05023_726	ATP1A1_726	P05023	ATP1A1	726	Sodium/potassium-transporting ATPase subunit alpha-1;Sodium/potassium-transporting ATPase subunit alpha-3;Sodium/potassium-transporting ATPase subunit alpha-2	0.5	IVAVTGDGVNDSPALKKADIGVAMGIAGSDV	_QGAIVAVTGDGVNDSPALK(gl)K_	3	685.367	141865	OR9_20131008_VH_DM2atmatri_3	OR9_20131008_VH_DM2	0.744084	0.494157	0.940481	-8.91368	2.83498	0.280825	8.09812	8.38292	7.94685	7.67598	7.4153	7.70369
B4DMQ3_403	NUP85_403	B4DMQ3	NUP85	403	Nuclear pore complex protein Nup85	0.990311	SLELHIERIPLNTEQKALKVLRICEQRQMTE	_IPLNTEQK(gl)ALK_	3	456.933	76357	OR8_130722_VH_control_MG2_1	OR8_130914_VH_control_MG2_3	-0.307935	-1.92202	-0.505133	-8.9087	-0.22711	-4.214	7.57794	7.64795	7.80002	7.67449	6.61768	6.30392
Q8TDB6_354	DTX3L_354	Q8TDB6	DTX3L	354	E3 ubiquitin-protein ligase DTX3L	0.824439	GELTLLGTQDDISAAKQKISEAFVKIPVKLF	_GGELTLLGTQDDISAAK(gl)QK_	3	687.027	47838	OR8_130914_VH_control_MG6_1	OR8_130914_VH_control_MG6_1		1.23311	-6.95093	-8.8584				7.70337	7.23218	7.65938
P50750_35	CDK9_35	P50750	CDK9	35	Cyclin-dependent kinase 9	1	EKLAKIGQGTFGEVFKARHRKTGQKVALKKV	_IGQGTFGEVFK(gl)AR_	3	508.604	70138	OR8_130914_VH_DM2_2	OR8_130914_VH_DM2_1	-0.0246266	-7.80598	-0.700602	-8.85764	1.36971	0.18924	7.62026	7.6853	7.61575	7.65915	6.81154	6.99992
P82933_325	MRPS9_325	P82933	MRPS9	325	28S ribosomal protein S9, mitochondrial	1	REQLMFPFHFVDRLGKHDVTCTVSGGGRSAQ	_LGK(gl)HDVTCTVSGGGR_	3	553.274	93440	OR8_130914_VH_control_MG6_1	OR8_130722_VH_DM6_3	-1.33461	-0.394094	-7.78361	-8.85367			7.09622	7.89741	7.48131	7.65796
Q9Y5X2_307	SNX8_307	Q9Y5X2	SNX8	307	Sorting nexin-8	0.999998	SVEFALLADKAAQQGKQEENDVVEKLNLFLD	_AAQQGK(gl)QEENDVVEK_	3	596.29	868	OR8_130914_VH_control_MG6_1	OR8_130914_VH_control_MG6_2	-3.70095	0.695529	-5.46228	-8.84963			6.40096	7.30983	6.7903	7.65674
P11388_1196	TOP2A_1196	P11388	TOP2A	1196	DNA topoisomerase 2-alpha	0.5	VEAKEKQDEQVGLPGKGGKAKGKKTQMAEVL	_QDEQVGLPGK(gl)GGK_	3	476.248	141072	OR8_130914_VH_control_MG2_1	OR8_130914_VH_control_MG2_1	-4.83861	-0.549662	-5.24882	-8.8296			6.72618	7.5342	6.72757	7.65073
Q13045_1035	FLII_1035	Q13045	FLII	1035	Protein flightless-1 homolog	1	RMTQQQENPKFLSHFKRKFIIHRGKRKAVQG	_FLSHFK(gl)R_	3	350.194	38021	OR9_20131008_VH_DM2	OR8_130722_VH_control_MG2_1	-3.70021	7.05301	1.82452	-8.82118			6.40076	7.31103	7.15954	7.6482
H3BRV0_702	EIF3C_702	H3BRV0	EIF3C	702	Eukaryotic translation initiation factor 3 subunit C;Eukaryotic translation initiation factor 3 subunit C;Eukaryotic translation initiation factor 3 subunit C	1	YMAAHESDARRRMISKQFHHQLRVGERQPLL	_MISK(gl)QFHHQLR_	4	385.456	123048	OR8_130914_VH_control_MG6_1	OR8_130914_VH_control_MG6_1	-3.6795	1.22723		-8.80766			6.39497	7.58365		7.64413
M0QYM8_131	SAE1_131	M0QYM8	SAE1	131	SUMO-activating enzyme subunit 1	1	KVAKVSQGVEDGPDTKRA_____________	_VSQGVEDGPDTK(gl)R_	3	501.246	198257	OR8_130914_VH_control_MG6_3	OR8_130914_VH_control_MG6_2		-1.56576		-8.77913				7.08456		7.63557
E9PIZ0_80	YIF1A_80	E9PIZ0	YIF1A	80	Protein YIF1A	1	AYGSSIASHGKDMVHKELHRFVSVSKLKYFF	_DMVHK(gl)ELHR_	3	426.884	21791	OR8_130914_VH_DM2_2	OR8_130914_VH_control_MG6_1	0.535609	-0.241834	-0.299671	-8.76757			7.53198	7.85273	7.80162	7.63209
P09601_243	HMOX1_243	P09601	HMOX1	243	Heme oxygenase 1	1	QSPSRAPGLRQRASNKVQDSAPVETPRGKPP	_ASNK(gl)VQDSAPVETPR_	3	571.624	12365	OR8_130914_VH_control_MG6_2	OR8_130914_VH_control_MG6_2	6.01727	-2.29228	-2.53774	-8.7648			6.7833	7.42658	7.94795	7.63126
Q00653-4_229	NFKB2_229	Q00653-4	NFKB2	229	Nuclear factor NF-kappa-B p100 subunit;Nuclear factor NF-kappa-B p52 subunit	1	SQPIHDSKSPGASNLKISRMDKTAGSVRGGD	_SPGASNLK(gl)ISR_	3	415.23	162511	OR8_130722_VH_DM6_1	OR8_130722_VH_control_MG6_1	-0.488309	0.148201	-1.51826	-8.75374			6.99201	7.77289	6.85384	7.62794
O95864_192	FADS2_192	O95864	FADS2	192	Fatty acid desaturase 2	0.999902	WLQHDYGHLSVYRKPKWNHLVHKFVIGHLKG	_PK(gl)WNHLVHK_	3	424.904	137443	OR8_130722_VH_control_MG6_1	OR8_130914_VH_control_MG6_1	-1.76667	-0.513287	0.639579	-8.67977		5.758	7.03649	7.36983	8.03571	7.60573	5.05189	6.79317
Q9C0C4_502	SEMA4C_502	Q9C0C4	SEMA4C	502	Semaphorin-4C	1	GSRSQLVQLPVADCMKYRSCADCVLARDPYC	_SQLVQLPVADCMK(gl)YR_	3	641.326	163824	OR9_20131008_VH_DM2_3	OR8_130722_VH_control_MG2_2	-5.64695	-0.523543	6.92329	-8.67938	5.8804	-5.61217	6.96318	7.26409	7.17315	7.60561	6.70933	6.71081
Q8IZ52_101	CHPF_101	Q8IZ52	CHPF	101	Chondroitin sulfate synthase 2	0.5	PRVLPYHPAQPGQAAKKAVRTRYISTELGIR	_VLPYHPAQPGQAAK(gl)K_	3	573.649	193201	OR8_130722_VH_DM2_1	OR8_130722_VH_control_MG6_1	-0.500131	-0.298312	-2.3873	-8.66659			7.4086	7.91996	7.67107	7.60177
Q8IZ52_102	CHPF_102	Q8IZ52	CHPF	102	Chondroitin sulfate synthase 2	0.5	RVLPYHPAQPGQAAKKAVRTRYISTELGIRQ	_VLPYHPAQPGQAAK(gl)K_	3	573.649	193201	OR8_130722_VH_DM2_1	OR8_130722_VH_control_MG6_1	-0.500131	-0.298312	-2.3873	-8.66659			7.4086	7.91996	7.67107	7.60177
P0CW22_278	RPS17L_278	P0CW22	RPS17L	278	40S ribosomal protein S17-like;40S ribosomal protein S17	1	VRTKTVKKAARVIIEKYYTRLGNDFHTNKRV	_VIIEK(gl)YYTR_	3	433.575	190360	OR9_20131008_VH_DM2atmatri_3	OR8_130722_VH_control_MG6_3	0.744877	-2.03529	-1.97185	-8.64626	0.0046966	0.92132	7.2044	7.98606	7.56639	7.59566	7.53661	7.69776
Q9BX63-2_39	BRIP1_39	Q9BX63-2	BRIP1	39	Fanconi anemia group J protein	1	SQLAMMNSILRGLNSKQHCLLESPTGSGKSL	_GLNSK(gl)QHCLLESPTGSGK_	3	676.337	51455	OR8_130914_VH_DM2_2	OR8_130914_VH_control_MG2_2	-1.30453	4.48107	-1.42081	-8.63635			7.09341	6.55257	7.18956	7.59269
P37268_45	FDFT1_45	P37268	FDFT1	45	Squalene synthase	1	KMDQDSLSSSLKTCYKYLNQTSRSFAAVIQA	_TCYK(gl)YLNQTSR_	3	516.581	167787	OR9_20131008_VH_DM2atmatri_2	OR8_130722_VH_control_MG6_2	0.6731	-5.94004	-5.67103	-8.6142	6.54935	0.423796	6.80112	7.12868	6.85184	7.58604	6.908	7.27287
Q08AF3_365	SLFN5_365	Q08AF3	SLFN5	365	Schlafen family member 5	0.995839	SLSSATPRSKPVCIHKNSECLKEQQKRYFPV	_SKPVCIHK(gl)NSECLK_	4	454.232	158830	OR8_130722_VH_control_MG2_1	OR8_130722_VH_control_MG2_1	-1.92927	-2.05723	-5.41644	-8.57214			6.95581	7.55643	6.77681	7.57341
Q9NZ32_375	ACTR10_375	Q9NZ32	ACTR10	375	Actin-related protein 10	1	IFGALQDILGSRSVSKEYYNQTGRIPDWCSL	_SVSK(gl)EYYNQTGR_	3	515.915	165760	OR8_130722_VH_DM6_3	OR8_130722_VH_control_MG6_3	-1.86787	1.88939	-6.00275	-8.56194			7.04836	7.49214	6.94997	7.57035
Q8N0T1-2_21	C8orf59_21	Q8N0T1-2	C8orf59	21	Uncharacterized protein C8orf59	0.874409	LRGPKSRNVFHIASQKNFKAKNKAKPVTTNL	_NVFHIASQK(gl)NFK_	3	516.276	134495	OR8_130914_VH_control_MG2_2	OR8_130914_VH_control_MG2_2	-0.122138	-1.53401	-0.490775	-8.5612	-1.8609	2.14186	8.16551	7.97641	8.24473	7.57012	7.55248	7.62014
Q49AN0-2_414	CRY2_414	Q49AN0-2	CRY2	414	Cryptochrome-2	0.822914	SRYIYEPWNAPESIQKAAKCIIGVDYPRPIV	_YIYEPWNAPESIQK(gl)AAK_	3	708.025	208866	OR8_130914_VH_DM2_3	OR8_130914_VH_DM2_1			0.355366	-8.55265					7.23889	7.56756	6.14088
J3KN76_95	GOLGA7_95	J3KN76	GOLGA7	95	Golgin subfamily A member 7	1	LCMETHYEKVLKKVSKYIQEQNEKIYAPQGL	_VSK(gl)YIQEQNEK_	3	493.919	198067	OR8_130914_VH_control_MG6_1	OR8_130722_VH_DM2_1	-0.889022	-0.401803	-7.77531	-8.54452			7.95284	7.96775	7.47882	7.56512
Q9HAV4_208	XPO5_208	Q9HAV4	XPO5	208	Exportin-5	0.999994	LLNTLQENVNKYQQVKTDTSQESKAQANCRV	_YQQVK(gl)TDTSQESK_	3	552.601	211564	OR8_130914_VH_control_MG6_2	OR8_130914_VH_control_MG6_2	-4.40667	1.0622	-3.39316	-8.5237			6.60124	7.30571	7.06932	7.55887
Q7Z739_465	YTHDF1_465	Q7Z739	YTHDF1	465	YTH domain family protein 1;YTH domain family protein 3;YTH domain family protein 2	0.95945	KPVTNSRDTQEVPLEKAKQVLKIIASYKHTT;KPVTNSRDTQEVPLEKAKQVLKIIATFKHTT;KPVTNSRDTQEVPLEKAKQVLKIISSYKHTT	_DTQEVPLEK(gl)AK_	3	457.909	23727	OR8_130722_VH_DM6_1	OR8_130722_VH_DM6_1		6.25835		-8.52302				7.07419		7.55866
Q9H0A8-2_59	COMMD4_59	Q9H0A8-2	COMMD4	59	COMM domain-containing protein 4	0.999976	QGIDYEKILKLTADAKFESGDVKATVAVLSF	_LTADAK(gl)FESGDVK_	3	498.919	115687	OR8_130722_VH_control_MG6_1	OR8_130722_VH_control_MG6_1	-1.47801	0.0718701	-4.6661	-8.52022			7.08115	7.5223	6.55766	7.55782
O94915_1244	FRYL_1244	O94915	FRYL	1244	Protein furry homolog-like	1	QLLQILEPKMFRYAHKLEVQRTDGVLSQLSP	_YAHK(gl)LEVQR_	3	419.895	205202	OR8_130722_VH_control_MG6_3	OR8_130722_VH_control_MG6_3		-5.99271	-6.20519	-8.50816				7.14428	7.01004	7.5542
O94955_387	RHOBTB3_387	O94955	RHOBTB3	387	Rho-related BTB domain-containing protein 3	1	SNVIEKVKCILKTPGKINCLRNCKTYQARKP	_TPGK(gl)INCLR_	3	391.545	178635	OR8_130914_VH_control_MG2_3	OR8_130722_VH_control_MG6_3	2.42169	-0.833345	-2.05716	-8.45196		2.75132	5.76858	6.75415	7.50315	7.53733	5.05189	5.94025
Q8IX18-3_142	DHX40_142	Q8IX18-3	DHX40	142	Probable ATP-dependent RNA helicase DHX40	0.997725	GSKVGYQVRFDDCSSKETAIKYMTDGCLLKH	_FDDCSSK(gl)ETAIK_	3	505.565	33028	OR8_130722_VH_control_MG6_2	OR8_130722_VH_control_MG6_3	-0.475098	0.0196398	-2.03745	-8.44569			7.10584	7.55268	7.59331	7.53545
E7EUY0_329	PRKDC_329	E7EUY0	PRKDC	329	DNA-dependent protein kinase catalytic subunit	0.997217	SALESFLKQVSNMVAKNAEMHKNKLQYFMEQ	_QVSNMVAK(gl)NAEMHK_	3	567.612	146778	OR8_130722_VH_control_MG6_3	OR8_130722_VH_control_MG6_1	-2.05446	-0.97	-1.46142	-8.42218			7.25023	7.79616	7.57728	7.52839
P26006_620	ITGA3_620	P26006	ITGA3	620	Integrin alpha-3;Integrin alpha-3 heavy chain;Integrin alpha-3 light chain	1	NHTEVQFQKECGPDNKCESNLQMRAAFVSEQ	_ECGPDNK(gl)CESNLQMR_	3	651.273	25512	OR8_130914_VH_control_MG6_2	OR8_130914_VH_control_MG6_1	0.37435	-0.271687	-1.93961	-8.41995			7.36401	7.82344	7.46845	7.52772
Q13873_763	BMPR2_763	Q13873	BMPR2	763	Bone morphogenetic protein receptor type-2	0.937501	QQNLPKRPTSLPLNTKNSTKEPRLKFGSKHK	_RPTSLPLNTK(gl)NSTK_	3	557.644	150892	OR8_130722_VH_control_MG2_1	OR8_130722_VH_control_MG6_3	0.235068	-6.41796	-5.80856	-8.41694	0.256994	2.1967	7.65155	7.27057	7.68045	7.52682	6.73958	7.22248
P56937-3_188	HSD17B7_188	P56937-3	HSD17B7	188	3-keto-steroid reductase	0.82157	SARKSNFSLEDFQHSKGKEPYSSSKYATDLL	_SNFSLEDFQHSK(gl)GK_	3	579.945	161072	OR8_130914_VH_control_MG6_1	OR8_130722_VH_control_MG6_3	-2.2877	-1.86675	-7.15399	-8.392			7.10458	7.72462	7.29285	7.51933
C9J5X1_469	IGF1R_469	C9J5X1	IGF1R	469	Insulin-like growth factor 1 receptor;Insulin-like growth factor 1 receptor alpha chain;Insulin-like growth factor 1 receptor beta chain	1	LCVSEIYRMEEVTGTKGRQSKGDINTRNNGE	_MEEVTGTK(gl)GR_	3	407.868	121910	OR8_130914_VH_DM2_2	OR8_130914_VH_control_MG6_1	-1.35176	0.217764	-1.28915	-8.36981			7.21498	7.42058	7.685	7.51267
Q9Y679-2_143	AUP1_143	Q9Y679-2	AUP1	143	Ancient ubiquitous protein 1	1	GFMEMNGRGELVESLKRFCASTRLPPTPLLL	_GELVESLK(gl)R_	3	382.216	46530	OR9_20131008_VH_DM2atmatri_2	OR8_130722_VH_control_MG2_3	1.92756	8.11566	0.416132	-8.3566	5.49639	2.90391	7.53827	7.62923	7.39088	7.50871	6.59593	7.51505
Q96M89-2_463	CCDC138_463	Q96M89-2	CCDC138	463	Coiled-coil domain-containing protein 138	1	TLRRLGEDIFKGVVTKGIQDNSPQHSVENKP	_GVVTK(gl)GIQDNSPQHSVENKPK_	3	792.747	56381	OR8_130914_VH_DM2_1	OR8_130914_VH_DM2_1	-0.940686	-0.210175	-4.22247	-8.3476			7.0669	7.49269	7.62778	7.50601
P00966_209	ASS1_209	P00966	ASS1	209	Argininosuccinate synthase	0.98787	ILENPKNQAPPGLYTKTQDPAKAPNTPDILE	_NQAPPGLYTK(gl)TQDPAK_	3	614.983	133308	OR8_130914_VH_control_MG6_2	OR8_130914_VH_control_MG6_2				-8.3438						7.50487
Q8N0X7_377	SPG20_377	Q8N0X7	SPG20	377	Spartin	1	KEASGTDVKQLDQGNKDVRHKGKRGKRAKDT	_QLDQGNK(gl)DVR_	3	429.553	143297	OR9_20131008_VH_DM2atmatri_3	OR8_130722_VH_DM2_2	5.03574	-1.48797	-0.382995	-8.34181	-1.05053	2.78572	6.49421	6.59077	7.27747	7.50427	7.11857	7.52865
P17174_166	GOT1_166	P17174	GOT1	166	Aspartate aminotransferase, cytoplasmic;Aspartate aminotransferase	1	AGFKDIRSYRYWDAEKRGLDLQGFLNDLENA	_YWDAEK(gl)R_	3	361.174	213259	OR8_130914_VH_control_MG6_1	OR8_130914_VH_control_MG6_1	-2.98813		-4.11732	-8.33326			6.20576		6.40001	7.5017
B7ZKP8_147	UBXN2A_147	B7ZKP8	UBXN2A	147	UBX domain-containing protein 2A	0.999958	PFSGQGHRLGRVSHIKDFIEKYQGSQRSPPF	_VSHIK(gl)DFIEK_	3	443.91	197871	OR8_130722_VH_control_MG6_2	OR8_130722_VH_control_MG6_2	-4.61234	-0.630784	1.28472	-8.31611	4.37552	-4.10729	6.66055	7.4186	7.18794	7.49656	6.26944	6.2735
Q16585_202	SGCB_202	Q16585	SGCB	202	Beta-sarcoglycan	1	HEFHLPSGVKSLNVQKASTERITSNATSDLN	_SLNVQK(gl)ASTER_	3	449.572	159880	OR9_20131008_VH_DM2atmatri_3	OR8_130722_VH_DM2_3	1.22837	-0.658464	-0.903094	-8.30973	7.43744	0.939497	7.94776	7.50958	8.31999	7.49464	7.17323	7.6358
Q96PZ2_165	FAM111A_165	Q96PZ2	FAM111A	165	Protein FAM111A	1	GGQVVITFSQSKSKQKEDNHIFGRQDKASTE	_QK(gl)EDNHIFGR_	3	453.225	143070	OR8_130914_VH_control_MG2_1	OR8_130914_VH_control_MG2_1	-0.307268	-3.212	-1.92487	-8.29586			7.42488	7.29697	7.75896	7.49048
H3BQN4_330	ALDOA_330	H3BQN4	ALDOA	330	Fructose-bisphosphate aldolase;Fructose-bisphosphate aldolase A;Fructose-bisphosphate aldolase	1	GGKKENLKAAQEEYVKRALVRIGRRWAGCLG	_AAQEEYVK(gl)R_	3	403.207	830	OR8_130914_VH_control_MG2_1	OR8_130722_VH_control_MG2_1	-1.229	-0.401204	-5.82293	-8.29141			7.14101	7.65075	6.89673	7.48914
Q13200_107	PSMD2_107	Q13200	PSMD2	107	26S proteasome non-ATPase regulatory subunit 2	0.999919	VPKPLKFLRPHYGKLKEIYENMAPGENKRFA	_LK(gl)EIYENMAPGENK_	3	583.954	102360	OR8_130722_VH_DM6_3	OR8_130722_VH_DM2_2	-0.661536	-1.6264	-0.811168	-8.28718			7.22599	7.83187	7.56678	7.48788
P10314_92	HLA-A_92	P10314	HLA-A	92	HLA class I histocompatibility antigen, A-32 alpha chain;HLA class I histocompatibility antigen, A-25 alpha chain	1	EQEGPEYWDQETRNVKAHSQTDRESLRIALR	_NVK(gl)AHSQTDRESLR_	3	585.635	134629	OR8_130914_VH_control_MG2_1	OR8_130722_VH_control_MG6_1	-1.6338	-0.590718	-4.98739	-8.26149			7.13499	7.59651	6.65108	7.48017
P15104_95	GLUL_95	P15104	GLUL	95	Glutamine synthetase	1	VPAAMFRDPFRKDPNKLVLCEVFKYNRRPAE	_DPNK(gl)LVLCEVFK_	3	525.945	22399	OR8_130914_VH_DM2_3	OR8_130914_VH_DM2_3	4.62958		-0.416192	-8.24946	0.574215	0.661888	6.3761		7.84038	7.47656	6.81178	7.00061
B4DMQ3_46	NUP85_46	B4DMQ3	NUP85	46	Nuclear pore complex protein Nup85	0.947276	GIFLGLQRIDEELTGKSRKSQLVRVSKNYRS	_IDEELTGK(gl)SRK_	3	463.916	67032	OR8_130722_VH_DM6_1	OR8_130722_VH_DM6_1	-7.79291	1.89802		-8.24414			7.60255	8.0881		7.47496
Q13438-4_492	OS9_492	Q13438-4	OS9	492	Protein OS-9	0.999998	ALTSTLNKLIKRLEEKQSPELVKKHKKKRVV	_RLEEK(gl)QSPELVK_	3	523.958	149647	OR8_130722_VH_control_MG6_3	OR8_130722_VH_control_MG6_3	5.55913	-2.67009	-1.75692	-8.24191			6.64784	7.32623	7.49624	7.47429
Q6UVK1_2263	CSPG4_2263	Q6UVK1	CSPG4	2263	Chondroitin sulfate proteoglycan 4	1	KRNKTGKHDVQVLTAKPRNGLAGDTETFRKV	_HDVQVLTAK(gl)PR_	3	459.925	57430	OR9_20131008_VH_DM2atmatri_3	OR8_130722_VH_DM2_2	0.650312	0.532048	-4.88565	-8.23797	0.0721441	-0.284046	7.39642	7.40019	6.62142	7.47311	7.10588	7.07596
Q15233_107	NONO_107	Q15233	NONO	107	Non-POU domain-containing octamer-binding protein	0.5	KLFEKYGKAGEVFIHKDKGFGFIRLETRTLA	_AGEVFIHK(gl)DK_	3	419.891	3489	OR8_130722_VH_DM6_3	OR8_130722_VH_DM6_3	5.77398	-0.110857	-2.28252	-8.23109			6.71127	7.2623	7.49734	7.47104
Q00839-2_497	HNRNPU_497	Q00839-2	HNRNPU	497	Heterogeneous nuclear ribonucleoprotein U	0.999972	MMIGLPGAGKTTWVTKHAAENPGKYNILGTN	_TTWVTK(gl)HAAENPGK_	3	551.95	181762	OR8_130722_VH_control_MG6_3	OR8_130722_VH_control_MG6_3	-0.00826987	0.39639	-7.64707	-8.2282			7.46699	7.77398	7.4404	7.47018
Q9NR50-3_165	EIF2B3_165	Q9NR50-3	EIF2B3	165	Translation initiation factor eIF-2B subunit gamma	1	KAVEQRDFIGVDSTGKRLLFMANEADLDEEL	_DFIGVDSTGK(gl)R_	3	436.89	18516	OR9_20131008_VH_DM2atmatri_2	OR8_130722_VH_DM6_3	-0.019249	-0.541651	-1.87758	-8.228	-1.00977	3.87493	7.09749	7.54865	7.61142	7.47012	6.17511	6.89113
H0Y2P0_118	CD44_118	H0Y2P0	CD44	118	CD44 antigen	1	ITITIVNRDGTRYVQKGEYRTNPEDIYPSNP	_YVQK(gl)GEYR_	3	386.196	213183	OR9_20131008_VH_DM2atmatri_2	OR9_20131008_VH_DM2atmatri_2	-6.17207	-0.148866	-7.06539	-8.20761		6.72428	7.11865	7.41845	7.26637	7.464	5.05189	7.08018
Q14997_636	PSME4_636	Q14997	PSME4	636	Proteasome activator complex subunit 4	1	RVAGRMVADMCRAAVKCCPEESLKLFVPHCC	_AAVK(gl)CCPEESLK_	3	502.574	1081	OR8_130722_VH_control_MG6_3	OR8_130722_VH_control_MG6_3	0.436177	-0.505005	-7.60902	-8.20212			7.21965	7.64155	7.42901	7.46236
Q9UKV8_726	EIF2C2_726	Q9UKV8	EIF2C2	726	Protein argonaute-2	1	HHTRLFCTDKNERVGKSGNIPAGTTVDTKIT	_VGK(gl)SGNIPAGTTVDTK_	3	553.628	188305	OR8_130722_VH_control_MG6_3	OR8_130722_VH_control_MG6_3	-0.832856	1.14936	-2.51708	-8.17486			7.63414	8.07728	7.77385	7.45418
Q9Y316-2_85	MEMO1_85	Q9Y316-2	MEMO1	85	Protein MEMO1	0.999845	VDIYRTPLYDLRIDQKIYGELWKTGMFERMS	_IDQK(gl)IYGELWK_	3	502.937	67476	OR8_130914_VH_control_MG2_1	OR8_130914_VH_control_MG2_1	-0.0592882	-6.05444	-7.07957	-8.14992		3.56997	7.07504	7.16258	7.27061	7.44669	5.05189	6.16166
P38435_412	GGCX_412	P38435	GGCX	412	Vitamin K-dependent gamma-carboxylase	1	YSWDMMVHSRSHQHVKITYRDGRTGELGYLN	_SHQHVK(gl)ITYR_	3	461.581	157894	OR8_130914_VH_control_MG6_1	OR8_130722_VH_control_MG2_1	-4.40546	-0.233094	-5.50037	-8.13666			6.60089	7.34889	6.80151	7.44272
Q8WWN8_1009	ARAP3_1009	Q8WWN8	ARAP3	1009	Arf-GAP with Rho-GAP domain, ANK repeat and PH domain-containing protein 3	1	ARLLPRWREAAELPQKNQRLEKYKDVIGCLP	_EAAELPQK(gl)NQR_	3	466.576	24909	OR8_130722_VH_DM6_1	OR8_130722_VH_control_MG6_3	-2.59224	-0.555724	-4.34602	-8.13174			7.23324	7.78344	7.36997	7.44124
P34932_44	HSPA4_44	P34932	HSPA4	44	Heat shock 70 kDa protein 4	1	EYSDRCTPACISFGPKNRSIGAAAKSQVISN	_CTPACISFGPK(gl)NR_	3	541.257	16919	OR8_130914_VH_control_MG6_3	OR8_130722_VH_control_MG6_1	-1.53106	-0.754334	-1.6122	-8.11524			6.67588	7.67402	7.16049	7.43629
P62424_20	RPL7A_20	P62424	RPL7A	20	60S ribosomal protein L7a	0.5	KKAKGKKVAPAPAVVKKQEAKKVVNPLFEKR	_VAPAPAVVK(gl)K_	3	365.229	184831	OR9_20131008_VH_D2_2	OR8_130722_VH_DM2_3	0.955324	0.216064	-1.51786	-8.11227			7.65657	7.89106	7.69863	7.4354	6.37929
P62424_21	RPL7A_21	P62424	RPL7A	21	60S ribosomal protein L7a	0.5	KAKGKKVAPAPAVVKKQEAKKVVNPLFEKRP	_VAPAPAVVK(gl)K_	3	365.229	184831	OR9_20131008_VH_D2_2	OR8_130722_VH_DM2_3	0.955324	0.216064	-1.51786	-8.11227			7.65657	7.89106	7.69863	7.4354	6.37929
O43657_131	TSPAN6_131	O43657	TSPAN6	131	Tetraspanin-6	1	HEIKNSFKNNYEKALKQYNSTGDYRSHAVDK	_ALK(gl)QYNSTGDYR_	3	510.583	7439	OR9_20131008_VH_DM2	OR8_130722_VH_DM2_3	7.1293	-0.625473	-5.9943	-8.11073	5.85948	-5.59125	7.11449	7.2989	7.57141	7.43494	6.70313	6.70463
Q96PZ2_65	FAM111A_65	Q96PZ2	FAM111A	65	Protein FAM111A	1	RATTNTQAQRFHSPKKNPEDQTMPQNRTIYV	_K(gl)NPEDQTMPQNR_	3	524.579	84578	OR8_130914_VH_control_MG2_1	OR8_130914_VH_control_MG2_1	-1.55363	-3.64997	-6.59595	-8.10844			6.90239	6.46557	7.12629	7.43425
Q9HAW0_192	BRF2_192	Q9HAW0	BRF2	192	Transcription factor IIIB 50 kDa subunit	0.999397	CSSFKLFQASPSVPAKYVEDKEKMLSRTMQL	_LFQASPSVPAK(gl)YVEDK_	3	631.663	91647	OR8_130914_VH_control_MG6_3	OR8_130914_VH_control_MG6_3		-3.77144		-8.08237				7.36368		7.42643
Q9Y546_271	LRRC42_271	Q9Y546	LRRC42	271	Leucine-rich repeat-containing protein 42	0.967344	SFRKLNCLDISGTGLKDIKTVKHKLQTHIGL	_LNCLDISGTGLK(gl)DIK_	3	587.645	108811	OR8_130914_VH_control_MG2_1	OR8_130914_VH_DM2_1			-1.5509	-8.0796					7.67818	7.4256	5.86716
Q96CW5-2_689	TUBGCP3_689	Q96CW5-2	TUBGCP3	689	Gamma-tubulin complex component 3	1	EYILTDIRKGHMCNAKLLRNMPEFSGVLHQC	_GHMCNAK(gl)LLR_	3	438.557	48941	OR9_20131008_VH_DM2atmatri_2	OR8_130722_VH_control_MG2_3	0.00753322	-0.511619	-6.74855	-8.03909	4.81715	1.38192	7.52274	7.65952	7.17178	7.41345	6.39708	6.93899
P08107_248	HSPA1A_248	P08107	HSPA1A	248	Heat shock 70 kDa protein 1A/1B	0.5	FDNRLVNHFVEEFKRKHKKDISQNKRAVRRL	_LVNHFVEEFK(gl)RK_	4	415.73	118856	OR8_130914_VH_control_MG6_3	OR8_130722_VH_control_MG6_1	-1.79668	-1.99305	-4.86098	-8.0387			5.90541	7.36118	6.61424	7.41334
P30532_149	CHRNA5_149	P30532	CHRNA5	149	Neuronal acetylcholine receptor subunit alpha-5	1	VLFDNADGRFEGTSTKTVIRYNGTVTWTPPA	_VPSDSVWTPDIVLFDNADGRFEGTSTK(gl)TVIR_	4	884.947	195965	OR8_130722_VH_control_MG6_1	OR8_130722_VH_control_MG6_1	-0.143397	-0.78554	-0.709037	-8.03512			6.95277	7.45278	7.17993	7.41226
P53396-2_968	ACLY_968	P53396-2	ACLY	968	ATP-citrate synthase	1	MKKEGKLIMGIGHRVKSINNPDMRVQILKDY	_VK(gl)SINNPDMR_	3	429.887	191133	OR8_130722_VH_control_MG6_3	OR8_130722_VH_control_MG6_3	4.85265	-0.798674		-8.03265			6.44083	7.14326		7.41152
J3KSW2_452	POLI_452	J3KSW2	POLI	452	DNA polymerase iota	1	QEEILSGKSREKFQGKGSVSCPLHASRGVLS	_FQGK(gl)GSVSCPLHASR_	3	582.29	40448	OR8_130914_VH_control_MG2_1	OR8_130722_VH_control_MG2_1	-0.748371	0.733615	-1.92239	-8.02821			7.12835	7.58623	7.49603	7.41019
Q14146_858	URB2_858	Q14146	URB2	858	Unhealthy ribosome biogenesis protein 2 homolog	1	EKDHMVVGHWENRFAKAGPEGIEPRGEIAQN	_FAK(gl)AGPEGIEPR_	2	693.362	32057	OR8_130914_VH_control_MG6_3	OR8_130914_VH_control_MG6_3				-8.02454						7.40909
H0YCM7_29	ELMO2_29	H0YCM7	ELMO2	29	Engulfment and cell motility protein 2	1	LQVLTFNLLEERMMTKMDPNDQAQRDIIFEL	_MMTK(gl)MDPNDQAQR_	3	560.581	124772	OR8_130722_VH_DM6_3	OR8_130722_VH_control_MG6_3	1.22658	-0.0949949	-2.32057	-8.0229			7.18314	7.81247	7.04026	7.4086
P49588_677	AARS_677	P49588	AARS	677	Alanine--tRNA ligase, cytoplasmic	1	AAKAVYTQDCPLAAAKAIQGLRAVFDETYPD	_AVYTQDCPLAAAK(gl)AIQGLR_	3	720.713	14323	OR8_130722_VH_DM6_3	OR8_130722_VH_control_MG6_2	-0.43336	0.458787		-8.01024	3.93759	0.09825	7.4304	7.85761		7.4048	6.14463	6.43324
P48739_178	PITPNB_178	P48739	PITPNB	178	Phosphatidylinositol transfer protein beta isoform	0.502207	FQSVKTKRGPLGPNWKKELANSPDCPQMCAY	_RGPLGPNWK(gl)K_	3	422.907	148596	OR8_130914_VH_control_MG6_2	OR8_130722_VH_DM6_2				-8.00218						7.40238
Q9NVI1_854	FANCI_854	Q9NVI1	FANCI	854	Fanconi anemia group I protein	1	MRYAVNVALQKVQQLKETGHVSGPDGQNPEK	_VQQLK(gl)ETGHVSGPDGQNPEK_	3	754.708	196952	OR8_130914_VH_control_MG6_1	OR8_130722_VH_control_MG2_1	-1.38854	-0.905234	-2.11316	-8.00195			7.17628	7.70944	7.43376	7.40232
P14921_388	ETS1_388	P14921	ETS1	388	Protein C-ets-1;Protein C-ets-2	1	RRWGKRKNKPKMNYEKLSRGLRYYYDKNIIH	_MNYEK(gl)LSR_	3	385.526	125039	OR8_130722_VH_DM6_3	OR8_130722_VH_DM6_3	-1.36752	6.16207	-6.39978	-7.99188			7.16756	7.0456	7.06788	7.3993
O75410-5_79	TACC1_79	O75410-5	TACC1	79	Transforming acidic coiled-coil-containing protein 1	0.999498	HATDEEKLASTSCGQKSAGAEVKGEPEEDLE	_LASTSCGQK(gl)SAGAEVK_	3	569.949	87383	OR8_130914_VH_control_MG2_1	OR8_130722_VH_control_MG2_1	0.0929765	-3.38351	-7.34468	-7.97964			6.91768	6.39181	7.34988	7.39563
Q15437_320	SEC23B_320	Q15437	SEC23B	320	Protein transport protein Sec23B	1	GDELKIPIRSWHDIEKDNARFMKKATKHYEM	_SWHDIEK(gl)DNAR_	3	495.567	165909	OR8_130914_VH_control_MG6_1	OR8_130914_VH_control_MG2_1	-3.86101	-0.65651	-5.46144	-7.96835			6.44588	6.95656	6.79005	7.39224
P01106_148	MYC_148	P01106	MYC	148	Myc proto-oncogene protein	1	CMWSGFSAAAKLVSEKLASYQAARKDSGSPN	_LVSEK(gl)LASYQAAR_	3	517.283	119161	OR9_20131008_VH_DM2	OR9_20131008_VH_DM2	0.239171	-2.85024	-1.10736	-7.96289	1.84832	-1.29757	7.19727	7.26368	7.68197	7.3906	6.84328	6.88508
P52701_324	MSH6_324	P52701	MSH6	324	DNA mismatch repair protein Msh6	0.999946	SLKRKSSRKETPSATKQATSISSETKNTLRA	_ETPSATK(gl)QATSISSETK_	3	627.313	30718	OR8_130722_VH_DM6_1	OR8_130722_VH_DM6_1	-5.27687	1.16226		-7.94724			6.85425	7.7316		7.38591
Q7Z333-3_621	SETX_621	Q7Z333-3	SETX	621	Probable helicase senataxin	0.999974	VDLTSACKISPASYNKEESEQMGKTSRKDMH	_ISPASYNK(gl)EESEQMGK_	3	637.963	78592	OR8_130914_VH_control_MG2_1	OR8_130914_VH_control_MG2_1	-1.99043		-4.59009	-7.94307			6.86749		6.53567	7.38466
P31040_541	SDHA_541	P31040	SDHA	541	Succinate dehydrogenase [ubiquinone] flavoprotein subunit, mitochondrial	0.5	FRVGSVLQEGCGKISKLYGDLKHLKTFDRGM	_VGSVLQEGCGK(gl)ISK_	3	525.943	188611	OR8_130914_VH_control_MG6_3	OR8_130914_VH_control_MG6_3				-7.93083						7.38099
F5GXQ0_171	BROX_171	F5GXQ0	BROX	171	BRO1 domain-containing protein BROX	1	HLKESHLPKLITPAEKGRDLESRLIEAYVIQ	_LITPAEK(gl)GR_	3	366.88	101723	OR8_130722_VH_DM2_2	OR8_130722_VH_DM2_2	-0.772792	3.74567	-5.35006	-7.9214			7.26859	7.42727	6.75729	7.37816
Q07020_99	RPL18_99	Q07020	RPL18	99	60S ribosomal protein L18;60S ribosomal protein L18;60S ribosomal protein L18;60S ribosomal protein L18;60S ribosomal protein L18;60S ribosomal protein L18	1	GTITDDVRVQEVPKLKVCALRVTSRARSRIL	_LK(gl)VCALR_	2	487.284	102970	OR8_130914_VH_control_MG6_2	OR8_130914_VH_control_MG6_2	6.4292			-7.91836			6.90566			7.37725
H0YKT4_85	SEC11A_85	H0YKT4	SEC11A	85	Signal peptidase complex catalytic subunit SEC11A	0.5	VDDRGLYKQGQHWLEKKDVVGRARGFVPYIG	_QGQHWLEK(gl)K_	3	423.223	142375	OR9_20131008_VH_DM2_3	OR9_20131008_VH_DM2_3	0.579163	-5.84484	-3.64042	-7.91392	6.76562	0.38384	7.42367	7.10049	7.71673	7.37592	6.97247	7.33113
H0YKT4_86	SEC11A_86	H0YKT4	SEC11A	86	Signal peptidase complex catalytic subunit SEC11A	0.5	DDRGLYKQGQHWLEKKDVVGRARGFVPYIGI	_QGQHWLEK(gl)K_	3	423.223	142375	OR9_20131008_VH_DM2_3	OR9_20131008_VH_DM2_3	0.579163	-5.84484	-3.64042	-7.91392	6.76562	0.38384	7.42367	7.10049	7.71673	7.37592	6.97247	7.33113
E9PHH5_26	DPM1_26	E9PHH5	DPM1	26	Dolichol-phosphate mannosyltransferase	1	RRSRRELEVRSPRQNKYSVLLPTYNERENLP	_QNK(gl)YSVLLPTYNER_	3	613.651	145074	OR8_130914_VH_control_MG6_3	OR8_130914_VH_control_MG6_3	-0.929726	-0.450544	-0.625442	-7.91105			6.30006	7.26799	6.73216	7.37506
P19878-3_412	NCF2_412	P19878-3	NCF2	412	Neutrophil cytosol factor 2	0.5	SEKADANNQTTEPQLKKGSQVEALFSYEATQ	_ADANNQTTEPQLK(gl)K_	3	557.948	1421	OR8_130722_VH_control_MG6_3	OR8_130722_VH_control_MG6_3		-0.785956		-7.90008				7.09793		7.37177
P19878-3_413	NCF2_413	P19878-3	NCF2	413	Neutrophil cytosol factor 2	0.5	EKADANNQTTEPQLKKGSQVEALFSYEATQP	_ADANNQTTEPQLK(gl)K_	3	557.948	1421	OR8_130722_VH_control_MG6_3	OR8_130722_VH_control_MG6_3		-0.785956		-7.90008				7.09793		7.37177
P49368_222	CCT3_222	P49368	CCT3	222	T-complex protein 1 subunit gamma	1	GIIEDSCVLRGVMINKDVTHPRMRRYIKNPR	_GVMINK(gl)DVTHPR_	3	494.261	56047	OR8_130914_VH_control_MG6_2	OR8_130722_VH_DM6_3	0.292543	-2.36706	-1.05097	-7.89817			6.98357	7.56752	7.65667	7.3712
O94901-5_413	SUN1_413	O94901-5	SUN1	413	SUN domain-containing protein 1	1	ELDQLKSELSSWRHVKTGCETVDAVQERVDV	_HVK(gl)TGCETVDAVQER_	3	614.964	63606	OR8_130914_VH_control_MG6_1	OR8_130722_VH_control_MG6_1	-0.679281	-1.49716	-1.5457	-7.88012			7.25701	7.3496	7.7464	7.36579
J3QT39_324	CCDC14_324	J3QT39	CCDC14	324	Coiled-coil domain-containing protein 14	0.986544	QLGLVNGILPQQGIHKETDLLKCIQTYLSLF	_TDISAIPTLQQLGLVNGILPQQGIHK(gl)ETDLLK_	4	892.749	168075	OR8_130914_VH_control_MG2_1	OR8_130914_VH_control_MG2_1	1.69128	2.05363	0.814059	-7.87806		3.17133	6.79824	7.22756	7.13171	7.36517	5.05189	6.05227
Q9NXV2_223	KCTD5_223	Q9NXV2	KCTD5	223	BTB/POZ domain-containing protein KCTD5	0.966337	ELHNTPYGTASEPSEKAKILQERGSRM____	_ELHNTPYGTASEPSEK(gl)AK_	3	691.668	28511	OR9_20131008_VH_D2	OR9_20131008_VH_D2	-0.609847	4.474		-7.87406			6.62285	6.55053		7.36397	6.70637
B7WPF4_488	USP24_488	B7WPF4	USP24	488	Ubiquitin carboxyl-terminal hydrolase;Ubiquitin carboxyl-terminal hydrolase 24	0.999969	VPALRQLHEITRSFIKQTYQKQDKSIIQDLK	_SFIK(gl)QTYQK_	3	419.559	155317	OR8_130722_VH_control_MG6_3	OR9_20131008_VH_DM2	7.37946	0.32962	6.37843	-7.86834	-3.32873	3.09005	7.1893	7.52088	7.01076	7.36226	7.06762	7.00278
P11586_553	MTHFD1_553	P11586	MTHFD1	553	C-1-tetrahydrofolate synthase, cytoplasmic;Methylenetetrahydrofolate dehydrogenase;Methenyltetrahydrofolate cyclohydrolase;Formyltetrahydrofolate synthetase	1	DRFLRKITIGQAPTEKGHTRTAQFDISVASE	_ITIGQAPTEK(gl)GHTR_	2	811.934	79751	OR8_130914_VH_control_MG2_2	OR8_130914_VH_control_MG2_2	5.81514	-0.791505	-2.25752	-7.86185			6.72344	7.22473	7.45962	7.36031
Q96CW5-2_276	TUBGCP3_276	Q96CW5-2	TUBGCP3	276	Gamma-tubulin complex component 3	0.997102	IDGKNIKMNNTENCYKVEGKANLSRSLRDTA	_MNNTENCYK(gl)VEGK_	3	567.584	124932	OR8_130722_VH_DM6_2	OR8_130722_VH_DM2_2	-1.40651	0.542482	-1.51996	-7.86115			7.15108	7.51049	7.72857	7.3601
Q96Q25_599	KM-PA-2_599	Q96Q25	KM-PA-2	599	Ribosome biogenesis protein BOP1	1	NDLLQNPLLVPVKVLKGHVLTRDLGVLDVIF	_VLK(gl)GHVLTR_	3	379.568	192535	OR8_130722_VH_DM6_3	OR8_130722_VH_control_MG6_1	1.20717	-2.64938	-1.59606	-7.85526			7.1348	7.4197	7.66474	7.35834
P11142_345	HSPA8_345	P11142	HSPA8	345	Heat shock cognate 71 kDa protein;Heat shock-related 70 kDa protein 2	0.999974	QIHDIVLVGGSTRIPKIQKLLQDFFNGKELN	_IPK(gl)IQK_	2	420.769	76268	OR8_130914_VH_control_MG6_1	OR8_130914_VH_control_MG6_1				-7.85202						7.35737
P18124_77	RPL7_77	P18124	RPL7	77	60S ribosomal protein L7	1	RQMYRTEIRMARMARKAGNFYVPAEPKLAFV	_K(gl)AGNFYVPAEPK_	3	478.917	82856	OR9_20131008_VH_DM2_3	OR9_20131008_VH_DM2atmatri_3	-0.480486	0.676037	1.1414	-7.83041	0.838614	0.735923	7.90342	8.31962	8.5401	7.35089	7.76215	7.99503
P48163_519	ME1_519	P48163	ME1	519	NADP-dependent malic enzyme;Malic enzyme;Malic enzyme	0.999965	NTIRDVSLKIAEKIVKDAYQEKTATVYPEPQ	_IVK(gl)DAYQEK_	2	604.319	80888	OR8_130914_VH_control_MG6_1	OR8_130914_VH_control_MG6_1			-6.56388	-7.82724					7.11674	7.34994
Q8N6R0-3_207	METTL13_207	Q8N6R0-3	METTL13	207	Methyltransferase-like protein 13	1	GEPRYTLHVVDSPTVKPSRDNHFAIFIIPQG	_YTLHVVDSPTVK(gl)PSR_	3	604.992	212562	OR8_130914_VH_control_MG6_2	OR8_130722_VH_control_MG6_3	-1.27148	-0.456891	-7.15125	-7.81169			7.2417	7.99528	7.29203	7.34528
P04844-2_360	RPN2_360	P04844-2	RPN2	360	Dolichyl-diphosphooligosaccharide--protein glycosyltransferase subunit 2	1	NVDLSTVDKDQSIAPKTTRVTYPAKAKGTFI	_DQSIAPK(gl)TTR_	3	410.886	22935	OR8_130914_VH_DM2_1	OR8_130914_VH_DM2_1	-3.61178	-2.65283	-1.22494	-7.80368			7.88641	7.84946	8.09451	7.34288
P61513_44	RPL37A_44	P61513	RPL37A	44	60S ribosomal protein L37a;Putative 60S ribosomal protein L37a-like	0.852932	IEISQHAKYTCSFCGKTKMKRRAVGIWHCGS	_YTCSFCGK(gl)TK_	3	455.869	212464	OR8_130722_VH_control_MG6_3	OR8_130722_VH_control_MG6_3	0.510945	1.30563	-0.156861	-7.79999			7.00056	7.75618	7.55693	7.34177
D3YTB1_67	RPL32_67	D3YTB1	RPL32	67	60S ribosomal protein L32	1	QILMPNIGYGSNKKTKHMLPSGFRKFLVHNV	_TK(gl)HMLPSGFR_	3	429.892	173510	OR8_130722_VH_DM6_3	OR8_130722_VH_DM6_3	1.80644	0.946155	1.00393	-7.79966			6.67087	7.36429	7.07141	7.34167
B4E096_188	NGFR_188	B4E096	NGFR	188	Tumor necrosis factor receptor superfamily member 16	1	VAYIAFKRWNSCKQNKQGANSRPVNQTPPPE	_QNK(gl)QGANSRPVNQTPPPEGEK_	3	797.398	145069	OR8_130722_VH_control_MG2_1	OR8_130722_VH_control_MG2_1	-3.23598	0.00284949	-6.567	-7.79437			7.14169	7.40338	7.11766	7.34009
P37268_138	FDFT1_138	P37268	FDFT1	138	Squalene synthase	1	EDFPTISLEFRNLAEKYQTVIADICRRMGIG	_NLAEK(gl)YQTVIADICRR_	3	688.693	130780	OR9_20131008_VH_DM2	OR8_130914_VH_control_MG6_2	-0.329874	-1.20879	-0.925954	-7.77269	3.95413	-0.729363	6.53769	7.10878	7.2856	7.33359	6.1493	6.32713
P05787_185	KRT8_185	P05787	KRT8	185	Keratin, type II cytoskeletal 8;Keratin, type II cytoskeletal 6C;Keratin, type II cytoskeletal 6B;Keratin, type II cytoskeletal 5;Keratin, type II cytoskeletal 1	1	GLVEDFKNKYEDEINKRTEMENEFVLIKKDV	_NKYEDEINK(gl)R_	3	474.904	130768	OR8_130722_VH_control_MG6_3	OR8_130722_VH_control_MG6_3	-0.691454	2.24306	-4.63096	-7.75952			6.92612	7.24924	6.54749	7.32964
P83731_131	RPL24_131	P83731	RPL24	131	60S ribosomal protein L24	0.996782	KKAKQASKKTAMAAAKAPTKAAPKQKIVKPV	_TAMAAAK(gl)APTK_	3	392.213	167120	OR9_20131008_VH_D2_3	OR9_20131008_VH_D2_2	1.79284	-0.327092	1.1723	-7.75012	-0.865793	2.25244	7.00861	6.6724	7.63101	7.32683	7.10297	7.41315
P35613-2_63	BSG_63	P35613-2	BSG	63	Basigin	0.999995	TEVTGHRWLKGGVVLKEDALPGQKTEFKVDS	_GGVVLK(gl)EDALPGQK_	3	508.951	48740	OR8_130722_VH_control_MG6_1	OR8_130914_VH_control_MG6_2	-8.06163	-0.600872	-8.68324	-7.74971			7.68311	8.04732	7.75122	7.32671
Q9NYY3_24	PLK2_24	Q9NYY3	PLK2	24	Serine/threonine-protein kinase PLK2	0.999831	YQPAASTKMCEQALGKGCGADSKKKRPPQPP	_MCEQALGK(gl)GCGADSK_	3	575.917	121528	OR8_130722_VH_control_MG6_1	OR8_130722_VH_control_MG6_1	-0.0461197	0.190351		-7.7465			7.21133	7.93738		7.32574
Q96JI7-2_350	SPG11_350	Q96JI7-2	SPG11	350	Spatacsin	0.709105	DRSWKAQLSSLNETIKNSKLEVSCCAPWFQD	_AQLSSLNETIK(gl)NSK_	3	549.628	11464	OR8_130722_VH_control_MG6_3	OR8_130722_VH_control_MG6_3	4.83008	1.69356	-2.58446	-7.74492			6.43427	7.20382	7.15112	7.32527
Q63HN8_3255	RNF213_3255	Q63HN8	RNF213	3255	E3 ubiquitin-protein ligase RNF213	1	RALTEELHQKVSEEAKSILLNCATPDAVVRL	_VSEEAK(gl)SILLNCATPDAVVR_	3	762.73	197574	OR8_130914_VH_control_MG6_3	OR8_130914_VH_control_MG2_1	-0.515511	-0.00385133	-1.77401	-7.73978		2.60109	7.06817	7.36596	7.16784	7.32373	5.05189	5.90115
P62333_197	PSMC6_197	P62333	PSMC6	197	26S protease regulatory subunit 10B	0.999992	LLARAVASQLDCNFLKVVSSSIVDKYIGESA	_AVASQLDCNFLK(gl)VVSSSIVDK_	3	798.749	13419	OR8_130914_VH_control_MG6_2	OR8_130914_VH_control_MG6_2	-0.182641	0.924533	-0.187347	-7.73785	5.03146	0.342598	7.49848	7.64329	7.52662	7.32315	6.45954	6.80211
P51843-2_184	NR0B1_184	P51843-2	NR0B1	184	Nuclear receptor subfamily 0 group B member 1	1	GAWWDRSYFAQRPGGKEALPGGRATALLYRC	_SYFAQRPGGK(gl)EALPGGR_	3	635.662	166419	OR8_130914_VH_control_MG6_3	OR8_130914_VH_control_MG6_3	-2.44649	7.67774		-7.72921			6.74445	7.49795		7.32056
P40306_236	PSMB10_236	P40306	PSMB10	236	Proteasome subunit beta type-10	1	GAKLLRTLSSPTEPVKRSGRYHFVPGTTAVL	_TLSSPTEPVK(gl)R_	3	443.577	176430	OR8_130722_VH_DM6_3	OR8_130722_VH_DM6_3	0.595598	0.393956	-1.95728	-7.72456			7.26971	7.79136	7.61527	7.31917
Q9UJ41-2_89	RABGEF1_89	Q9UJ41-2	RABGEF1	89	Rab5 GDP/GTP exchange factor	0.5	SSQGAQSLTFSKFEEKKTNEKTRKVTTVKKF	_LQREEEEAFASSQSSQGAQSLTFSK(gl)FEEK_	4	848.902	113439	OR8_130914_VH_control_MG6_3	OR8_130914_VH_control_MG6_3				-7.72262						7.31859
P06493_33	CDK1_33	P06493	CDK1	33	Cyclin-dependent kinase 1	0.5	VYKGRHKTTGQVVAMKKIRLESEEEGVPSTA	_TTGQVVAMK(gl)K_	3	392.885	181334	OR8_130914_VH_control_MG2_1	OR8_130722_VH_control_MG2_3	-6.89681	0.896217	-7.02314	-7.71892			7.33447	7.69303	7.25375	7.31748
P06493_34	CDK1_34	P06493	CDK1	34	Cyclin-dependent kinase 1	0.5	YKGRHKTTGQVVAMKKIRLESEEEGVPSTAI	_TTGQVVAMK(gl)K_	3	392.885	181334	OR8_130914_VH_control_MG2_1	OR8_130722_VH_control_MG2_3	-6.89681	0.896217	-7.02314	-7.71892			7.33447	7.69303	7.25375	7.31748
C9JFL6_48	NFE2L2_48	C9JFL6	NFE2L2	48	Nuclear factor erythroid 2-related factor 2	0.999998	EKQKKLEKERQEQLQKEQEKAFFAQLQLDEE	_ERQEQLQK(gl)EQEK_	3	562.952	30143	OR8_130722_VH_control_MG2_2	OR8_130722_VH_control_MG2_1	-1.75918	-1.17534	-4.93725	-7.71445			6.85509	7.16507	6.63645	7.31614
Q14739_524	LBR_524	Q14739	LBR	524	Lamin-B receptor	1	NAFRKNPSDPKLAHLKTIHTSTGKNLLVSGW	_LAHLK(gl)TIHTSTGK_	4	380.969	86569	OR8_130722_VH_control_MG2_1	OR8_130722_VH_control_MG2_1	-0.329172	-1.21104	-0.628291	-7.71256			7.58095	7.74981	7.85466	7.31557
O60613_80	41897_80	O60613	2014-09-15	80	15 kDa selenoprotein	0.577187	PDCRGCCQEEAQFETKKLYAGAILEVCGUKL	_GCCQEEAQFETK(gl)K_	3	576.915	45808	OR8_130722_VH_control_MG6_3	OR8_130722_VH_control_MG6_3	5.34901	-1.17387	-2.29103	-7.70947			6.586	7.03058	7.11461	7.31465
Q9HA65_303	TBC1D17_303	Q9HA65	TBC1D17	303	TBC1 domain family member 17	1	RHVGPEGRLQQVPELKNRIFSGGLSPSLRRE	_LQQVPELK(gl)NR_	3	446.921	113400	OR8_130914_VH_control_MG6_3	OR8_130722_VH_control_MG2_1	-0.998873	1.62103	-4.62281	-7.70419			6.74564	7.15033	6.54513	7.31307
Q09666_4859	AHNAK_4859	Q09666	AHNAK	4859	Neuroblast differentiation-associated protein AHNAK	0.941519	IKAPKISIPDVDLDLKGPKVKGDFDVSVPKV	_ISIPDVDLDLK(gl)GPK_	3	541.97	78126	OR8_130914_VH_DM2_1	OR8_130722_VH_DM2_1	0.374923	-5.91364	0.57186	-7.70179	1.37927	0.522992	7.23966	7.12085	7.25802	7.31235	6.63922	6.8848
Q9UKN8_633	GTF3C4_633	Q9UKN8	GTF3C4	633	General transcription factor 3C polypeptide 4	1	DDEQQEEGTSSKQVVKQGLQERSKEGDVEEP	_QVVK(gl)QGLQER_	3	433.577	146817	OR8_130722_VH_control_MG6_3	OR8_130722_VH_control_MG6_3	0.580785	1.53958		-7.69953			6.94608	6.78431		7.31167
E5RGF2_156	TATDN1_156	E5RGF2	TATDN1	156	Putative deoxyribonuclease TATDN1	0.999757	FNGCSLKTEANLEVLKSIPSEKLMIETDAPW	_TEANLEVLK(gl)SIPSEK_	3	591.319	168442	OR8_130914_VH_DM2_3	OR8_130914_VH_control_MG6_2	-0.936817	-5.37436	-0.821068	-7.68774	4.48094	-0.0658802	7.03846	6.96172	7.12658	7.30814	6.29976	6.57196
C9JFE4_447	GPS1_447	C9JFE4	GPS1	447	COP9 signalosome complex subunit 1	1	AMMLRAAVLRNQIHVKSPPREGSQGELTPAN	_NQIHVK(gl)SPPR_	3	430.574	133350	OR9_20131008_VH_D2	OR8_130722_VH_control_MG6_1	-0.662015	-0.646892	0.584474	-7.67938	-4.80684	5.32404	7.60942	7.85481	7.13907	7.30563	6.51413	6.66529
O94888_194	UBXN7_194	O94888	UBXN7	194	UBX domain-containing protein 7	1	ACQCLNRDVWSNEAVKNIIREHFIFWQVYHD	_DVWSNEAVK(gl)NIIR_	3	553.293	24281	OR9_20131008_VH_DM2atmatri_3	OR9_20131008_VH_DM2atmatri			-1.42093	-7.67103	0.0114895	0.77182			6.72654	7.30313	6.85475	6.988
Q9UHI6_487	DDX20_487	Q9UHI6	DDX20	487	Probable ATP-dependent RNA helicase DDX20	1	LKKQIQKIERTLQIQKAHGDHMASSRNNSVS	_TLQIQK(gl)AHGDHMASSR_	4	474.239	175426	OR8_130914_VH_control_MG6_1	OR8_130914_VH_control_MG6_1	-0.952783	0.553454	-5.64588	-7.66829			6.95681	7.49392	6.84441	7.30231
P35579_555	MYH9_555	P35579	MYH9	555	Myosin-9	0.797356	KSFVEKVMQEQGTHPKFQKPKQLKDKADFCI	_VMQEQGTHPK(gl)FQK_	3	557.947	194389	OR8_130914_VH_control_MG6_1	OR8_130914_VH_control_MG6_1				-7.66046						7.29997
B1ANR0_284	PABPC4_284	B1ANR0	PABPC4	284	Polyadenylate-binding protein 4	1	KVERQAELKRKFEQLKQERISRYQGVNLYIK	_FEQLK(gl)QER_	3	397.875	33744	OR8_130914_VH_control_MG6_2	OR8_130914_VH_control_MG6_2				-7.64893						7.29651
P06756-3_400	ITGAV_400	P06756-3	ITGAV	400	Integrin alpha-V;Integrin alpha-V heavy chain;Integrin alpha-V light chain	1	PPSFGYSMKGATDIDKNGYPDLIVGAFGVDR	_GATDIDK(gl)NGYPDLIVGAFGVDR_	3	803.068	45508	OR8_130914_VH_control_MG6_1	OR8_130914_VH_control_MG6_1	1.63807	0.142673		-7.63849			6.86423	6.44262		7.29339
B4DEW9_12	EIF3F_12	B4DEW9	EIF3F	12	Eukaryotic translation initiation factor 3 subunit F;Eukaryotic translation initiation factor 3 subunit F	0.5	____MEFAKNMYELHKKVSPNELILGWYATG	_NMYELHK(gl)K_	3	392.866	132313	OR8_130722_VH_DM6_3	OR8_130722_VH_DM6_3	-3.83487	-0.348963	-7.56655	-7.62686			6.43852	7.02664	7.41629	7.2899
B4DEW9_13	EIF3F_13	B4DEW9	EIF3F	13	Eukaryotic translation initiation factor 3 subunit F;Eukaryotic translation initiation factor 3 subunit F	0.5	___MEFAKNMYELHKKVSPNELILGWYATGH	_NMYELHK(gl)K_	3	392.866	132313	OR8_130722_VH_DM6_3	OR8_130722_VH_DM6_3	-3.83487	-0.348963	-7.56655	-7.62686			6.43852	7.02664	7.41629	7.2899
K7ESB7_160	DOCK6_160	K7ESB7	DOCK6	160		1	APGSVDDEVSRILASKGIDRSHSWVNSAYAP	_ILASK(gl)GIDR_	3	362.88	72686	OR8_130722_VH_DM6_1	OR8_130722_VH_DM6_1	-5.01253	0.605115	-2.49717	-7.62634			6.77687	7.34296	7.01086	7.28975
Q12834_109	CDC20_109	Q12834	CDC20	109	Cell division cycle protein 20 homolog	0.5	LLSKENQPENSQTPTKKEHQKAWALNLNGFD	_ENQPENSQTPTK(gl)K_	3	538.929	29331	OR8_130914_VH_control_MG6_2	OR8_130722_VH_DM2_1	6.03859	-0.458449	-5.8655	-7.62351			6.78962	7.38744	6.90932	7.2889
Q12834_110	CDC20_110	Q12834	CDC20	110	Cell division cycle protein 20 homolog	0.5	LSKENQPENSQTPTKKEHQKAWALNLNGFDV	_ENQPENSQTPTK(gl)K_	3	538.929	29331	OR8_130914_VH_control_MG6_2	OR8_130722_VH_DM2_1	6.03859	-0.458449	-5.8655	-7.62351			6.78962	7.38744	6.90932	7.2889
Q5T8C6_315	CDC16_315	Q5T8C6	CDC16	315	Cell division cycle protein 16 homolog	1	EPLLNNLGHVCRKLKKYAEALDYHRQALVLI	_K(gl)YAEALDYHR_	3	460.562	85631	OR8_130914_VH_DM2_3	OR8_130914_VH_control_MG2_3	3.96008	-0.507147	0.787623	-7.6221			6.18441	6.99517	7.70566	7.28848	6.14401
Q09328_204	MGAT5_204	Q09328	MGAT5	204	Alpha-1,6-mannosylglycoprotein 6-beta-N-acetylglucosaminyltransferase A	1	LSEVENWCPHLPWRAKNPYEEADHNSLAEIR	_AK(gl)NPYEEADHNSLAEIR_	3	690.999	6017	OR8_130722_VH_control_MG6_3	OR8_130722_VH_control_MG2_2	-4.29973	-1.78672	-0.636594	-7.61828			6.57055	7.01292	7.00093	7.28733
Q8IYM9-2_138	TRIM22_138	Q8IYM9-2	TRIM22	138	E3 ubiquitin-protein ligase TRIM22	0.999985	QEHQGHQTFRINEVVKECQEKLQVALQRLIK	_INEVVK(gl)ECQEK_	3	497.249	75488	OR9_20131008_VH_DM2atmatri_3	OR9_20131008_VH_DM2atmatri_3	4.40414	-2.39032	5.84151	-7.61559	-0.669461	2.19798	7.4912	7.28297	7.90079	7.28653	7.1981	7.53201
P53396-2_230	ACLY_230	P53396-2	ACLY	230	ATP-citrate synthase	0.845629	LDLAAKVDATADYICKVKWGDIEFPPPFGRE	_VDATADYICK(gl)VK_	3	499.585	185593	OR8_130722_VH_DM6_2	OR8_130722_VH_DM6_2	-1.58588	-0.416496	-1.32699	-7.61131			7.07675	7.68552	7.38127	7.28525
Q6ZWT7_217	MBOAT2_217	Q6ZWT7	MBOAT2	217	Lysophospholipid acyltransferase 2	1	IEGRSYHITQSGENGKEETQYERTEPSPNTA	_SYHITQSGENGK(gl)EETQYER_	3	790.691	166480	OR8_130914_VH_DM2_1	OR8_130722_VH_control_MG6_1		-2.68302	-2.33478	-7.61048				6.20405	7.18378	7.285
P68036_138	UBE2L3_138	P68036	UBE2L3	138	Ubiquitin-conjugating enzyme E2 L3	0.999991	ADLAEEYSKDRKKFCKNAEEFTKKYGEKRPV	_FCK(gl)NAEEFTK_	3	463.215	32872	OR8_130914_VH_control_MG6_1	OR8_130722_VH_control_MG2_1	1.96138	-3.81153	-4.5484	-7.60641	-0.996289	0.683765	6.62491	6.51079	6.52362	7.28378	7.03276	6.97242
P62195-2_47	PSMC5_47	P62195-2	PSMC5	47	26S protease regulatory subunit 8	1	QNLRRLQAQRNELNAKVRLLREELQLLQEQG	_NELNAK(gl)VR_	3	353.196	128878	OR8_130914_VH_control_MG2_1	OR8_130722_VH_control_MG6_2	-0.684311	-0.668306		-7.60453			7.00585	7.72712		7.28321
Q86UW6-2_337	N4BP2_337	Q86UW6-2	N4BP2	337	NEDD4-binding protein 2	0.893619	EGFNFKPHKHPELPTKGKDVSYCPVLAPLPL	_HPELPTK(gl)GK_	3	374.209	61397	OR8_130722_VH_DM6_2	OR8_130722_VH_DM6_2	-1.19639	2.27011	-5.73482	-7.60127			7.11954	7.36162	6.87068	7.28224
O00186_382	STXBP3_382	O00186	STXBP3	382	Syntaxin-binding protein 3	0.833829	KTEQDLALGTDAEGQKVKDSMRVLLPVLLNK	_TEQDLALGTDAEGQK(gl)VK_	3	639.657	168873	OR8_130914_VH_control_MG6_3	OR8_130914_VH_control_MG6_3				-7.59513						7.2804
Q9UPY5_483	SLC7A11_483	Q9UPY5	SLC7A11	483	Cystine/glutamate transporter	1	IIWDKKPRWFRIMSEKITRTLQIILEVVPEE	_IMSEK(gl)ITR_	2	546.298	75353	OR9_20131008_VH_DM2atmatri_3	OR9_20131008_VH_DM2atmatri_3	0.842107	-3.96813	0.398874	-7.59345		4.96862	6.99799	7.26286	7.40731	7.2799	5.05189	6.56124
Q8N6R0-3_146	METTL13_146	Q8N6R0-3	METTL13	146	Methyltransferase-like protein 13	1	GSALQIFELCAQEQRKPVRLESAERLAEAVQ	_K(gl)PVRLESAER_	3	433.577	85115	OR8_130914_VH_control_MG2_1	OR8_130914_VH_control_MG2_1	-5.3392	-1.00391	-6.3695	-7.58659			6.87255	7.31643	7.05888	7.27784
Q9UKT7_190	FBXL3_190	Q9UKT7	FBXL3	190	F-box/LRR-repeat protein 3	0.999823	SSLKIDDTPVDDPSLKVLVANNSDTLKLLKM	_IDDTPVDDPSLK(gl)VLVANNSDTLK_	3	861.776	67011	OR8_130914_VH_control_MG2_3	OR8_130914_VH_control_MG6_2	-0.964833	-0.887193	-3.05543	-7.58291			6.94393	7.34985	7.18204	7.27674
E9PBL8_635	COG1_635	E9PBL8	COG1	635	Conserved oligomeric Golgi complex subunit 1	0.998795	SLGELCPHLKQCILGKSESSEKPAREFRALR	_QCILGK(gl)SESSEK_	3	493.908	141037	OR8_130914_VH_control_MG6_1	OR8_130722_VH_DM6_1	-5.44597	1.33585	-1.30255	-7.56873			6.90394	7.48099	7.45611	7.27249
P48163_422	ME1_422	P48163	ME1	422	NADP-dependent malic enzyme;Malic enzyme;Malic enzyme	0.952162	SNPTSKAECSAEQCYKITKGRAIFASGSPFD	_AECSAEQCYK(gl)ITK_	3	567.924	1874	OR8_130914_VH_control_MG6_1	OR8_130914_VH_control_MG6_1	-4.78957	-0.0872652	-5.65396	-7.56486			6.71192	7.22596	6.8468	7.27133
P23497-7_271	SP100_271	P23497-7	SP100	271	Nuclear autoantigen Sp-100	1	VRLVDIKKEKPFSNSKVECQAQARTHHNQAS	_PFSNSK(gl)VECQAQAR_	3	579.278	136274	OR8_130914_VH_control_MG2_1	OR8_130722_VH_DM6_3	-1.55235	1.65103	-7.15732	-7.56369			6.76079	7.53548	7.29385	7.27098
P12268_450	IMPDH2_450	P12268	IMPDH2	450	Inosine-5'-monophosphate dehydrogenase 2	0.992901	DKIKVAQGVSGAVQDKGSIHKFVPYLIAGIQ	_VAQGVSGAVQDK(gl)GSIHK_	3	598.987	185054	OR8_130722_VH_control_MG6_3	OR8_130722_VH_control_MG6_3	-0.332331	-0.136243	-0.542231	-7.5612	-0.604935	1.24812	7.27755	7.62941	7.38676	7.27024	6.86331	6.99007
P34932_477	HSPA4_477	P34932	HSPA4	477	Heat shock 70 kDa protein 4	0.781365	FSVQKVTPQSDGSSSKVKVKVRVNVHGIFSV	_VTPQSDGSSSK(gl)VK_	3	478.579	199519	OR8_130914_VH_control_MG6_2	OR8_130914_VH_control_MG6_2		1.91744	4.90993	-7.5584				6.49011	6.57772	7.2694
Q9UBC2_534	EPS15L1_534	Q9UBC2	EPS15L1	534	Epidermal growth factor receptor substrate 15-like 1	1	IQAGRVQLETIIKSLKSTQDEINQARSKLSQ	_SLK(gl)STQDEINQAR_	3	535.273	159613	OR8_130722_VH_DM6_3	OR8_130914_VH_control_MG6_3		-1.38374	-5.31164	-7.52094				7.0208	6.74601	7.25819
P53396-2_272	ACLY_272	P53396-2	ACLY	272	ATP-citrate synthase	1	DAKSGASLKLTLLNPKGRIWTMVAGGGASVV	_LTLLNPK(gl)GR_	3	375.896	116288	OR9_20131008_VH_DM2atmatri_3	OR8_130914_VH_control_MG2_3	-0.238082	-0.178748	-2.0386	-7.50953		6.88996	7.54611	7.9397	7.75755	7.25477	5.05189	7.12962
O00443_674	PIK3C2A_674	O00443	PIK3C2A	674	Phosphatidylinositol 4-phosphate 3-kinase C2 domain-containing subunit alpha	0.972123	HANSGRSPTDCAQSSKSVKEAWTTTEQLQFT	_SPTDCAQSSK(gl)SVK_	3	503.572	163256	OR8_130722_VH_DM6_1	OR8_130722_VH_DM6_1	-5.57063	0.555671	-5.16523	-7.50201			6.94066	7.24927	6.70307	7.25252
P46778_107	RPL21_107	P46778	RPL21	107	60S ribosomal protein L21	1	RIEHIKHSKSRDSFLKRVKENDQKKKEAKEK	_SRDSFLK(gl)R_	3	374.872	163972	OR9_20131008_VH_DM2atmatri_2	OR9_20131008_VH_DM2atmatri_2	3.34302	2.09248	-5.80147	-7.49216	3.7116	0.650499	7.74348	7.80359	6.89038	7.24957	7.55395	7.93188
F8W9L0_615	HIF1A_615	F8W9L0	HIF1A	615	Hypoxia-inducible factor 1-alpha	1	YRDTQSRTASPNRAGKGVIEQTEKSHPRSPN	_AGK(gl)GVIEQTEK_	3	425.23	3761	OR9_20131008_VH_DM2atmatri	OR9_20131008_VH_DM2atmatri	-0.468407	-0.488374	-3.64085	-7.48807	6.82387	0.362676	7.20713	7.50595	7.25867	7.24834	6.98984	7.34507
O00186_206	STXBP3_206	O00186	STXBP3	206	Syntaxin-binding protein 3	0.99997	NPGVRYKSKPLDNASKLAQLVEKKLEDYYKI	_PLDNASK(gl)LAQLVEK_	3	547.305	137519	OR8_130914_VH_control_MG6_1	OR8_130914_VH_control_MG6_1	-2.06719	-0.470899	-5.08694	-7.47772			5.96992	6.75315	6.68016	7.24524
P20700_330	LMNB1_330	P20700	LMNB1	330	Lamin-B1	0.981443	RACLERIQELEDLLAKEKDNSRRMLTDKERE	_IQELEDLLAK(gl)EK_	3	514.951	76849	OR8_130914_VH_control_MG6_3	OR8_130914_VH_control_MG6_3	-0.711052	-4.72971	-0.642566	-7.47309	1.56128	1.50143	6.74837	6.77338	7.23228	7.24386	5.52856	5.98517
G3V268_194	STAT2_194	G3V268	STAT2	194	Signal transducer and activator of transcription 2	0.99844	IQAKGKTPSLDPHQTKEQKILQETLNELDKR	_TPSLDPHQTK(gl)EQK_	3	541.609	179106	OR8_130722_VH_control_MG6_3	OR8_130722_VH_control_MG6_3	-1.7352	-0.136443	-5.3725	-7.46662			7.07089	7.86952	6.76389	7.24192
O75886-2_283	STAM2_283	O75886-2	STAM2	283	Signal transducing adapter molecule 2	0.554343	AVDKLNVIDDDVEEIKKSEPEPVYIDEDKMD	_LNVIDDDVEEIK(gl)K_	3	548.621	110067	OR9_20131008_VH_DM2atmatri_3	OR9_20131008_VH_DM2atmatri_2	-0.339983	-1.24854		-7.46637	-2.91203	5.6838	7.36228	7.64763		7.24185	5.98267	6.77125
O75886-2_284	STAM2_284	O75886-2	STAM2	284	Signal transducing adapter molecule 2	0.5	VDKLNVIDDDVEEIKKSEPEPVYIDEDKMDR	_LNVIDDDVEEIK(gl)K_	3	548.621	110066	OR9_20131008_VH_DM2atmatri_2	OR9_20131008_VH_DM2atmatri_2	-0.339983	-1.24854		-7.46637	-2.91203	5.6838	7.36228	7.64763		7.24185	5.98267	6.77125
O95905-2_298	ECD_298	O95905-2	ECD	298	Protein SGT1	0.5	LVTASPLWASFLESLKKNDYFKGLIEGSAQY	_SLVTASPLWASFLESLK(gl)K_	3	697.721	160482	OR8_130914_VH_control_MG6_2	OR8_130914_VH_control_MG6_2		3.91576	-6.08442	-7.46596		1.02305		7.28173	6.97419	7.24172	5.05189	5.53364
O95905-2_299	ECD_299	O95905-2	ECD	299	Protein SGT1	0.5	VTASPLWASFLESLKKNDYFKGLIEGSAQYR	_SLVTASPLWASFLESLK(gl)K_	3	697.721	160482	OR8_130914_VH_control_MG6_2	OR8_130914_VH_control_MG6_2		3.91576	-6.08442	-7.46596		1.02305		7.28173	6.97419	7.24172	5.05189	5.53364
O75844_314	ZMPSTE24_314	O75844	ZMPSTE24	314	CAAX prenyl protease 1 homolog	0.86115	GMEPRNEEEGNSEEIKAKVKNKKQGCKNEEV	_NEEEGNSEEIK(gl)AK_	3	530.913	128753	OR8_130722_VH_DM2_1	OR8_130722_VH_DM2_1	-0.360365	-5.45316	-0.311605	-7.45603	3.56314	3.04525	7.24211	6.98489	7.40588	7.23875	6.03972	6.97082
Q9UHI6_519	DDX20_519	Q9UHI6	DDX20	519	Probable ATP-dependent RNA helicase DDX20	0.999905	LSVKSKNNTKQKLPVKSHSECGIIEKATSPK	_LPVK(gl)SHSECGIIEK_	3	570.966	111978	OR8_130722_VH_DM6_1	OR8_130722_VH_DM6_1	-3.23057	1.16353	-5.14103	-7.44561			6.27116	7.27823	6.69598	7.23563
O14503_262	BHLHE40_262	O14503	BHLHE40	262	Class E basic helix-loop-helix protein 40	1	GESEKGDLRSEQPCFKSDHGRRFTMGERIGA	_SEQPCFK(gl)SDHGRR_	4	430.201	154832	OR9_20131008_VH_DM2atmatri_3	OR9_20131008_VH_DM2atmatri_3	-1.06993	-0.519443	0.4514	-7.42992	3.34199	2.27297	7.82213	7.7053	7.67869	7.23094	7.61926	8.34431
F2Z2E2_1481	IQGAP3_1481	F2Z2E2	IQGAP3	1481	Ras GTPase-activating-like protein IQGAP3	0.921562	SQYIRACLDHLAPDSKSSGKGKKQPSLHYTA	_ACLDHLAPDSK(gl)SSGK_	3	567.274	1266	OR8_130722_VH_DM6_2	OR8_130722_VH_control_MG6_3		1.37301	0.347519	-7.42556				7.1065	6.64403	7.22963
Q9NWF9-1_157	RNF216_157	Q9NWF9-1	RNF216	157	E3 ubiquitin-protein ligase RNF216	1	ISEFTKPSGQTEREPKPGPSHNQAANDIVNP	_EPK(gl)PGPSHNQAANDIVNPR_	3	719.026	29451	OR8_130914_VH_DM2_2	OR8_130722_VH_DM6_2	0.89175	-0.349242	-0.44682	-7.42197			6.89546	7.37647	7.01954	7.22856
B8ZZX4_62	TXNDC9_62	B8ZZX4	TXNDC9	62	Thioredoxin domain-containing protein 9	0.999572	LKEKRLQALRKAQQQKQEWLSKGHGEYREIP	_AQQQK(gl)QEWLSK_	3	496.592	11561	OR8_130722_VH_control_MG6_1	OR8_130722_VH_control_MG6_1	1.39619	-2.28077	-1.23878	-7.41957			6.39424	7.00755	7.17362	7.22784
H7C389_52	WDR92_52	H7C389	WDR92	52	WD repeat-containing protein 92	0.999967	EGKFHVFDMRTQHPTKGFASVSEKAHKSTVW	_TQHPTK(gl)GFASVSEK_	3	544.278	179624	OR8_130722_VH_control_MG6_3	OR8_130722_VH_control_MG6_3	-0.485457	-2.60611	-7.10781	-7.40385			6.69579	7.24199	7.27905	7.22314
P13804-2_157	ETFA_157	P13804-2	ETFA	157	Electron transfer flavoprotein subunit alpha, mitochondrial	0.999996	TSPVEISEWLDQKLTKSDRPELTGAKVVVSG	_LTK(gl)SDRPELTGAK_	3	510.614	116180	OR8_130722_VH_DM6_3	OR8_130722_VH_DM6_3		4.72203	-5.62683	-7.39532				6.62223	6.83879	7.22058
P35658-2_919	NUP214_919	P35658-2	NUP214	919	Nuclear pore complex protein Nup214	0.90752	SLCNALLKTTIESHTKSLPKVPAKLSPMKQA	_TTIESHTK(gl)SLPK_	3	485.932	181504	OR8_130722_VH_control_MG6_2	OR8_130722_VH_control_MG6_2	-1.46749	-0.88218		-7.39068			7.30411	7.66607		7.21919
O75419-2_482	CDC45_482	O75419-2	CDC45	482	Cell division control protein 45 homolog	1	TDSSDRKNFFGRAFEKAAESTSSRMLHNHFD	_AFEK(gl)AAESTSSR_	2	699.336	2439	OR8_130722_VH_control_MG2_2	OR8_130722_VH_control_MG2_2	-4.19272	0.169483	-5.67138	-7.38796			6.53995	7.305	6.85194	7.21838
B3KXH8_207	SNX9_207	B3KXH8	SNX9	207	Sorting nexin-9	0.999869	LVEIEQKCEAVGKFTKAMDDGVKELLTVGQE	_FTK(gl)AMDDGVK_	3	409.201	42806	OR8_130914_VH_control_MG6_1	OR8_130914_VH_control_MG6_1			5.14322	-7.38709					6.64585	7.21812
P63151_137	PPP2R2A_137	P63151	PPP2R2A	137	Serine/threonine-protein phosphatase 2A 55 kDa regulatory subunit B alpha isoform	1	WKISERDKRPEGYNLKEEDGRYRDPTTVTTL	_RPEGYNLK(gl)EEDGR_	3	559.604	150588	OR8_130722_VH_control_MG6_2	OR8_130722_VH_control_MG6_2	-2.75848	1.07411	-6.03998	-7.38612			6.7162	7.59534	6.96101	7.21783
P61247_19	RPS3A_19	P61247	RPS3A	19	40S ribosomal protein S3a;40S ribosomal protein S3a;40S ribosomal protein S3a;40S ribosomal protein S3a	0.999891	IRNIGKTLVTRTQGTKIASDGLKGRVFEVSL	_TQGTK(gl)IASDGLK_	3	444.909	179619	OR8_130722_VH_DM6_2	OR8_130722_VH_DM6_3	1.49684	1.14446	-2.02845	-7.3841			7.2334	7.96717	7.24323	7.21722
O00116_347	AGPS_347	O00116	AGPS	347	Alkyldihydroxyacetonephosphate synthase, peroxisomal	1	LVVHIKMVTPRGIIEKSCQGPRMSTGPDIHH	_GIIEK(gl)SCQGPR_	3	453.566	49614	OR8_130722_VH_control_MG6_3	OR8_130722_VH_control_MG6_3	4.68063	-1.35236	-1.22937	-7.38383			6.39088	7.19864	7.15683	7.21715
Q7L576_810	CYFIP1_810	Q7L576	CYFIP1	810	Cytoplasmic FMR1-interacting protein 1	1	IVELDGLLEINRMTHKLLSRYLTLDGFDAMF	_MTHK(gl)LLSR_	3	367.206	126893	OR8_130914_VH_control_MG2_1	OR8_130914_VH_control_MG2_1	0.939515	0.675942	-1.82543	-7.38278			6.82595	7.32491	7.725	7.21683
P10412_17	HIST1H1E_17	P10412	HIST1H1E	17	Histone H1.4	0.841891	SETAPAAPAAPAPAEKTPVKKKARKSAGAAK	_SETAPAAPAAPAPAEK(gl)TPVK_	3	673.357	154865	OR8_130722_VH_control_MG2_3	OR9_20131008_VH_D2_3	-2.10746	-5.1059	-5.20356	-7.37792	-2.94562	1.6716	7.08925	6.88299	6.7143	7.21538	7.29225	6.9743
Q16760-2_210	DGKD_210	Q16760-2	DGKD	210	Diacylglycerol kinase delta	1	LEGNLPVSAKCTVCDKTCGSVLRLQDWRCLW	_CTVCDK(gl)TCGSVLR_	3	557.253	16937	OR9_20131008_VH_DM2	OR8_130722_VH_control_MG6_1	-0.45986	-0.392249	-0.565735	-7.37021	-1.13935	2.25061	7.37976	7.54279	7.61106	7.21307	6.54518	6.79999
Q8N0X7_370	SPG20_370	Q8N0X7	SPG20	370	Spartin	1	RPSSDQLKEASGTDVKQLDQGNKDVRHKGKR	_EASGTDVK(gl)QLDQGNK(gl)DVR_	3	730.024	25451	OR9_20131008_VH_DM2atmatri_3	OR8_130722_VH_DM2_2	0.251096	0.169079	-0.556934	-7.35489	0.18877	1.25174	8.18681	8.39726	8.66379	8.43375	8.07726	8.3328
Q9Y2A7_190	NCKAP1_190	Q9Y2A7	NCKAP1	190	Nck-associated protein 1	0.55266	YPRLGQMIVDYENPLKKMMEEFVPHSKSLSD	_LGQMIVDYENPLK(gl)K_	3	587.978	94037	OR8_130722_VH_control_MG6_2	OR8_130914_VH_control_MG2_1	-4.56233	-1.70333	-4.44605	-7.35431			6.6461	7.21349	6.49412	7.20831
Q9Y303-2_356	AMDHD2_356	Q9Y303-2	AMDHD2	356		1	AHDPPRACPLCSQGTKTLSGSIAPMDVCVRH	_ACPLCSQGTK(gl)TLSGSIAPMDVCVR_	3	908.097	1305	OR8_130722_VH_DM6_1	OR8_130722_VH_DM6_1	-3.02951	0.165708	-5.40329	-7.34394			6.21684	7.26632	6.77294	7.20521
Q9HBM1_133	SPC25_133	Q9HBM1	SPC25	133	Kinetochore protein Spc25	0.999196	STANKANAERLKRLQKSADLYKDRLGLEIRK	_RLQK(gl)SADLYK_	3	445.917	150046	OR8_130722_VH_control_MG6_3	OR8_130722_VH_DM6_3	-1.37349	0.602336	-0.766061	-7.34385			7.16397	7.66411	7.6163	7.20518
B4DQL0_255	MTMR8_255	B4DQL0	MTMR8	255	Myotubularin-related protein 8	1	DTRPKLNAMANRAAGKGYENEDNYANIRFRF	_AAGK(gl)GYENEDNYANIR_	3	633.626	359	OR8_130914_VH_DM2_3	OR8_130722_VH_control_MG6_1	-0.559581	1.95884	-0.237675	-7.33877			7.15328	7.13485	7.57544	7.20366	7.03423
B7Z6Q6_324	KIF2C_324	B7Z6Q6	KIF2C	324	Kinesin-like protein KIF2C	0.999885	TGSGKTHTMGGDLSGKAQNASKGIYAMASRD	_THTMGGDLSGK(gl)AQNASK_	3	606.292	172113	OR8_130722_VH_DM6_2	OR8_130722_VH_DM6_2	-2.92919	-0.0697984	-0.462114	-7.33677			6.19004	7.41853	7.57015	7.20306
Q2TAY7_287	SMU1_287	Q2TAY7	SMU1	287	WD40 repeat-containing protein SMU1	0.5	FSRDTEMLATGAQDGKIKVWKIQSGQCLRRF	_DTEMLATGAQDGK(gl)IK_	3	564.614	23512	OR8_130914_VH_control_MG6_3	OR8_130914_VH_control_MG6_3				-7.33413						7.20227
H0Y4P3_111	VPRBP_111	H0Y4P3	VPRBP	111	Protein VPRBP	1	RKYFEAHLAIKLEQVKQSLQRTEGGILVHPQ	_LEQVK(gl)QSLQR_	2	671.876	90142	OR8_130914_VH_DM2_3	OR8_130914_VH_DM2_3	1.79691	0.385611	-0.569146	-7.33349			6.86767	7.39475	7.25899	7.20208
P25788-2_65	PSMA3_65	P25788-2	PSMA3	65	Proteasome subunit alpha type-3	1	VEKLVLSKLYEEGSNKRLFNVDRHVGMAVAG	_LYEEGSNK(gl)R_	3	403.867	120195	OR9_20131008_VH_DM2_2	OR8_130722_VH_control_MG6_1	-2.00198	-0.818304	-6.2019	-7.32242	5.40383	-2.33291	7.08748	7.33536	7.00906	7.19877	6.56869	6.63718
Q9UNZ2_127	NSFL1C_127	Q9UNZ2	NSFL1C	127	NSFL1 cofactor p47	1	KKSPNELVDDLFKGAKEHGAVAVERVTKSPG	_GAK(gl)EHGAVAVER_	3	446.569	45224	OR9_20131008_VH_DM2atmatri_2	OR9_20131008_VH_DM2atmatri	-1.53267	-3.97146	1.0904	-7.31108	0.142215	0.640313	6.8966	7.07435	7.63322	7.19538	6.89879	7.02665
Q9Y224_171	C14orf166_171	Q9Y224	C14orf166	171	UPF0568 protein C14orf166	0.92779	IRILVQERLTQDAVAKANQTKEGLPVALDKH	_LTQDAVAK(gl)ANQTK_	3	501.27	116681	OR8_130722_VH_control_MG6_3	OR8_130722_VH_control_MG6_3	-0.106387	0.497562	-5.46848	-7.29992			6.69382	7.40502	6.79212	7.19204
Q8NEZ2-2_268	VPS37A_268	Q8NEZ2-2	VPS37A	268	Vacuolar protein sorting-associated protein 37A	1	ELARKNLLLEPSLEAKRQTVLDKYELLTQMK	_NLLLEPSLEAK(gl)R_	3	499.619	131394	OR8_130914_VH_control_MG6_3	OR8_130914_VH_control_MG6_1		1.63528	-0.835354	-7.29563				7.01172	6.19778	7.19076
E9PCE5_35	SMG7_35	E9PCE5	SMG7	35	Protein SMG7	1	NHAFKNQITTLQGQAKNRANPNRSEVQANLS	_NQITTLQGQAK(gl)NR_	3	529.285	133355	OR8_130914_VH_control_MG6_2	OR8_130722_VH_control_MG6_3	5.289	-5.8532	3.92311	-7.2916			6.56838	7.10297	6.29417	7.18955
Q8IWA4_222	MFN1_222	Q8IWA4	MFN1	222	Mitofusin-1	1	NSESTLMNTEKHFFHKVNERLSKPNIFILNN	_HFFHK(gl)VNER_	3	443.227	57953	OR8_130914_VH_control_MG6_1	OR8_130722_VH_control_MG6_3	-1.49627	-0.177205	-2.273	-7.27432			6.68356	7.39611	7.28933	7.18438
O95714_2008	HERC2_2008	O95714	HERC2	2008	E3 ubiquitin-protein ligase HERC2	1	LCGLLRMLVESGTTDKTSSPNRLVYREQHRS	_MLVESGTTDK(gl)TSSPNR_	3	612.963	124511	OR8_130722_VH_control_MG6_2	OR8_130722_VH_control_MG6_2		-6.2191		-7.27366				7.21146		7.18418
Q460N5-4_418	PARP14_418	Q460N5-4	PARP14	418	Poly [ADP-ribose] polymerase 14	0.5	IKVDPTMWDTIKNDVKDDRILIEFDTLKEMV	_VDPTMWDTIK(gl)NDVK_	3	592.626	185949	OR8_130914_VH_control_MG6_3	OR8_130914_VH_control_MG6_3				-7.27185						7.18364
Q9NXF7_126	DCAF16_126	Q9NXF7	DCAF16	126	DDB1- and CUL4-associated factor 16	1	PEWPPLASCGVPPFQKPLTSPSRLSRDHATL	_LEPIPEWPPLASCGVPPFQK(gl)PLTSPSR_	3	1038.87	89978	OR8_130914_VH_control_MG6_3	OR8_130914_VH_control_MG6_3	-2.62042	-0.179496	-5.59773	-7.2601			6.10896	6.8011	6.83021	7.18013
B4DNM4_46	AURKB_46	B4DNM4	AURKB	46	Aurora kinase B;Aurora kinase C	1	FTIDDFEIGRPLGKGKFGNVYLAREKKSHFI	_GK(gl)FGNVYLAR_	2	619.836	50141	OR8_130722_VH_control_MG2_2	OR8_130722_VH_control_MG2_2	-3.40383			-7.25626			6.31856			7.17898
P35658-2_671	NUP214_671	P35658-2	NUP214	671	Nuclear pore complex protein Nup214	1	PRITPPAAKPGSPQAKSLQPAVAEKQGHQWK	_PGSPQAK(gl)SLQPAVAEK_	3	574.644	136674	OR8_130722_VH_control_MG6_3	OR8_130722_VH_control_MG6_3	5.12662	-1.23734	-6.87023	-7.25077			6.52079	7.18488	7.20809	7.17734
Q9Y5X3_337	SNX5_337	Q9Y5X3	SNX5	337	Sorting nexin-5	1	SNKALDKARLKSKDVKLAEAHQQECCQKFEQ	_DVK(gl)LAEAHQQECCQK_	3	653.3	24064	OR9_20131008_VH_D2	OR8_130722_VH_control_MG6_3	-4.54573	-0.781578		-7.24951	-5.07161	3.3512	6.6413	7.2915		7.17696	6.59132	6.1013
B4DZU0_266	NEK2_266	B4DZU0	NEK2	266	Serine/threonine-protein kinase Nek2	0.5	EKSQDSSPVLSELKLKEIQLQERERALKARE	_SQDSSPVLSELK(gl)LK_	3	548.965	163535	OR8_130914_VH_control_MG6_1	OR8_130914_VH_control_MG6_1				-7.24496						7.1756
Q8IWA4_133	MFN1_133	Q8IWA4	MFN1	133	Mitofusin-1	0.5	TDGDKAYLMTEGSDEKKSVKTVNQLAHALHM	_AYLMTEGSDEK(gl)K_	3	495.901	14824	OR8_130914_VH_control_MG6_1	OR8_130914_VH_control_MG6_1	-3.44987		-5.18554	-7.24467			6.33124		6.70902	7.17552
Q8IWA4_134	MFN1_134	Q8IWA4	MFN1	134	Mitofusin-1	0.5	DGDKAYLMTEGSDEKKSVKTVNQLAHALHMD	_AYLMTEGSDEK(gl)K_	3	495.901	14824	OR8_130914_VH_control_MG6_1	OR8_130914_VH_control_MG6_1	-3.44987		-5.18554	-7.24467			6.33124		6.70902	7.17552
P11142_597	HSPA8_597	P11142	HSPA8	597	Heat shock cognate 71 kDa protein	0.999955	DKNQTAEKEEFEHQQKELEKVCNPIITKLYQ	_EEFEHQQK(gl)ELEK_	3	563.269	25841	OR8_130722_VH_control_MG6_3	OR9_20131008_VH_DM2_3	0.567334	0.491237	0.454642	-7.24324	1.25463	0.18102	8.86101	8.59486	9.11533	8.71262	8.20057	8.37769
Q8WXF8-2_188	DEDD2_188	Q8WXF8-2	DEDD2	188	DNA-binding death effector domain-containing protein 2	1	APQQQSEPARPSSEGKVTCDIRLRVRAEYCE	_GAPAAPQQQSEPARPSSEGK(gl)VTCDIR_	4	713.599	45433	OR8_130914_VH_control_MG6_1	OR8_130722_VH_control_MG6_3		-4.90814		-7.24264				6.82525		7.17491
Q16658_41	FSCN1_41	Q16658	FSCN1	41	Fascin;Fascin	0.5	AEAFGFKVNASASSLKKKQIWTLEQPPDEAG	_VNASASSLK(gl)K_	3	373.544	194532	OR8_130722_VH_DM6_1	OR8_130722_VH_DM6_1		6.38675		-7.24157				7.11237		7.17459
Q16658_42	FSCN1_42	Q16658	FSCN1	42	Fascin;Fascin	0.5	EAFGFKVNASASSLKKKQIWTLEQPPDEAGS	_VNASASSLK(gl)K_	3	373.544	194532	OR8_130722_VH_DM6_1	OR8_130722_VH_DM6_1		6.38675		-7.24157				7.11237		7.17459
P53985_462	SLC16A1_462	P53985	SLC16A1	462	Monocarboxylate transporter 1	1	LLAKEQKANEQKKESKEEETSIDVAGKPNEV	_ESK(gl)EEETSIDVAGKPNEVTK_	3	768.712	30319	OR8_130722_VH_DM2_1	OR8_130722_VH_control_MG2_1	-0.265036	-4.42396		-7.23504			7.04024	6.68505		7.17264
F5H0T1_489	STIP1_489	F5H0T1	STIP1	489	Stress-induced-phosphoprotein 1	1	IMSDPAMRLILEQMQKDPQALSEHLKNPVIA	_LILEQMQK(gl)DPQALSEHLK_	3	745.732	101060	OR8_130914_VH_DM2_1	OR8_130914_VH_DM2_1	3.5985	-4.12919	1.88092	-7.23465			6.08297	6.60067	6.91998	7.17252
Q8TE57-2_413	ADAMTS16_413	Q8TE57-2	ADAMTS16	413	A disintegrin and metalloproteinase with thrombospondin motifs 16;A disintegrin and metalloproteinase with thrombospondin motifs 18	1	PCDTLGFAPISGMCSKYRSCTINEDTGLGLA	_NEPCDTLGFAPISGMCSK(gl)YR_	3	806.361	128908	OR8_130914_VH_control_MG2_1	OR8_130722_VH_DM6_3	-0.609725	-0.0758125	-0.770451	-7.23084	4.79525	-4.52702	7.50715	7.23474	7.16986	7.17138	6.39072	6.39379
P62826_99	RAN_99	P62826	RAN	99	GTP-binding nuclear protein Ran	1	QCAIIMFDVTSRVTYKNVPNWHRDLVRVCEN	_VTYK(gl)NVPNWHR_	3	509.932	199770	OR9_20131008_VH_DM2_2	OR8_130722_VH_control_MG2_2	-5.47632	-0.0841829	5.4941	-7.22171	3.69318	-3.42495	6.91288	7.24403	6.74889	7.16865	6.07594	6.08226
Q7Z2Z2-2_14	EFTUD1_14	Q7Z2Z2-2	EFTUD1	14	Elongation factor Tu GTP-binding domain-containing protein 1	1	__MVLNSLDKMIQLQKNTANIRNICVLAHVD	_MIQLQK(gl)NTANIR_	3	515.284	122996	OR8_130722_VH_control_MG6_3	OR8_130722_VH_control_MG6_3	-2.16099	-1.40451	-6.01237	-7.2148			6.67057	7.25981	6.95282	7.16658
Q8IWA4_447	MFN1_447	Q8IWA4	MFN1	447	Mitofusin-1	1	HPNPDVLKIYKSELNKHIEDGMGRNLADRCT	_SELNK(gl)HIEDGMGR_	3	533.923	154710	OR8_130914_VH_control_MG2_1	OR8_130914_VH_control_MG2_1	-3.36346	4.15758	-6.16503	-7.21401			6.30747	6.45984	6.99811	7.16635
B4DNX9_259	ZNF460_259	B4DNX9	ZNF460	259	Zinc finger protein 460	0.93764	CGKAFTYRSNFVLHNKSHNEKKPFACSECGK	_SNFVLHNK(gl)SHNEK_	3	556.613	161074	OR8_130722_VH_control_MG6_3	OR8_130722_VH_control_MG6_3	4.01399	-0.893631	-3.60884	-7.21361			6.19968	6.94027	6.25683	7.16623
Q13753-2_89	LAMC2_89	Q13753-2	LAMC2	89	Laminin subunit gamma-2	1	RHRERDRCLPCNCNSKGSLSARCDNSGRCSC	_CLPCNCNSK(gl)GSLSAR_	3	613.275	16089	OR8_130914_VH_control_MG6_1	OR8_130722_VH_control_MG6_3	-0.202644	-0.189898	-6.19803	-7.19858			6.98484	7.47854	7.00791	7.16173
Q5T4C3_44	ODF2_44	Q5T4C3	ODF2	44	Outer dense fiber protein 2	1	KPSATSSQKSHKRGMKGDTVNVRRSVRVKTK	_RGMK(gl)GDTVNVR_	3	449.57	148522	OR8_130722_VH_control_MG6_3	OR8_130722_VH_control_MG6_3	2.20252	0.897013		-7.19767			6.9755	6.94658		7.16146
P30837_364	ALDH1B1_364	P30837	ALDH1B1	364	Aldehyde dehydrogenase X, mitochondrial	1	GNPFELDTQQGPQVDKEQFERVLGYIQLGQK	_VGNPFELDTQQGPQVDK(gl)EQFER_	3	892.428	188444	OR8_130914_VH_control_MG6_3	OR8_130914_VH_control_MG2_1	-0.362463	-5.22287	-2.15404	-7.18974			7.13438	6.91724	7.11757	7.15909
P36406-3_501	TRIM23_501	P36406-3	TRIM23	501	E3 ubiquitin-protein ligase TRIM23	1	RISEAHSELAKLLTEKELRDALLLIFANKQD	_LLTEK(gl)ELR_	2	558.325	107463	OR8_130914_VH_control_MG6_1	OR8_130914_VH_control_MG6_1				-7.18348						7.15722
C9J031_49	MKRN1_49	C9J031	MKRN1	49	E3 ubiquitin-protein ligase makorin-1;Putative E3 ubiquitin-protein ligase makorin-4	0.999973	CIYGDRCRYEHSKPLKQEEATATELTTKSSL	_PLK(gl)QEEATATELTTK_	3	591.979	137811	OR8_130914_VH_control_MG6_2	OR8_130914_VH_control_MG6_2				-7.18126						7.15655
Q13131_396	PRKAA1_396	Q13131	PRKAA1	396	5'-AMP-activated protein kinase catalytic subunit alpha-1	0.781289	ETPRARHTLDELNPQKSKHQGVRKAKWHLGI	_HTLDELNPQK(gl)SK_	3	508.599	63029	OR8_130722_VH_control_MG6_3	OR8_130722_VH_control_MG6_3	4.84788	-1.13657	0.00529882	-7.18055			6.43945	6.85714	6.93742	7.15634
P04183_203	TK1_203	P04183	TK1	203	Thymidine kinase, cytosolic;Thymidine kinase	0.999835	CYFKKASGQPAGPDNKENCPVPGKPGEAVAA	_ASGQPAGPDNK(gl)ENCPVPGKPGEAVAAR_	4	697.841	12219	OR8_130722_VH_control_MG6_1	OR8_130914_VH_control_MG6_2	-0.60059	-1.44799	-5.59945	-7.1625			6.70215	7.28502	6.83071	7.15094
P10412_97	HIST1H1E_97	P10412	HIST1H1E	97	Histone H1.4;Histone H1.3;Histone H1.2;Histone H1.5;Histone H1.1	0.999952	LGIKSLVSKGTLVQTKGTGASGSFKLNKKAS;LGLKSLVSKGTLVQTKGTGASGSFKLNKKAA	_GTLVQTK(gl)GTGASGSFK_	3	551.625	55497	OR8_130914_VH_control_MG2_1	OR8_130914_VH_control_MG2_1	-5.33346	0.322229	-8.34169	-7.16034			6.87086	7.06587	7.64868	7.1503	7.08318
O95140_355	MFN2_355	O95140	MFN2	355	Mitofusin-2	0.590753	NFERRFEECISQSAVKTKFEQHTVRAKQIAE	_RFEECISQSAVK(gl)TK_	3	599.637	147857	OR8_130914_VH_control_MG6_1	OR8_130914_VH_control_MG6_1	4.57108	-5.02092		-7.15725			6.35919	6.85815		7.14938
E9PLS4_74	PEX16_74	E9PLS4	PEX16	74	Peroxisomal membrane protein PEX16	1	DGDHSPGNHEQSYVGKRSNRVVRTLQNTPSL	_ETQAQPPDGDHSPGNHEQSYVGK(gl)R_	4	687.814	30724	OR9_20131008_VH_DM2atmatri_3	OR9_20131008_VH_DM2atmatri_3	-5.59722	0.52441	-4.93928	-7.1523	4.23192	1.53084	6.9485	7.16831	6.63704	7.1479	6.22829	6.79567
P25686_59	DNAJB2_59	P25686	DNAJB2	59	DnaJ homolog subfamily B member 2	0.979572	KKFKEVAEAYEVLSDKHKREIYDRYGREGLT	_EVAEAYEVLSDK(gl)HKR_	3	629.99	30949	OR9_20131008_VH_DM2_3	OR9_20131008_VH_DM2_3	0.102718	-0.278662	0.843668	-7.14785		7.45437	8.22457	8.24318	8.53531	7.14657	5.05189	7.29834
E9PCN5_350	CNOT10_350	E9PCN5	CNOT10	350	CCR4-NOT transcription complex subunit 10	0.999996	PRLWLRLAECCIAANKGTSEQETKGLPSKKG	_LAECCIAANK(gl)GTSEQETK_	3	708.661	86179	OR8_130914_VH_control_MG6_1	OR8_130722_VH_control_MG6_3	-2.41456	-0.36604	-2.455	-7.14577			6.95972	7.37785	7.36047	7.14595
Q53GS7_559	GLE1_559	Q53GS7	GLE1	559	Nucleoporin GLE1	0.999922	LEDYQRMLGYQVKDSKVEQQDNFLKRMSGMI	_DSK(gl)VEQQDNFLK_	3	522.258	23270	OR8_130722_VH_control_MG6_2	OR8_130914_VH_control_MG6_2	2.37536	-0.200828	-4.15349	-7.14099	4.17203	-3.9038	7.30268	7.80203	7.57275	7.14452	6.21119	6.21583
P53621_480	COPA_480	P53621	COPA	480	Coatomer subunit alpha;Xenin;Proxenin	1	LLRDADSITLFDVQQKRTLASVKISKVKYVI	_DADSITLFDVQQK(gl)R_	3	583.964	17273	OR8_130914_VH_control_MG6_3	OR8_130722_VH_control_MG2_1	0.334253	-1.09925	-2.06701	-7.13911	2.95334	-2.68511	7.15009	7.45899	7.14003	7.14396	5.87362	5.88365
O95905-2_201	ECD_201	O95905-2	ECD	201	Protein SGT1	1	SIRAAVNRRIRGYPEKIQASLHRAHCFLPAG	_GYPEK(gl)IQASLHR_	3	504.935	56793	OR8_130722_VH_DM6_2	OR8_130722_VH_control_MG6_3		1.71346	2.58534	-7.13828	2.68562	-0.00136487		7.63777	5.93066	7.14371	5.80304	6.04112
Q9Y6M1-5_391	IGF2BP2_391	Q9Y6M1-5	IGF2BP2	391	Insulin-like growth factor 2 mRNA-binding protein 2	0.999999	PEAQFKAQGRIFGKLKEENFFNPKEEVKLEA	_LK(gl)EENFFNPK_	2	690.351	102326	OR8_130914_VH_control_MG6_2	OR8_130914_VH_control_MG6_2				-7.13452						7.14258
P78406_258	RAE1_258	P78406	RAE1	258	mRNA export factor	1	HYINPPNPAKDNFTFKCHRSNGTNTSAPQDI	_DNFTFK(gl)CHR_	3	446.872	21806	OR8_130914_VH_control_MG6_1	OR8_130722_VH_control_MG6_1	-3.69755	-3.99898		-7.13347			6.40001	6.56369		7.14227
J3KN29_117	PSMD9_117	J3KN29	PSMD9	117	26S proteasome non-ATPase regulatory subunit 9	1	ARDKEKQARDMAEAHKEAMSRKLGQSESQGP	_DMAEAHK(gl)EAMSR_	3	497.222	21638	OR9_20131008_VH_DM2atmatri_2	OR8_130722_VH_DM2_1	-0.173718	-0.418085	-0.0888892	-7.13316	-2.28533	2.31663	7.45717	7.30092	7.26469	7.14217	6.92116	6.92899
P68104_44	EEF1A1_44	P68104	EEF1A1	44	Elongation factor 1-alpha 1;Putative elongation factor 1-alpha-like 3;Elongation factor 1-alpha 2	0.99972	YKCGGIDKRTIEKFEKEAAEMGKGSFKYAWV	_FEK(gl)EAAEMGK_	2	627.295	33362	OR8_130914_VH_control_MG6_2	OR8_130914_VH_control_MG6_2				-7.1297						7.14114
Q14781_379	CBX2_379	Q14781	CBX2	379	Chromobox protein homolog 2	0.999724	GMPGVGLLARHATATKGVPATNPAPGKGTGS	_HATATK(gl)GVPATNPAPGK_	3	577.976	57179	OR8_130914_VH_control_MG6_1	OR8_130914_VH_control_MG6_1		1.79264	-4.57695	-7.12612				7.40146	6.53187	7.14007
P61956-2_21	SUMO2_21	P61956-2	SUMO2	21	Small ubiquitin-related modifier 2	0.999998	PKEGVKTENNDHINLKVAGQDGSVVQFKIKR	_TENNDHINLK(gl)VAGQDGSVVQFK_	3	843.089	168798	OR8_130914_VH_control_MG6_3	OR8_130914_VH_control_MG6_3		4.71343		-7.12528				6.61974		7.13982
Q13263-2_237	TRIM28_237	Q13263-2	TRIM28	237	Transcription intermediary factor 1-beta	1	KELNKRGRVLVNDAQKVTEGQQERLERQHWT	_VLVNDAQK(gl)VTEGQQER_	3	643.333	193859	OR8_130722_VH_DM2_1	OR8_130722_VH_DM2_1	-0.277479	-4.5654		-7.12265			6.87739	6.72582		7.13903
Q9BWH2_150	FUNDC2_150	Q9BWH2	FUNDC2	150	FUN14 domain-containing protein 2	1	VEKDMKKAKEQLKIRKSNQIPTEVRSKAEEV	_K(gl)SNQIPTEVR_	2	643.347	85299	OR8_130914_VH_control_MG6_2	OR8_130914_VH_control_MG6_2	5.20095	-3.06932	-1.13688	-7.11323			6.54255	6.30637	7.43701	7.13622
Q8TAT6_189	NPLOC4_189	Q8TAT6	NPLOC4	189	Nuclear protein localization protein 4 homolog	0.5	GADKGKFVALENISCKIKSGCEGHLPWPNGI	_FVALENISCK(gl)IK_	3	512.613	43207	OR8_130914_VH_control_MG6_3	OR8_130914_VH_control_MG6_3		-0.567842	2.98277	-7.10695				7.24112	6.03511	7.13434
Q04695_262	KRT17_262	Q04695	KRT17	262	Keratin, type I cytoskeletal 17;Keratin, type I cytoskeletal 14	0.99964	VDLSRILNEMRDQYEKMAEKNRKDAEDWFFS	_DQYEK(gl)MAEK_	3	419.192	22987	OR8_130722_VH_control_MG6_1	OR8_130722_VH_control_MG6_1	0.507475	-0.598951	1.39023	-7.10631			7.37802	7.47246	7.29359	7.13415
Q9H013-2_741	ADAM19_741	Q9H013-2	ADAM19	741	Disintegrin and metalloproteinase domain-containing protein 19	1	QNNKLGQLKPSALPSKLRQQFSCPFRVSQNS	_PSALPSK(gl)LR_	3	361.549	139098	OR8_130914_VH_DM2_2	OR8_130914_VH_DM2_2	-4.1329		-0.979429	-7.09968			6.5229		6.90522	7.13217
O95758-7_42	PTBP3_42	O95758-7	PTBP3	42	Polypyrimidine tract-binding protein 3	1	RSQPVYIQYSNHRELKTDNLPNQARAQAALQ	_ELK(gl)TDNLPNQAR_	3	504.93	28540	OR8_130722_VH_DM6_3	OR8_130722_VH_DM6_3		0.0358322	-5.77083	-7.0985				7.19599	6.88132	7.13182
Q8IVU3_276	HERC6_276	Q8IVU3	HERC6	276	Probable E3 ubiquitin-protein ligase HERC6	1	GDNRSGQLGYSPTPEKRGPQLVERIDGLVSQ	_SGQLGYSPTPEK(gl)R_	3	511.927	157646	OR8_130722_VH_DM6_2	OR8_130722_VH_DM6_2	0.0510685	-1.09822		-7.09592			7.1583	7.58795		7.13105
Q9UKP5_1084	ADAMTS6_1084	Q9UKP5	ADAMTS6	1084	A disintegrin and metalloproteinase with thrombospondin motifs 6	0.920299	ESKCDSTPISNTEECKDVNKVAYCPLVLKFK	_CDSTPISNTEECK(gl)DVNK_	3	704.305	15183	OR8_130722_VH_control_MG2_3	OR8_130722_VH_control_MG6_1	-0.110777	-0.418577	-6.77488	-7.0914			7.18505	7.40149	7.17963	7.12969
E7EW69_351	41892_351	E7EW69	2014-09-10	351	Septin-10	0.999999	GPENKPVSVQETYEAKRHEFHGERQRKEEEM	_LEEMGFTDVGPENKPVSVQETYEAK(gl)R_	4	767.622	89434	OR8_130722_VH_control_MG2_1	OR8_130722_VH_control_MG2_1	-2.41534	-0.67524	-3.98743	-7.0873			6.91498	7.44928	6.36313	7.12847
Q96KB5_155	PBK_155	Q96KB5	PBK	155	Lymphokine-activated killer T-cell-originated protein kinase	1	AAIILKVALNMARGLKYLHQEKKLLHGDIKS	_GLK(gl)YLHQEK_	3	410.559	51237	OR8_130722_VH_control_MG6_1	OR8_130722_VH_control_MG6_1	1.62155	-1.92429	0.738975	-7.0809	3.69686	0.208857	7.53769	7.52466	6.62856	7.12656	7.03069	7.33203
P10412_75	HIST1H1E_75	P10412	HIST1H1E	75	Histone H1.4;Histone H1.3;Histone H1.2;Histone H1t;Histone H1.1	1	AALKKALAAAGYDVEKNNSRIKLGIKSLVSK;AALKKALAAAGYDVEKNNSRIKLGLKSLVSK	_ALAAAGYDVEK(gl)NNSR_	3	564.948	6355	OR9_20131008_VH_DM2atmatri_2	OR9_20131008_VH_D2_3	-0.947859	-6.27782	-4.50188	-7.06562	-2.25658	1.4488	7.02154	7.2289	7.62608	7.12199	7.65186	7.46173
P18124_40	RPL7_40	P18124	RPL7	40	60S ribosomal protein L7	1	FAELKIKRLRKKFAQKMLRKARRKLIYEKAK	_FAQK(gl)MLR_	2	504.276	32417	OR8_130914_VH_control_MG6_1	OR8_130914_VH_control_MG6_1		-0.0921327		-7.06265				7.27662		7.1211
Q00839-2_333	HNRNPU_333	Q00839-2	HNRNPU	333	Heterogeneous nuclear ribonucleoprotein U	1	EMKVTEKIPVRHLYTKDIDIHEVRIGWSLTT	_HLYTK(gl)DIDIHEVR_	3	584.972	60812	OR8_130914_VH_DM2_1	OR8_130722_VH_DM2_1	1.04687	-5.765	-0.342172	-7.061			7.31455	7.07688	7.35122	7.12061
Q99666_794	RGPD5_794	Q99666	RGPD5	794	RANBP2-like and GRIP domain-containing protein 5/6;RANBP2-like and GRIP domain-containing protein 8;RanBP2-like and GRIP domain-containing protein 4;RanBP2-like and GRIP domain-containing protein 3;RANBP2-like and GRIP domain-containing protein 1;RANBP2-like and GRIP domain-containing protein 2	1	TPSPTKYSLSPSKSYKYSPETPPRWTEDRNS	_SYK(gl)YSPETPPR_	3	480.237	166526	OR8_130722_VH_DM6_3	OR8_130722_VH_control_MG6_3	-2.37845	-1.32592	-0.755898	-7.05028			6.04707	6.83143	6.93087	7.11741
J3QL03_62	SKA2_62	J3QL03	SKA2	62	Spindle and kinetochore-associated protein 2	0.991442	YQTLYARFKPVAVEQKESKS___________	_FKPVAVEQK(gl)ESK_	3	501.944	36780	OR8_130722_VH_DM6_1	OR8_130722_VH_DM6_3	-0.280101	1.594	-4.69711	-7.04004			6.92274	7.6051	6.56664	7.11435
P56192_364	MARS_364	P56192	MARS	364	Methionine--tRNA ligase, cytoplasmic	0.999999	ISFDIFGRTTTPQQTKITQDIFQQLLKRGFV	_TTTPQQTK(gl)ITQDIFQQLLK_	3	782.76	181707	OR8_130722_VH_DM6_1	OR8_130722_VH_DM6_1	-1.14444	0.390307	-0.875681	-7.03937	4.32235	0.919992	7.10334	7.47975	7.12731	7.11415	6.25418	6.69421
I3L2C5_857	ANKFY1_857	I3L2C5	ANKFY1	857	Ankyrin repeat and FYVE domain-containing protein 1	1	CAMTFKNNKSAEAILKRESGAAEQVDNKGRN	_SAEAILK(gl)R_	2	501.291	153317	OR8_130722_VH_DM2_3	OR8_130722_VH_control_MG6_2	6.3094	-2.73532	-0.471659	-7.03411			6.87002	7.09342	7.18224	7.11258
Q6KB66-2_344	KRT80_344	Q6KB66-2	KRT80	344	Keratin, type II cytoskeletal 80	0.5	TAEEQGELAFQDAKTKLAQLEAALQQAKQDM	_TAEEQGELAFQDAK(gl)TK_	3	627.306	166907	OR8_130914_VH_control_MG6_2	OR8_130914_VH_control_MG6_2	-4.55033	4.14169	5.39057	-7.03006	2.49672	-2.22849	6.64263	6.45531	6.71842	7.11137	5.75427	5.76742
Q8WUH2_630	TGFBRAP1_630	Q8WUH2	TGFBRAP1	630	Transforming growth factor-beta receptor-associated protein 1	1	LYLEEVLLQRASASGKGAEATETQAKLRRLL	_ASASGK(gl)GAEATETQAK_	3	540.932	11884	OR8_130722_VH_control_MG2_1	OR8_130722_VH_control_MG2_1	-1.6474	-1.01112	-5.22271	-7.01537			6.84368	7.18187	6.71992	7.10698
O95067_57	CCNB2_57	O95067	CCNB2	57	G2/mitotic-specific cyclin-B2	0.999978	VTTRAAQVAKKAQNTKVPVQPTKTTNVNKQL	_AQNTK(gl)VPVQPTK_	3	475.6	11490	OR8_130722_VH_control_MG6_1	OR8_130722_VH_DM6_1	-1.24856	0.917997	-5.3199	-7.0148			7.05626	7.79217	6.74843	7.10681
J3KN29_210	PSMD9_210	J3KN29	PSMD9	210	26S proteasome non-ATPase regulatory subunit 9	1	GEKHQLRLVPTRWAGKGLLGCNIIPLQR___	_WAGK(gl)GLLGCNIIPLQR_	3	637.352	201738	OR9_20131008_VH_DM2atmatri_3	OR9_20131008_VH_DM2atmatri_3	-0.56077	-0.421113	0.644482	-7.01434	4.31423	2.40386	7.2446	7.24953	7.39236	7.10667	6.25185	7.02935
P50454_287	SERPINH1_287	P50454	SERPINH1	287	Serpin H1	0.998085	PHHVEPLERLEKLLTKEQLKIWMGKMQKKAV	_LLTK(gl)EQLK_	3	362.889	107477	OR8_130722_VH_control_MG6_1	OR8_130722_VH_control_MG6_1		-4.99602		-7.01355				6.85088		7.10643
Q7L576_879	CYFIP1_879	Q7L576	CYFIP1	879	Cytoplasmic FMR1-interacting protein 1	1	FVRTVLPFSQEFQRDKQPNAQPQYLHGSKAL	_DK(gl)QPNAQPQYLHGSK_	3	608.971	20125	OR8_130722_VH_DM6_3	OR8_130722_VH_DM6_3	-0.971611	-3.1034	-1.732	-7.01195			7.03755	7.3861	7.41962	7.10596
P11169_223	SLC2A3_223	P11169	SLC2A3	223	Solute carrier family 2, facilitated glucose transporter member 3	0.999378	SPRFLLINRKEEENAKQILQRLWGTQDVSQD	_KEEENAK(gl)QILQR_	3	533.953	83087	OR8_130722_VH_DM2_2	OR9_20131008_VH_DM2_3	1.49697	-2.53168	-1.24658	-7.01036	6.10931	0.826403	7.15849	7.38501	7.3468	7.10548	6.77717	7.21392
D6RA12_62	PPWD1_62	D6RA12	PPWD1	62	Peptidylprolyl isomerase domain and WD repeat-containing protein 1	0.5	EERWVGPLPVEATLAKKRKAAT_________	_WVGPLPVEATLAK(gl)K_	3	541.647	204671	OR8_130914_VH_control_MG6_2	OR8_130914_VH_control_MG6_2		-0.811984	-3.32473	-7.00647				6.72361	6.61147	7.10432
D6RA12_63	PPWD1_63	D6RA12	PPWD1	63	Peptidylprolyl isomerase domain and WD repeat-containing protein 1	0.5	ERWVGPLPVEATLAKKRKAAT__________	_WVGPLPVEATLAK(gl)K_	3	541.647	204671	OR8_130914_VH_control_MG6_2	OR8_130914_VH_control_MG6_2		-0.811984	-3.32473	-7.00647				6.72361	6.61147	7.10432
Q9BZH6_479	WDR11_479	Q9BZH6	WDR11	479	WD repeat-containing protein 11	0.79408	PAPQFAIRMCPPLTTKNIKMYQPLLAVGTSN	_MCPPLTTK(gl)NIK_	3	472.916	121575	OR8_130722_VH_control_MG6_1	OR8_130722_VH_control_MG6_2	-3.66122	-6.94863	-4.6467	-6.98968	4.60362	0.14549	6.38987	7.42878	6.55204	7.09931	6.33517	6.64115
Q9BUX1_166	CHAC1_166	Q9BUX1	CHAC1	166	Cation transport regulator-like protein 1	0.999998	KYLNVREAVLGGYDTKEVTFYPQDAPDQPLK	_EAVLGGYDTK(gl)EVTFYPQDAPDQPLK_	3	965.806	25489	OR8_130914_VH_control_MG6_1	OR8_130914_VH_control_MG6_1		-4.9043	-3.45276	-6.98968				6.82413	6.21358	7.09931
O94927_405	HAUS5_405	O94927	HAUS5	405	HAUS augmin-like complex subunit 5	0.999493	RQLVEETQEQVRLLIKGNSASKTRLCRSPGE	_LLIK(gl)GNSASK_	3	382.228	105091	OR8_130722_VH_DM6_2	OR8_130722_VH_DM6_2	4.56707	2.35807		-6.98864			6.35803	6.64588		7.09899
P11388_1454	TOP2A_1454	P11388	TOP2A	1454	DNA topoisomerase 2-alpha	0.910577	KGTKRDPALNSGVSQKPDPAKTKNRRKRKPS	_RDPALNSGVSQK(gl)PDPAK_	3	631.997	147627	OR8_130722_VH_DM6_3	OR8_130722_VH_DM6_3	4.50675	-0.0930768		-6.98852			6.34063	6.71084		7.09896
P35573-2_858	AGL_858	P35573-2	AGL	858	Glycogen debranching enzyme;4-alpha-glucanotransferase;Amylo-alpha-1,6-glucosidase	0.999981	VGILRNHLTQFSPHFKSGSLAVDNADPILKI	_NHLTQFSPHFK(gl)SGSLAVDNADPILK_	4	713.369	129794	OR8_130914_VH_control_MG6_3	OR8_130914_VH_control_MG6_3	-4.56962	-4.41993	-1.58276	-6.9876			6.6482	6.68389	6.78025	7.09868
Q9H8M7_155	FAM188A_155	Q9H8M7	FAM188A	155	Protein FAM188A	1	AVEELGFERFHALIQKRSFRSLPELKDAVLD	_FHALIQK(gl)R_	3	376.221	35689	OR8_130914_VH_control_MG6_1	OR8_130914_VH_control_MG6_1	-0.533669	-0.508447		-6.98307			6.74755	7.11718		7.09733
B4DZ67_785	NUP107_785	B4DZ67	NUP107	785	Nuclear pore complex protein Nup107	0.982753	FGIWKGHLDALTADVKEKMYNVLLFVDGGWM	_GHLDALTADVK(gl)EK_	3	504.267	48917	OR8_130722_VH_DM2_1	OR8_130722_VH_control_MG2_1	-1.36905	0.677161		-6.97807			7.14472	7.14439		7.09584
P15529-15_331	CD46_331	P15529-15	CD46	331	Membrane cofactor protein	1	VICVVPYRYLQRRKKKGTYLTDETHREVKFT	_K(gl)GTYLTDETHR_	3	478.904	83725	OR8_130914_VH_control_MG6_1	OR8_130722_VH_control_MG6_1	-1.18987	-0.393071	-6.51538	-6.97772			7.45034	7.55967	7.10229	7.09573
Q9NXV2_155	KCTD5_155	Q9NXV2	KCTD5	155	BTB/POZ domain-containing protein KCTD5	1	DKIRERDSKTSQVPVKHVYRVLQCQEEELTQ	_TSQVPVK(gl)HVYR_	3	476.597	180606	OR8_130722_VH_DM6_3	OR8_130722_VH_DM6_2	-4.22114	1.79325	-5.9956	-6.97058			6.54806	7.39908	6.94785	7.0936
Q6ZWT7_484	MBOAT2_484	Q6ZWT7	MBOAT2	484	Lysophospholipid acyltransferase 2	0.552034	QRRKNTHENIQLSQSKKFDEGENSLGQNSFS	_NTHENIQLSQSK(gl)K_	3	547.617	134242	OR8_130722_VH_control_MG6_1	OR8_130722_VH_control_MG6_3	-0.996149	-1.38604	-5.75896	-6.94921			7.21187	7.35774	6.87781	7.08722
Q6ZWT7_485	MBOAT2_485	Q6ZWT7	MBOAT2	485	Lysophospholipid acyltransferase 2	0.5	RRKNTHENIQLSQSKKFDEGENSLGQNSFST	_NTHENIQLSQSK(gl)K_	3	547.617	134245	OR8_130914_VH_control_MG2_1	OR8_130722_VH_control_MG6_3	-0.996149	-0.481936	-5.75896	-6.94921			7.21187	7.17939	6.87781	7.08722
Q9UNW9_23	NOVA2_23	Q9UNW9	NOVA2	23	RNA-binding protein Nova-2	1	SRKRPLETPPEVVCTKRSNTGEEGEYFLKVL	_RPLETPPEVVCTK(gl)R_	3	599.321	150747	OR8_130722_VH_control_MG6_3	OR8_130722_VH_control_MG6_3	-1.38705	-3.54933	-5.25838	-6.94861			6.5688	7.06882	6.73037	7.08704
Q9UBZ4_139	APEX2_139	Q9UBZ4	APEX2	139	DNA-(apurinic or apyrimidinic site) lyase 2	1	LRALDSEGRALLTQHKIRTWEGKEKTLTLIN	_ALLTQHK(gl)IR_	3	398.575	7656	OR8_130914_VH_control_MG6_2	OR8_130722_VH_DM6_2	-1.40998	0.841831	-3.86036	-6.94861			6.74355	7.32198	6.32725	7.08704
P08243-3_395	ASNS_395	P08243-3	ASNS	395	Asparagine synthetase [glutamine-hydrolyzing]	0.994815	LWRPKEAFSDGITSVKNSWFKILQEYVEHQV	_EAFSDGITSVK(gl)NSWFK_	2	965.471	25067	OR8_130722_VH_DM6_1	OR8_130722_VH_DM6_1	-1.05798	-0.65701		-6.94468	1.01602	-4.48163	7.74348	8.22925		7.08587	6.53618	6.38071
F8W028_111	SCAF11_111	F8W028	SCAF11	111	Protein SCAF11	0.994606	NSLYSETGGKKNAAIKINKPQRSNWSTNQCF	_NAAIK(gl)INKPQR_	3	456.269	127841	OR8_130722_VH_control_MG6_3	OR8_130722_VH_control_MG6_3	-4.83891	0.511638	-6.45261	-6.94408			6.72627	7.4884	7.0836	7.08569
J3KSS7_130	GGA3_130	J3KSS7	GGA3	130	ADP-ribosylation factor-binding protein GGA3	1	PDDLQEANKLIKSMVKEDEARIQKVTKRLHT	_SMVK(gl)EDEAR_	3	393.521	160865	OR9_20131008_VH_DM2_2	OR9_20131008_VH_DM2_2	2.2922		0.832401	-6.94074	-0.723382	-3.41369	5.73597		7.56495	7.08469	6.46362	6.07916
Q14192_252	FHL2_252	Q14192	FHL2	252	Four and a half LIM domains protein 2	0.5	ISFEERQWHNDCFNCKKCSLSLVGRGFLTER	_QWHNDCFNCK(gl)K_	3	550.902	146907	OR8_130722_VH_DM2_1	OR8_130722_VH_control_MG6_1	1.80586	-2.63402	-1.25082	-6.93017			7.2906	7.37838	7.38464	7.08153
Q14192_253	FHL2_253	Q14192	FHL2	253	Four and a half LIM domains protein 2	0.5	SFEERQWHNDCFNCKKCSLSLVGRGFLTERD	_QWHNDCFNCK(gl)K_	3	550.902	146907	OR8_130722_VH_DM2_1	OR8_130722_VH_control_MG6_1	1.80586	-2.63402	-1.25082	-6.93017			7.2906	7.37838	7.38464	7.08153
P09601_69	HMOX1_69	P09601	HMOX1	69	Heme oxygenase 1	1	LYHIYVALEEEIERNKESPVFAPVYFPEELH	_NK(gl)ESPVFAPVYFPEELHR_	4	569.039	130585	OR8_130914_VH_control_MG6_1	OR8_130914_VH_control_MG6_1	-4.33451	-4.5833	-5.51136	-6.91465			6.58052	6.73099	6.80475	7.0769
P31947_77	SFN_77	P31947	SFN	77	14-3-3 protein sigma	1	LSSIEQKSNEEGSEEKGPEVREYREKVETEL	_SNEEGSEEK(gl)GPEVR_	3	554.252	160949	OR9_20131008_VH_DM2atmatri_3	OR8_130722_VH_DM2_2	1.27105	-5.45772	0.993629	-6.91343	-5.83149	6.44559	7.22442	6.98624	7.62767	7.07654	6.8149	6.99715
Q96RF0-2_613	SNX18_613	Q96RF0-2	SNX18	613		0.999916	HFLQQQIIFFQKVTQKLEEALHKYDSV____	_VTQK(gl)LEEALHK_	3	470.596	199534	OR8_130722_VH_control_MG6_3	OR8_130722_VH_control_MG6_3	5.36195	-3.73377	1.19384	-6.90757			6.58981	6.48898	7.0251	7.07478
K7EIG3_130	NOTUM_130	K7EIG3	NOTUM	130	Protein notum homolog	1	IQVRGLADSGWFLDNKQYRHTDCVDTITCAP	_GLADSGWFLDNK(gl)QYR_	3	628.639	50695	OR8_130914_VH_DM2_3	OR8_130722_VH_DM2_1	-0.456995	0.0236052	0.288621	-6.90057	4.83429	0.405197	7.12236	7.25688	7.11168	7.0727	6.40207	6.75339
B4DXE2_156	BAG2_156	B4DXE2	BAG2	156	BAG family molecular chaperone regulator 2	0.999876	LETLLRNIENSDKAIKLLEHSKGAGSKTLQQ	_AIK(gl)LLEHSK_	3	384.896	5535	OR8_130914_VH_control_MG6_1	OR8_130914_VH_control_MG6_1	-1.41587	-1.29093	-4.11817	-6.87324		2.11712	6.77581	6.84835	6.40025	7.06454	5.05189	5.77929
Q8N999-3_73	C12orf29_73	Q8N999-3	C12orf29	73	Uncharacterized protein C12orf29	0.832339	PNKQAEKRFKNFLHSKENPKEFFWNVEEDFK	_NFLHSK(gl)ENPK_	3	443.23	129117	OR8_130722_VH_control_MG6_3	OR8_130722_VH_control_MG6_3	4.2768	-3.55197	-5.88483	-6.87136			6.27455	6.43831	6.91504	7.06398
Q8IY63-2_145	AMOTL1_145	Q8IY63-2	AMOTL1	145	Angiomotin-like protein 1	1	QPQQNNEELPTYEEAKAQSQFFRGQQQQQQQ	_STQPQQNNEELPTYEEAK(gl)AQSQFFR_	3	1028.81	165041	OR8_130914_VH_control_MG6_3	OR8_130914_VH_control_MG6_3			-0.709747	-6.85049					6.95586	7.05775
P33993_596	MCM7_596	P33993	MCM7	596	DNA replication licensing factor MCM7	1	ITAAYVEMRREAWASKDATYTSARTLLAILR	_REAWASK(gl)DATYTSAR_	3	609.631	147743	OR8_130914_VH_control_MG2_1	OR8_130914_VH_DM2_3	-3.81516	5.02749	-0.825132	-6.83357			6.43298	6.71115	6.86563	7.0527
P01033_64	TIMP1_64	P01033	TIMP1	64	Metalloproteinase inhibitor 1	0.760424	TPEVNQTTLYQRYEIKMTKMYKGFQALGDAA	_YEIK(gl)MTK_	2	513.768	206257	OR8_130914_VH_control_MG6_2	OR8_130914_VH_control_MG6_2		5.02555		-6.82088				6.71058		7.04891
P35556_2407	FBN2_2407	P35556	FBN2	2407	Fibrillin-2	1	QTICQMASSSRNLVTKSECCCDGGRGWGHQC	_NLVTK(gl)SECCCDGGR_	3	590.584	131986	OR8_130722_VH_DM6_3	OR8_130722_VH_control_MG6_3	3.81016	-1.04713	-1.42521	-6.81802			6.14214	6.90241	7.12867	7.04806
Q5SRE5_862	NUP188_862	Q5SRE5	NUP188	862	Nucleoporin NUP188 homolog	1	HGNNLIAVLAKYIYHKHDPALPRLAIQLLKR	_YIYHK(gl)HDPALPR_	3	541.951	208878	OR8_130914_VH_control_MG6_1	OR8_130722_VH_control_MG6_3	-4.98248	-0.318729	7.71145	-6.81776			6.76809	7.41446	7.40891	7.04798
P56589_220	PEX3_220	P56589	PEX3	220	Peroxisomal biogenesis factor 3	0.999641	LEQKLKEIRNLVEQHKSSSWINKDGSKPLLC	_NLVEQHK(gl)SSSWINK_	3	595.308	131963	OR8_130914_VH_control_MG2_1	OR8_130914_VH_control_MG2_1		1.24313	-5.06143	-6.81201				6.87626	6.6727	7.04627
P13639_407	EEF2_407	P13639	EEF2	407	Elongation factor 2	1	GPLMMYISKMVPTSDKGRFYAFGRVFSGLVS	_MVPTSDK(gl)GR_	3	368.854	127439	OR8_130722_VH_DM6_1	OR8_130722_VH_control_MG2_1	-1.82333	-0.913781	-5.04048	-6.80467			6.81369	7.21341	6.66658	7.04407
Q01196-7_125	RUNX1_125	Q01196-7	RUNX1	125	Runt-related transcription factor 1	1	DENYSAELRNATAAMKNQVARFNDLRFVDGP	_NATAAMK(gl)NQVAR_	3	463.574	128093	OR8_130722_VH_control_MG6_3	OR8_130722_VH_control_MG6_3	4.57733	-4.62111	-5.5531	-6.8023			7.31065	6.74192	6.81705	7.04337
C9JFR7_40	CYCS_40	C9JFR7	CYCS	40	Cytochrome c	0.999979	GKHKTGPNLHGLFGRKTGQAPGYSYTAANKN	_K(gl)TGQAPGYSYTAANK_	3	557.609	85325	OR8_130914_VH_control_MG6_1	OR8_130914_VH_control_MG6_1	-4.09888	-0.151297		-6.79715			6.51321	6.95517		7.04183
P08237_144	PFKM_144	P08237	PFKM	144	6-phosphofructokinase, muscle type	0.999997	RSEWSDLLSDLQKAGKITDEEATKSSYLNIV	_AGK(gl)ITDEEATK_	3	426.217	3763	OR8_130914_VH_control_MG2_1	OR8_130722_VH_control_MG6_1	-3.85387	-0.474623	-5.48614	-6.7957			6.44387	6.69944	6.79732	7.0414
K7EIS8_45	OLFM2_45	K7EIS8	OLFM2	45	Noelin-2	1	RAADGSLSAKSFQELKDRMTELLPLSSVLEQ	_SFQELK(gl)DR_	3	379.528	155546	OR8_130722_VH_control_MG6_1	OR8_130722_VH_control_MG6_1		-4.00012		-6.7868				6.82797		7.03874
Q9H0S4_231	DDX47_231	Q9H0S4	DDX47	231	Probable ATP-dependent RNA helicase DDX47	1	QRAALKNPVKCAVSSKYQTVEKLQQYYIFIP	_CAVSSK(gl)YQTVEK_	3	505.249	15048	OR8_130722_VH_control_MG6_3	OR8_130722_VH_control_MG6_3	-0.573882	-1.70948		-6.78614			6.67259	7.23267		7.03855
Q9H0A8-2_119	COMMD4_119	Q9H0A8-2	COMMD4	119	COMM domain-containing protein 4	1	ASLCRCYEEKQSPLQKHLRVCSLRKLKQAQT	_QSPLQK(gl)HLR_	3	407.567	146164	OR8_130722_VH_control_MG6_3	OR8_130722_VH_control_MG6_3	6.30601	-1.09407	-0.205595	-6.77692			6.86902	6.95659	7.55413	7.03579
Q7Z3T8_1257	ZFYVE16_1257	Q7Z3T8	ZFYVE16	1257	Zinc finger FYVE domain-containing protein 16	1	IDQLLIHMEMGKSCIKIPRKKYSDVMKVLNS	_SCIK(gl)IPR_	2	494.274	154033	OR9_20131008_VH_D2	OR8_130722_VH_DM6_1	1.97909	3.09203	1.51341	-6.77437	-2.10102	0.202389	7.66499	7.77221	8.02304	7.03503	7.91	7.51909
O75844_259	ZMPSTE24_259	O75844	ZMPSTE24	259	CAAX prenyl protease 1 homolog	1	SIDFPLTKVYVVEGSKRSSHSNAYFYGFFKN	_VYVVEGSK(gl)R_	3	384.212	201646	OR9_20131008_VH_DM2_3	OR8_130914_VH_control_MG6_1	-4.15807	5.23176	3.42364	-6.76777	4.81822	1.00248	6.53007	6.77093	7.21727	7.03307	6.3974	6.85989
J3KMW4_659	CENPI_659	J3KMW4	CENPI	659	Centromere protein I	0.999876	LTSMVGCLWTSKPFGKGIYIDPEILEKTGVA	_PFGK(gl)GIYIDPEILEK_	3	611.665	136181	OR8_130914_VH_control_MG2_3	OR8_130914_VH_control_MG2_3		0.458962	-5.60514	-6.76575				6.89679	6.83239	7.03246
E9PQJ6_8	BET1L_8	E9PQJ6	BET1L	8	BET1-like protein	1	________MADSLASKVTRLKSLALDIDRDA	_MADSLASK(gl)VTR_	3	431.559	121105	OR8_130722_VH_DM2_3	OR8_130722_VH_DM2_3	6.18318	-0.758547	-0.038336	-6.75313	-1.01542	2.63946	6.83252	6.70551	7.19469	7.0287	6.91353	7.2925
Q8NBF2_384	NHLRC2_384	Q8NBF2	NHLRC2	384	NHL repeat-containing protein 2	0.999923	LLLDSGKLPKKNELTKGTCLRFAGSGNEENR	_KNELTK(gl)GTCLR_	3	478.589	84562	OR8_130722_VH_DM6_3	OR8_130722_VH_DM6_3	1.59671	-0.740389	-6.26659	-6.74671			6.48262	6.90329	7.02828	7.02678
Q9NZB2-4_110	FAM120A_110	Q9NZB2-4	FAM120A	110	Constitutive coactivator of PPAR-gamma-like protein 1	1	FFNGALEKARLHEWVKRQGNERQTAQQIVSH	_LHEWVK(gl)R_	3	361.202	94585	OR8_130722_VH_DM6_3	OR8_130722_VH_DM6_3	1.47903	-0.157565		-6.74259			6.84795	6.85178		7.02556
O15021-2_234	MAST4_234	O15021-2	MAST4	234	Microtubule-associated serine/threonine-protein kinase 4	1	FTHHQIIELARDCLDKSHQGLITSRYFLELQ	_DCLDK(gl)SHQGLITSR_	3	581.953	17914	OR8_130914_VH_control_MG6_1	OR8_130914_VH_control_MG6_1	-3.2961			-6.74122			6.28902			7.02515
P19021-2_794	PAM_794	P19021-2	PAM	794	Peptidyl-glycine alpha-amidating monooxygenase;Peptidylglycine alpha-hydroxylating monooxygenase;Peptidyl-alpha-hydroxyglycine alpha-amidating lyase	1	FIRWKKSRAFGDSEHKLETSSGRVLGRFRGK	_AFGDSEHK(gl)LETSSGR_	3	578.94	2526	OR8_130914_VH_control_MG2_1	OR8_130722_VH_control_MG2_3	-0.0266616	-1.20929	-1.06494	-6.73943			6.86812	6.99872	7.21784	7.02461
Q96RF0-2_220	SNX18_220	Q96RF0-2	SNX18	220	Sorting nexin-18	1	SRGGSVPPQHHPSGPKSSATVSRNLNRFSTF	_GGSVPPQHHPSGPK(gl)SSATVSR_	4	546.778	48678	OR8_130722_VH_DM6_2	OR8_130722_VH_DM6_2	-3.90844	1.90717	-5.37566	-6.73585			6.45925	6.91345	6.76481	7.02355
P04083_29	ANXA1_29	P04083	ANXA1	29	Annexin A1	0.999997	IENEEQEYVQTVKSSKGGPGSAVSPYPTFNP	_SSK(gl)GGPGSAVSPYPTFNPSSDVAALHK_	4	693.845	164491	OR8_130914_VH_DM2_3	OR8_130914_VH_DM2_3	-0.133098	0.97173	0.970243	-6.72324			6.77646	7.19258	6.87597	7.01979
Q8IY81_182	FTSJ3_182	Q8IY81	FTSJ3	182	pre-rRNA processing protein FTSJ3	1	LLWIFQQLFRRVQATKPQASRHESAEIFVVC	_VQATK(gl)PQASR_	3	400.555	196308	OR8_130722_VH_DM6_2	OR8_130722_VH_DM6_1	0.342832	0.126364		-6.72087			6.81037	7.38294		7.01908
P23458_1026	JAK1_1026	P23458	JAK1	1026	Tyrosine-protein kinase JAK1	0.99898	VESEHQVKIGDFGLTKAIETDKEYYTVKDDR	_IGDFGLTK(gl)AIETDK_	3	541.286	69399	OR8_130722_VH_control_MG6_1	OR8_130722_VH_control_MG6_1	0.703679	-0.845496	-1.13332	-6.70349		1.49085	6.53614	7.44983	6.69386	7.0139	5.05189	5.63287
O43741_52	PRKAB2_52	O43741	PRKAB2	52	5'-AMP-activated protein kinase subunit beta-2	0.97503	VGSTDDPSVFSLPDSKLPGDKEFVSWQQDLE	_IMVGSTDDPSVFSLPDSK(gl)LPGDK_	3	840.416	75380	OR8_130914_VH_control_MG6_3	OR8_130914_VH_control_MG6_3	5.34579	0.593268		-6.70137			6.58506	7.12136		7.01326
Q96BW5-2_225	PTER_225	Q96BW5-2	PTER	225	Phosphotriesterase-related protein	1	FQIIRILQEAGADISKTVMSHLDRVRLLVEE	_ILQEAGADISK(gl)TVMSHLDR_	4	550.286	73996	OR8_130914_VH_control_MG6_2	OR8_130914_VH_control_MG2_3	0.348373	-1.15969	-1.4632	-6.69613	4.48344	-0.477331	7.18652	7.23976	6.98045	7.0117	6.30048	6.51659
O14908_80	GIPC1_80	O14908	GIPC1	80	PDZ domain-containing protein GIPC1	0.999739	AHGSPTGRIEGFTNVKELYGKIAEAFRLPTA	_IEGFTNVK(gl)ELYGK_	3	537.951	67851	OR9_20131008_VH_D2_2	OR9_20131008_VH_D2_3	-4.64796	0.123474	0.878945	-6.69599	-1.51715	2.74755	6.67085	7.32506	7.42211	7.01166	7.01523	7.31577
Q96CW5-2_280	TUBGCP3_280	Q96CW5-2	TUBGCP3	280	Gamma-tubulin complex component 3	1	NIKMNNTENCYKVEGKANLSRSLRDTAVRLS	_VEGK(gl)ANLSR_	2	544.296	186211	OR8_130914_VH_control_MG2_3	OR8_130722_VH_DM6_1	-0.327108	-0.340525	-6.6081	-6.68888			7.41409	7.44034	7.12991	7.00954
Q5JP01_79	RBBP7_79	Q5JP01	RBBP7	79	Histone-binding protein RBBP7	1	PSSDVLVFDYTKHPAKPDPSGECNPDLRLRG	_HPAK(gl)PDPSGECNPDLR_	3	635.295	61337	OR8_130914_VH_control_MG6_1	OR8_130914_VH_control_MG2_1	-3.30514	0.553806	-5.20584	-6.68774			6.29149	6.76479	6.71497	7.0092
Q9Y3I0_366	C22orf28_366	Q9Y3I0	C22orf28	366	tRNA-splicing ligase RtcB homolog	1	VSHNIAKVEQHVVDGKERTLLVHRKGSTRAF	_VEQHVVDGK(gl)ER_	3	470.576	186444	OR8_130914_VH_control_MG2_1	OR8_130722_VH_control_MG2_2	0.382082	-0.790643	-5.28636	-6.68532			7.7176	7.32488	6.73859	7.00848
P08754_29	GNAI3_29	P08754	GNAI3	29	Guanine nucleotide-binding protein G(k) subunit alpha	0.976889	ERSKMIDRNLREDGEKAAKEVKLLLLGAGES	_NLREDGEK(gl)AAK_	3	448.9	131829	OR8_130722_VH_control_MG6_1	OR8_130722_VH_control_MG6_1	4.7258	-2.15363	-1.19492	-6.66377			6.40398	7.43228	8.16254	7.00205
P26358-3_1147	DNMT1_1147	P26358-3	DNMT1	1147	DNA (cytosine-5)-methyltransferase 1	1	SSGALRGVCSCVEAGKACDPAARQFNTLIPW	_GVCSCVEAGK(gl)ACDPAAR_	3	641.282	55763	OR8_130914_VH_control_MG6_1	OR8_130914_VH_control_MG6_1	-4.00822	0.755508	0.0986736	-6.66355			6.48747	7.18843	7.02847	7.00199
Q9BXB5_179	OSBPL10_179	Q9BXB5	OSBPL10	179	Oxysterol-binding protein-related protein 10	1	TQLRACAKYHMEMNSKSAPSSRSRSLTLLPH	_YHMEMNSK(gl)SAPSSR_	3	580.259	207954	OR8_130722_VH_DM6_2	OR8_130722_VH_DM6_2	-0.798165	1.95663	-5.57675	-6.64584			6.73667	7.31604	6.82402	6.99671
Q9Y5B9_596	SUPT16H_596	Q9Y5B9	SUPT16H	596	FACT complex subunit SPT16	1	RNEGNIFPNPEATFVKEITYRASNIKAPGEQ	_NEGNIFPNPEATFVK(gl)EITYR_	3	818.408	128772	OR8_130914_VH_control_MG6_3	OR8_130722_VH_DM6_2	-0.503433	0.415118	-2.64479	-6.64022			6.76403	7.19542	6.81965	6.99504
Q8N1F7_103	NUP93_103	Q8N1F7	NUP93	103	Nuclear pore complex protein Nup93	0.5	EPLEPVKDTDIQGFLKNEKDNALLSAIEESR	_DTDIQGFLK(gl)NEK_	3	507.923	23488	OR8_130914_VH_control_MG6_1	OR8_130914_VH_control_MG6_1	-3.95125			-6.63975			6.47134			6.99489
O60346_240	PHLPP1_240	O60346	PHLPP1	240	PH domain leucine-rich repeat-containing protein phosphatase 1	0.868187	TTAGEVAARLLQLGHKGGGVVKVLGQGPGAA	_LLQLGHK(gl)GGGVVK_	3	473.953	106868	OR8_130722_VH_control_MG2_3	OR8_130722_VH_control_MG2_3	0.138982	0.155912	-0.271015	-6.63931			7.20923	7.43947	6.75096	6.99476	6.38272
Q09666_2589	AHNAK_2589	Q09666	AHNAK	2589	Neuroblast differentiation-associated protein AHNAK	0.958553	IKAPKISMPDFDLHLKGPKVKGDVDVSLPKV	_ISMPDFDLHLK(gl)GPK_	4	428.726	78396	OR9_20131008_VH_D2_2	OR8_130722_VH_DM6_1	0.430004	-0.910805	0.857306	-6.63523	0.128844	0.672031	6.8026	6.81064	7.13414	6.99355	6.66324	6.79502
O95573_422	ACSL3_422	O95573	ACSL3	422	Long-chain-fatty-acid--CoA ligase 3	1	NLFILAYNYKMEQISKGRNTPLCDSFVFRKV	_MEQISK(gl)GR_	3	354.85	122027	OR8_130722_VH_DM6_1	OR8_130722_VH_DM6_1	-4.2754	0.275523	-4.9117	-6.62663			6.56358	7.04392	6.62901	6.99098
Q12834_66	CDC20_66	Q12834	CDC20	66	Cell division cycle protein 20 homolog	1	SAGRTPGRTPGKSSSKVQTTPSKPGGDRYIP	_SSSK(gl)VQTTPSKPGGDR_	3	582.631	164670	OR8_130722_VH_control_MG6_3	OR8_130722_VH_control_MG6_3	-4.11133	-0.17912	-5.18011	-6.6249			6.51675	7.40956	6.70743	6.99047
Q9BQQ3-2_169	GORASP1_169	Q9BQQ3-2	GORASP1	169	Golgi reassembly-stacking protein 1	1	ESHEGKPLKLMVYNSKSDSCRESGMWHWLWV	_LMVYNSK(gl)SDSCR_	3	525.241	108634	OR8_130722_VH_control_MG6_3	OR8_130722_VH_control_MG6_3	5.47421	-1.38375	-1.12689	-6.6239			6.62283	6.9069	7.21093	6.99017
Q9H9Y6_406	POLR1B_406	Q9H9Y6	POLR1B	406	DNA-directed RNA polymerase I subunit RPA2;DNA-directed RNA polymerase;DNA-directed RNA polymerase	1	GWLVSIKIAFDKKAQKTSVSMNTDNLMRIFT	_AQK(gl)TSVSMNTDNLMR_	3	603.958	11331	OR8_130722_VH_control_MG2_1	OR8_130722_VH_control_MG2_1	-1.47238	0.943278	-0.144404	-6.62351			6.99013	7.11109	7.30788	6.99006
D6RF88_112	CPE_112	D6RF88	CPE	112	Carboxypeptidase E	0.999688	NHLLKNMKKIVDQNTKLAPETKAVIHWIMDI	_IVDQNTK(gl)LAPETK_	3	524.286	80566	OR8_130722_VH_DM6_3	OR8_130722_VH_DM6_3	5.45717	-1.2273	-1.5004	-6.61718			6.61781	7.0265	7.1885	6.98817
Q14181_194	POLA2_194	Q14181	POLA2	194	DNA polymerase alpha subunit B	0.999999	GVSWSGRGGAGNISLKVLGCPEALTGSYKSM	_GGAGNISLK(gl)VLGCPEALTGSYK_	3	769.398	47553	OR8_130722_VH_DM2_1	OR8_130722_VH_DM2_1	-0.974402	-0.362404	-0.601773	-6.61512	3.33301	0.812764	7.41093	7.68576	7.32578	6.98756	6.50769	6.90697
P78406_212	RAE1_212	P78406	RAE1	212	mRNA export factor	1	LENQPSEFRRIESPLKHQHRCVAIFKDKQNK	_RIESPLK(gl)HQHR_	4	379.463	148944	OR8_130722_VH_DM6_3	OR8_130722_VH_DM6_2	-0.959139	-0.108698	-4.74031	-6.61143			6.56266	7.1793	6.57917	6.98646
Q9H269-2_163	VPS16_163	Q9H269-2	VPS16	163	Vacuolar protein sorting-associated protein 16 homolog	1	TGAHRFTLSANVGDLKLRRMPEVPGLQSAPS	_FTLSANVGDLK(gl)LR_	3	516.623	42958	OR8_130722_VH_DM2_1	OR8_130722_VH_DM2_1	1.07021	-3.38249	0.133024	-6.60718			6.55391	6.39152	6.90736	6.98519
B4E1Q4_215	RIOK3_215	B4E1Q4	RIOK3	215	Serine/threonine-protein kinase RIO3	0.938362	RSARLHEKKEHSTAEKAVDPKTRLLMYKMVN	_EHSTAEK(gl)AVDPK_	3	475.904	27265	OR8_130914_VH_DM2_1	OR8_130914_VH_DM2_1			0.943596	-6.60267					7.46404	6.98384
Q9H444_14	CHMP4B_14	Q9H444	CHMP4B	14	Charged multivesicular body protein 4b	0.636113	__MSVFGKLFGAGGGKAGKGGPTPQEAIQRL	_LFGAGGGK(gl)AGK_	3	359.533	90923	OR8_130722_VH_control_MG2_2	OR8_130722_VH_control_MG2_2	-5.15239	-0.855907	-4.3619	-6.5995			6.81776	6.7109	6.46993	6.9829
Q96FC9-4_789	DDX11L8_789	Q96FC9-4	DDX11L8	789	Putative ATP-dependent RNA helicase DDX11-like protein 8;Putative ATP-dependent RNA helicase DDX12	1	GQAPPGKALVENLCMKAVNQSIGRAIRHQKD	_ALVENLCMK(gl)AVNQSIGR_	3	673.015	8670	OR8_130722_VH_DM6_2	OR8_130722_VH_control_MG2_1	4.96959	-1.58502	-6.19774	-6.58786			6.4749	7.35413	7.00783	6.97943
Q9NZD8_124	SPG21_124	Q9NZD8	SPG21	124	Maspardin	1	SLGGFLAQKFAEYTHKSPRVHSLILCNSFSD	_FAEYTHK(gl)SPR_	3	450.558	31931	OR9_20131008_VH_DM2atmatri_2	OR8_130722_VH_control_MG6_3	4.59184	-0.842154		-6.58518		6.38686	6.36519	6.76547		6.97863	5.05189	6.97968
H3BSC1_161	RAB11A_161	H3BSC1	RAB11A	161	Ras-related protein Rab-11A	1	AFQTILTEIYRIVSQKQMSDRRENDMSPSNN	_IVSQK(gl)QMSDRR_	3	487.925	81258	OR8_130722_VH_DM6_2	OR8_130722_VH_DM6_2	-0.306884	-1.73189		-6.58256			7.06129	7.14295		6.97785
Q86WT1_643	TTC30A_643	Q86WT1	TTC30A	643	Tetratricopeptide repeat protein 30A	1	AVIEQPLEEERMHVGKNTVTDESRQLKALIY	_MHVGK(gl)NTVTDESR_	3	529.923	122778	OR8_130722_VH_DM6_2	OR8_130722_VH_DM6_2		4.99975		-6.58044				6.70305		6.97722
P42766_43	RPL35_43	P42766	RPL35	43	60S ribosomal protein L35	0.863776	LSQLRVAKVTGGAASKLSKIRVVRKSIARVL	_VTGGAASK(gl)LSK_	3	378.216	198697	OR8_130722_VH_DM6_1	OR8_130722_VH_DM6_1	-4.76013	6.47464	-4.38105	-6.57487			6.70337	7.13852	6.47543	6.97556
Q969G3-2_92	SMARCE1_92	Q969G3-2	SMARCE1	92	SWI/SNF-related matrix-associated actin-dependent regulator of chromatin subfamily E member 1	0.999553	SRKVWDQVKASNPDLKLWEIGKIIGGMWRDL	_ASNPDLK(gl)LWEIGK_	3	528.951	12369	OR9_20131008_VH_D2_2	OR9_20131008_VH_D2_2		0.00923706	-5.08694	-6.57474				7.42917	6.68016	6.97553	6.2521
Q96F07-2_425	CYFIP2_425	Q96F07-2	CYFIP2	425	Cytoplasmic FMR1-interacting protein 2	1	VYSWKLVHPTDKFCNKDCPGTAEEYERATRY	_FCNK(gl)DCPGTAEEYER_	3	663.94	32906	OR8_130914_VH_control_MG2_2	OR8_130722_VH_control_MG2_3	-1.37932	-0.86997	-2.4139	-6.57116			6.72086	7.03073	7.07879	6.97446
J3QR09_141	RPL19_141	J3QR09	RPL19	141	Ribosomal protein L19;Ribosomal protein L19;60S ribosomal protein L19	0.852709	GNVFKNKRILMEHIHKLKADKARKKLLADQA	_ILMEHIHK(gl)LK_	3	459.267	73716	OR8_130722_VH_control_MG6_1	OR8_130722_VH_DM6_3	5.02795	-1.43398	0.717427	-6.56145			6.49194	7.02528	7.01401	6.97156
Q92598-2_458	HSPH1_458	Q92598-2	HSPH1	458	Heat shock protein 105 kDa	1	EAFYSDPQGVPYPEAKIGRFVVQNVSAQKDG	_RGPFELEAFYSDPQGVPYPEAK(gl)IGR_	3	979.823	148591	OR8_130722_VH_control_MG6_1	OR8_130722_VH_control_MG6_1		0.256262	-3.87918	-6.55754				6.74507	6.33255	6.9704
Q09666_1111	AHNAK_1111	Q09666	AHNAK	1111	Neuroblast differentiation-associated protein AHNAK	1	MQVPDVDIRGPKVDIKAPDVEGQGLDWSLKI	_VDIK(gl)APDVEGQGLDWSLK_	3	695.36	185760	OR9_20131008_VH_D2_2	OR9_20131008_VH_D2_2	1.58942	-4.20195	-5.28979	-6.55291	1.44528	1.29656	7.20685	6.62142	6.73959	6.96902	6.39774	6.80053
P25391_1756	LAMA1_1756	P25391	LAMA1	1756	Laminin subunit alpha-1	0.999241	EELEVLKEAASHVLSKHNNELKAAEALVREA	_EAASHVLSK(gl)HNNELK_	3	597.643	24939	OR8_130722_VH_control_MG2_1	OR8_130722_VH_DM2_1	-1.0741	-0.514649	-5.74222	-6.55045			7.11545	7.26394	6.87286	6.96829
Q8TCG1_636	KIAA1524_636	Q8TCG1	KIAA1524	636	Protein CIP2A	1	DIMDVYEMKLSTLASKESRLQDLLETKALAL	_LSTLASK(gl)ESR_	3	402.554	115533	OR8_130722_VH_DM6_2	OR8_130722_VH_control_MG6_1	-1.90035	0.483755	-6.84138	-6.54137			7.00211	7.57813	7.19948	6.96558
Q15843_33	NEDD8_33	Q15843	NEDD8	33	NEDD8	1	EPTDKVERIKERVEEKEGIPPQQQRLIYSGK	_ERVEEK(gl)EGIPPQQQR_	3	646.333	30148	OR8_130914_VH_DM2_2	OR8_130914_VH_DM2_2	-2.24015	3.9287	-0.103663	-6.53981			6.01243	6.39488	7.58685	6.96512
P42224-2_544	STAT1_544	P42224-2	STAT1	544	Signal transducer and activator of transcription 1-alpha/beta	0.999929	PNASPDGLIPWTRFCKENINDKNFPFWLWIE	_FCK(gl)ENINDK_	3	427.868	32869	OR8_130914_VH_control_MG6_1	OR8_130914_VH_control_MG6_1	-1.99616	-0.710485	-4.74912	-6.53433			6.82069	7.29413	6.58173	6.96349
Q15418-3_224	RPS6KA1_224	Q15418-3	RPS6KA1	224	Ribosomal protein S6 kinase;Ribosomal protein S6 kinase;Ribosomal protein S6 kinase alpha-1	1	PANRLGSGPDGAEEIKRHVFYSTIDWNKLYR	_LGSGPDGAEEIK(gl)R_	3	481.579	94072	OR8_130914_VH_control_MG6_1	OR8_130914_VH_control_MG6_1	-3.28354			-6.53001			6.28559			6.9622
Q6DT37_875	CDC42BPG_875	Q6DT37	CDC42BPG	875	Serine/threonine-protein kinase MRCK gamma	1	RAPTANTASTEGLPAKPGSHTLRPRSFPSPT	_APTANTASTEGLPAK(gl)PGSHTLRPR_	4	636.837	10527	OR8_130914_VH_control_MG6_1	OR8_130914_VH_control_MG2_1				-6.52198						6.95981
Q9BTW9_370	TBCD_370	Q9BTW9	TBCD	370	Tubulin-specific chaperone D	0.807008	PEGVERVIEQLLVGLKDKDTVVRWSAAKGIG	_VIEQLLVGLK(gl)DK_	3	490.296	189327	OR8_130722_VH_control_MG6_3	OR8_130722_VH_control_MG6_3		1.76738	-6.09926	-6.52109				6.86911	6.97859	6.95954
Q6P3X3_691	TTC27_691	Q6P3X3	TTC27	691	Tetratricopeptide repeat protein 27	0.864851	IDGMTDRSGDVATGLKGKLQELFGRVTSRVT	_SGDVATGLK(gl)GK_	3	382.875	156057	OR8_130914_VH_control_MG6_1	OR8_130914_VH_control_MG6_1	-3.97915	0.364239		-6.51989			6.47924	7.07474		6.95919
H0YB21_49	OTUD6B_49	H0YB21	OTUD6B	49	OTU domain-containing protein 6B	0.999026	QLLRRHRKEKKELQAKIQGMKNAVPKNDKKR	_ELQAK(gl)IQGMK_	2	630.342	28797	OR8_130914_VH_control_MG6_3	OR8_130722_VH_DM2_1	5.51162		5.87611	-6.50881			6.63384		6.86169	6.95589
B4DGU4_664	CTNNB1_664	B4DGU4	CTNNB1	664	Catenin beta-1	0.499999	AAVLFRMSEDKPQDYKKRLSVELTSSLFRTE	_MSEDKPQDYK(gl)K_	3	494.901	126054	OR8_130722_VH_DM6_3	OR8_130722_VH_DM6_3	0.444063	3.05205	-5.45624	-6.49972	-5.92795	4.85961	7.23979	7.43992	6.78852	6.95318	6.84345	6.52948
B4DGU4_665	CTNNB1_665	B4DGU4	CTNNB1	665	Catenin beta-1	0.499999	AVLFRMSEDKPQDYKKRLSVELTSSLFRTEP	_MSEDKPQDYK(gl)K_	3	494.901	126054	OR8_130722_VH_DM6_3	OR8_130722_VH_DM6_3	0.444063	3.05205	-5.45624	-6.49972	-5.92795	4.85961	7.23979	7.43992	6.78852	6.95318	6.84345	6.52948
P26006_786	ITGA3_786	P26006	ITGA3	786	Integrin alpha-3;Integrin alpha-3 heavy chain;Integrin alpha-3 light chain	0.999877	LQSFFGGTVMGESGMKTVEDVGSPLKYEFQV	_LQSFFGGTVMGESGMK(gl)TVEDVGSPLK_	3	939.126	113458	OR8_130914_VH_control_MG6_2	OR8_130914_VH_control_MG6_2		3.78113		-6.49229				6.35333		6.95097
P52597_167	HNRNPF_167	P52597	HNRNPF	167	Heterogeneous nuclear ribonucleoprotein F;Heterogeneous nuclear ribonucleoprotein F, N-terminally processed	0.995011	TGEAFVQFASQELAEKALGKHKERIGHRYIE	_ITGEAFVQFASQELAEK(gl)ALGK_	3	784.413	79697	OR8_130722_VH_DM6_1	OR8_130722_VH_DM6_1	0.518074	0.14113	-5.64434	-6.48292	-1.09566	3.64229	7.02867	7.5007	6.84396	6.94818	5.54841	6.18178
P86791_79	CCZ1_79	P86791	CCZ1	79	Vacuolar fusion protein CCZ1 homolog;Vacuolar fusion protein CCZ1 homolog B	0.980231	LCEAIVQFTRTFSPSKPAKSLHTQKNRQFFN	_TFSPSK(gl)PAK_	3	359.529	170304	OR8_130722_VH_DM6_1	OR8_130722_VH_DM6_1		0.47723		-6.48225				7.19691		6.94798
Q86YT6_936	MIB1_936	Q86YT6	MIB1	936	E3 ubiquitin-protein ligase MIB1	0.813351	DATDDISSGNIPVLQKDKDNTNVNADVQKLQ	_SSEDATDDISSGNIPVLQK(gl)DK_	3	778.375	164225	OR9_20131008_VH_D2_2	OR9_20131008_VH_DM2_3	1.4766	-1.80513	-1.30728	-6.4779	0.135355	-5.84528	7.29738	7.58783	7.33522	6.94668	7.05332	6.77968
E7EU19_174	RAD54L2_174	E7EU19	RAD54L2	174	Helicase ARIP4	1	GHRIKNCQASTSQALKNIRSRRRVVLTGYPL	_NCQASTSQALK(gl)NIR_	3	568.953	128337	OR8_130722_VH_control_MG6_3	OR8_130722_VH_control_MG6_3		-0.86771	-4.75744	-6.47744				6.47147	6.58414	6.94655
H0Y9W0_112	RNF44_112	H0Y9W0	RNF44	112	RING finger protein 44;RING finger protein 38	1	NLAERLGDAKPRGLTKADIEQLPSYRFNPDS	_GLTK(gl)ADIEQLPSYR_	3	568.969	52141	OR9_20131008_VH_DM2atmatri_2	OR9_20131008_VH_DM2	-4.20068	-4.3325	-0.122019	-6.47445	4.62792	-4.35969	6.54222	6.65878	7.21969	6.94566	6.3422	6.34564
Q56VL3_138	OCIAD2_138	Q56VL3	OCIAD2	138	OCIA domain-containing protein 2	0.856006	GPQHNRHCLLTCEECKIKHGLSEKGDSQPSA	_HCLLTCEECK(gl)IK_	3	568.934	57310	OR8_130914_VH_control_MG6_1	OR8_130914_VH_control_MG6_1		-0.0369776	-2.65479	-6.47281				6.92892	5.99942	6.94517
J9JIE0_26	GPRC5C_26	J9JIE0	GPRC5C	26	G-protein coupled receptor family C group 5 member C	0.999993	TILKEQKGQSMFVENKAFSMDEPVAAKRPVS	_GQSMFVENK(gl)AFSMDEPVAAK_	3	767.361	54398	OR9_20131008_VH_D2_2	OR9_20131008_VH_D2_2	7.12718	-5.86416	0.591367	-6.46566	-0.951916	1.34114	7.11385	7.10621	7.29197	6.94304	6.57568	6.65637
Q68CZ6_564	HAUS3_564	Q68CZ6	HAUS3	564	HAUS augmin-like complex subunit 3	1	ILADVKTKRKTLANNKLHQMEREFYVYFLKD	_TLANNK(gl)LHQMER_	3	523.604	173841	OR8_130722_VH_control_MG2_2	OR8_130722_VH_control_MG2_2	-4.09221	-0.998637	-4.36298	-6.45976			6.51132	7.39941	6.47024	6.94128
P82914_74	MRPS15_74	P82914	MRPS15	74	28S ribosomal protein S15, mitochondrial	0.999554	AQSRLDDDPPPSTLLKDYQNVPGIEKVDDVV	_LDDDPPPSTLLK(gl)DYQNVPGIEK_	3	856.766	88155	OR8_130914_VH_control_MG6_3	OR8_130914_VH_control_MG6_3	-3.3204	-4.05478		-6.45073			6.29567	6.57951		6.9386
B4DYB4_252	NUP35_252	B4DYB4	NUP35	252	Nucleoporin NUP53	1	RCALSSPSLAFTPPIKTLGTPTQPGSTPRIS	_CALSSPSLAFTPPIK(gl)TLGTPTQPGSTPR_	3	999.522	15020	OR9_20131008_VH_D2	OR8_130914_VH_control_MG6_1	-3.86856	-0.163682		-6.44918			6.448	7.4181		6.93814	5.69134
P17858_713	PFKL_713	P17858	PFKL	713	6-phosphofructokinase, liver type	0.5	RVFANAPDSACVIGLKKKAVAFSPVTELKKD	_VFANAPDSACVIGLK(gl)K_	3	601.986	186841	OR8_130722_VH_DM6_1	OR8_130722_VH_DM6_1	-0.150058	-0.263567		-6.44601	5.20316	-4.93493	7.16697	7.75266		6.93719	6.50978	6.51212
P17858_714	PFKL_714	P17858	PFKL	714	6-phosphofructokinase, liver type	0.5	VFANAPDSACVIGLKKKAVAFSPVTELKKDT	_VFANAPDSACVIGLK(gl)K_	3	601.986	186841	OR8_130722_VH_DM6_1	OR8_130722_VH_DM6_1	-0.150058	-0.263567		-6.44601	5.20316	-4.93493	7.16697	7.75266		6.93719	6.50978	6.51212
Q9UBB9_159	TFIP11_159	Q9UBB9	TFIP11	159	Tuftelin-interacting protein 11	1	SWERHTKGIGQKLLQKMGYVPGRGLGKNAQG	_LLQK(gl)MGYVPGR_	2	688.379	106839	OR8_130914_VH_control_MG6_1	OR8_130914_VH_control_MG6_1		-0.00100114		-6.44284				7.06177		6.93625
Q7L576_426	CYFIP1_426	Q7L576	CYFIP1	426	Cytoplasmic FMR1-interacting protein 1	1	VYSWKLVHPTDKYSNKDCPDSAEEYERATRY	_YSNK(gl)DCPDSAEEYER_	3	659.602	212160	OR8_130914_VH_control_MG2_1	OR8_130722_VH_control_MG2_1	-2.13112	-0.208815	-5.18182	-6.43962			6.91052	7.2271	6.70793	6.93529
P42356_1075	PI4KA_1075	P42356	PI4KA	1075	Phosphatidylinositol 4-kinase alpha	0.834899	TTLGATQLSERPACVKKDYSNFMASLNLRNR	_QNTTLGATQLSERPACVK(gl)K_	3	739.387	145204	OR8_130722_VH_control_MG6_3	OR8_130722_VH_control_MG6_3	-3.91036	0.170192	-4.84947	-6.4346			6.45979	7.18067	6.61089	6.9338
Q09666_1225	AHNAK_1225	Q09666	AHNAK	1225	Neuroblast differentiation-associated protein AHNAK	0.999729	KGDVDVSVPKVEGEMKVPDVEIKGPKMDIDA	_VEGEMK(gl)VPDVEIK_	3	529.608	186190	OR8_130722_VH_control_MG2_1	OR8_130722_VH_control_MG2_1	0.914722	-0.150625	-2.03639	-6.43379			6.92244	7.14447	7.19947	6.93355	5.70714
Q9UEE5_215	STK17A_215	Q9UEE5	STK17A	215	Serine/threonine-protein kinase 17A	1	LGDIKIVDFGLSRILKNSEELREIMGTPEYV	_ILK(gl)NSEELR_	3	405.895	73429	OR8_130914_VH_control_MG6_1	OR8_130914_VH_control_MG6_1	6.46093	-0.371918	-3.5973	-6.43268			6.9151	6.94715	6.25362	6.93323
Q9H7F0_100	ATP13A3_100	Q9H7F0	ATP13A3	100	Probable cation-transporting ATPase 13A3	0.948143	KIRVLSLETYPVSSPKSMSNKLSNGHAVCLI	_VLSLETYPVSSPK(gl)SMSNK_	3	694.358	193638	OR8_130914_VH_DM2_2	OR8_130914_VH_DM2_2	0.234584	-0.253047	0.133184	-6.41518	1.25807	1.46103	7.2441	7.30797	7.39562	6.92802	6.09584	6.51851
Q9UDY2-6_983	TJP2_983	Q9UDY2-6	TJP2	983	Tight junction protein ZO-2	1	QNKEESYDFSKSYEYKSNPSAVAGNETPGAS	_SYEYK(gl)SNPSAVAGNETPGASTK_	3	791.372	166415	OR9_20131008_VH_D2_2	OR9_20131008_VH_D2_2	0.765058	-0.699004	1.60184	-6.41513	-1.36464	-3.49872	6.97848	7.11011	6.85476	6.928	6.61909	6.10262
J3KRF7_143	ASPSCR1_143	J3KRF7	ASPSCR1	143	Tether containing UBX domain for GLUT4	1	ALVPPEPIPGTAQPVKRSLGKPARGESCQPE	_SEPAAEEGALVPPEPIPGTAQPVK(gl)R_	3	885.464	154801	OR9_20131008_VH_DM2atmatri_2	OR9_20131008_VH_DM2atmatri	4.3724	0.30413	5.15889	-6.41244	3.82109	0.909062	6.30197	6.95862	6.65044	6.9272	6.11179	6.54117
P30532_71	CHRNA5_71	P30532	CHRNA5	71	Neuronal acetylcholine receptor subunit alpha-5	0.85402	QDYERWVRPVEHLNDKIKIKFGLAISQLVDV	_WVRPVEHLNDK(gl)IK_	3	583.325	204751	OR8_130914_VH_control_MG6_1	OR8_130914_VH_control_MG6_1	0.774665	-1.47741	1.05669	-6.41235			6.29761	6.96541	6.87199	6.92718
Q9UNZ2_146	NSFL1C_146	Q9UNZ2	NSFL1C	146	NSFL1 cofactor p47	1	AVAVERVTKSPGETSKPRPFAGGGYRLGAAP	_SPGETSK(gl)PRPFAGGGYR_	4	470.237	162512	OR8_130914_VH_control_MG2_1	OR8_130914_VH_control_MG2_1			-3.95081	-6.40983					6.35277	6.92643
Q09666_679	AHNAK_679	Q09666	AHNAK	679	Neuroblast differentiation-associated protein AHNAK	0.544938	VNVEAPDVNLEGLGGKLKGPDVKLPDMSVKT	_VNVEAPDVNLEGLGGK(gl)LK_	3	656.025	195126	OR9_20131008_VH_D2_3	OR8_130722_VH_DM2_1	-0.485788	-0.12559		-6.40815	-4.09353	3.52974	7.01131	7.10933		6.92593	6.30888	6.15051
Q14680-5_87	MELK_87	Q14680-5	MELK	87	Maternal embryonic leucine zipper kinase	0.5	YHKLKLIDFGLCAKPKGNKDYHLQTCCGSLA	_LIDFGLCAK(gl)PK_	3	459.252	96018	OR8_130914_VH_control_MG6_3	OR8_130914_VH_control_MG6_3				-6.40763						6.92577
Q13257_200	MAD2L1_200	Q13257	MAD2L1	200	Mitotic spindle assembly checkpoint protein MAD2A	1	SFTTTIHKVNSMVAYKIPVND__________	_VNSMVAYK(gl)IPVND_	2	782.395	195095	OR8_130914_VH_control_MG6_3	OR8_130914_VH_control_MG6_3				-6.40077						6.92373
Q5SS59_127	MICA_127	Q5SS59	MICA	127	MHC class I polypeptide-related sequence A	0.986269	SSRAQTLAMNVRNFLKEDAMKTKTHYHAMHA	_NFLK(gl)EDAMK_	2	605.3	129123	OR8_130914_VH_DM2_1	OR8_130914_VH_control_MG2_2	-2.72147	-4.605	-1.75619	-6.40004			6.13525	6.73726	7.26337	6.92351
P07900_74	HSP90AA1_74	P07900	HSP90AA1	74	Heat shock protein HSP 90-alpha;Putative heat shock protein HSP 90-alpha A2	1	IRYESLTDPSKLDSGKELHINLIPNKQDRTL	_LDSGK(gl)ELHINLIPNK_	3	602.335	88742	OR9_20131008_VH_D2_3	OR9_20131008_VH_D2_2	-0.992754		0.151421	-6.39755			6.74197		7.06532	6.92277	6.37767
Q6ZNA4-2_919	RNF111_919	Q6ZNA4-2	RNF111	919	E3 ubiquitin-protein ligase Arkadia	1	RCTYPHKYKKRKLHCKQDGEEGTEEDTEEKC	_LHCK(gl)QDGEEGTEEDTEEK_	3	749.982	94511	OR9_20131008_VH_DM2atmatri_3	OR8_130722_VH_control_MG2_1	-1.48716	-1.12958	-0.466779	-6.39119	5.5005	1.13766	7.08517	7.23121	7.06428	6.92088	6.59714	7.09284
P17066_528	HSPA6_528	P17066	HSPA6	528	Heat shock 70 kDa protein 6	1	SKEEVERMVHEAEQYKAEDEAQRDRVAAKNS	_MVHEAEQYK(gl)AEDEAQR_	3	683.309	127176	OR8_130722_VH_control_MG6_3	OR8_130722_VH_control_MG6_3		-5.54482		-6.37135				7.01189		6.91498
Q12772_386	SREBF2_386	Q12772	SREBF2	386	Sterol regulatory element-binding protein 2;Processed sterol regulatory element-binding protein 2	1	RKAIDYIKYLQQVNHKLRQENMVLKLANQKN	_YLQQVNHK(gl)LR_	3	471.597	209844	OR8_130722_VH_DM6_2	OR8_130722_VH_control_MG6_1	-3.46601	0.144345	-3.64333	-6.36694			6.33569	7.28879	6.26643	6.91367
Q92598-2_295	HSPH1_295	Q92598-2	HSPH1	295	Heat shock protein 105 kDa	0.997705	NSTDLPLNIECFMNDKDVSGKMNRSQFEELC	_LMSSNSTDLPLNIECFMNDK(gl)DVSGK_	3	977.117	108570	OR8_130914_VH_control_MG6_1	OR8_130914_VH_control_MG6_1				-6.36607						6.91341
O43657_179	TSPAN6_179	O43657	TSPAN6	179	Tetraspanin-6	1	DTNYYSEKGFPKSCCKLEDCTPQRDADKVNN	_SCCK(gl)LEDCTPQR_	3	556.569	153925	OR8_130722_VH_DM6_2	OR8_130722_VH_DM6_2	-4.94561	1.06858	-5.45624	-6.35558			6.75734	7.20169	6.78852	6.91029
Q9C0D2_227	KIAA1731_227	Q9C0D2	KIAA1731	227	Centrosomal protein KIAA1731	1	RLAAEEEAKRLEELQKQAAQERMERFEKAHV	_RLEELQK(gl)QAAQER_	3	571.639	149649	OR8_130722_VH_DM6_2	OR8_130722_VH_DM6_2	-2.00786	0.371961	-5.78148	-6.35078			6.78138	7.19456	6.88447	6.90886
O14802_1242	POLR3A_1242	O14802	POLR3A	1242	DNA-directed RNA polymerase III subunit RPC1	1	VEGDNLRAVMATHGVKGTRTTSNNTYEVEKT	_AVMATHGVK(gl)GTR_	3	447.907	13923	OR8_130914_VH_control_MG2_1	OR8_130914_VH_control_MG2_1	-3.96632	-2.84131	-5.97993	-6.35002			6.47561	7.33086	6.94321	6.90864
Q14203-3_1193	DCTN1_1193	Q14203-3	DCTN1	1193	Dynactin subunit 1	0.99998	PTDFATFPSSAFLRAKEEQQDDTVYMGKVTF	_AK(gl)EEQQDDTVYMGK_	3	585.933	5946	OR8_130914_VH_control_MG6_1	OR8_130914_VH_control_MG6_1	-3.57468	0.493258	-3.66684	-6.34086			6.36578	7.10965	6.27299	6.90591
Q01831_161	XPC_161	Q01831	XPC	161	DNA repair protein complementing XP-C cells	0.999994	DVRESTAFSRSLLPVKPVEIEIETPEQAKTR	_SLLPVK(gl)PVEIEIETPEQAK_	3	745.414	159709	OR9_20131008_VH_D2_3	OR9_20131008_VH_D2_3	-3.63277		-0.0707556	-6.33961	-0.616706	-4.88638	6.38194		6.76678	6.90554	6.88723	6.49797
P20226-2_205	TBP_205	P20226-2	TBP	205	TATA-box-binding protein;TATA box-binding protein-like protein 2	1	TALIFSSGKMVCTGAKSEEQSRLAARKYARV	_MVCTGAK(gl)SEEQSR_	3	532.908	127098	OR8_130914_VH_control_MG6_1	OR8_130914_VH_control_MG6_1	-2.02798	0.113649	-4.4322	-6.33327			5.96041	6.82778	6.49013	6.90366
P31153_97	MAT2A_97	P31153	MAT2A	97	S-adenosylmethionine synthase isoform type-2;S-adenosylmethionine synthase	0.99817	VVREAVKHIGYDDSSKGFDYKTCNVLVALEQ	_HIGYDDSSK(gl)GFDYK_	3	582.597	59380	OR8_130914_VH_DM2_1	OR8_130914_VH_DM2_1	-1.37146	0.155215	-0.086714	-6.33152			7.08014	7.39354	7.31813	6.90313
P82933_32	MRPS9_32	P82933	MRPS9	32	28S ribosomal protein S9, mitochondrial	1	LLWGRGSLARKQGLWKTAAPELQTNVRSQIL	_QGLWK(gl)TAAPELQTNVR_	3	642.678	142298	OR8_130914_VH_control_MG2_1	OR8_130722_VH_DM6_1		-0.355968	-0.865038	-6.32519				7.05058	6.43594	6.90125
Q9P2E3_1276	ZNFX1_1276	Q9P2E3	ZNFX1	1276	NFX1-type zinc finger-containing protein 1	0.996397	RLCCQNHPETHTLVSKASDFQKVPEGGCSLP	_LCCQNHPETHTLVSK(gl)ASDFQK_	4	654.309	87669	OR8_130914_VH_control_MG6_1	OR8_130914_VH_control_MG6_1	-3.94918	-0.375677	-4.63228	-6.31503			6.47076	7.13742	6.54787	6.89823
P11142_573	HSPA8_573	P11142	HSPA8	573	Heat shock cognate 71 kDa protein	0.999999	LQGKINDEDKQKILDKCNEIINWLDKNQTAE	_ILDK(gl)CNEIINWLDK_	3	629.993	72762	OR8_130914_VH_control_MG6_2	OR8_130914_VH_control_MG6_1	0.495404		-6.50102	-6.31448			7.03972		7.09802	6.89807
I3L2C5_869	ANKFY1_869	I3L2C5	ANKFY1	869	Ankyrin repeat and FYVE domain-containing protein 1	1	AILKRESGAAEQVDNKGRNFLHVAVQNSDIE	_RESGAAEQVDNK(gl)GR_	3	544.268	147836	OR8_130722_VH_DM6_1	OR8_130722_VH_control_MG6_2	-1.7852	4.79791		-6.31444			6.79781	6.64426		6.89806
Q8NBN3-3_423	TMEM87A_423	Q8NBN3-3	TMEM87A	423	Transmembrane protein 87A	0.997651	FAFSPLSEEEEEDEQKEPMLKESFEGMKMRS	_FAFSPLSEEEEEDEQK(gl)EPMLK_	3	876.067	31943	OR8_130914_VH_DM2_2	OR8_130914_VH_control_MG2_2			-0.750951	-6.31424					7.11153	6.898
H7C0F4_86	KLHL23_86	H7C0F4	KLHL23	86	Kelch-like protein 23	1	NKIRSLIYNALNPMHKEISQRSTATMYIIGG	_SLIYNALNPMHK(gl)EISQR_	3	710.037	159572	OR8_130722_VH_DM2_2	OR8_130722_VH_control_MG2_1	-0.183648	0.799061	-0.6309	-6.31213	4.49934	-1.5896	7.78023	7.78906	6.67548	6.89737	6.30507	6.41087
P25391_2415	LAMA1_2415	P25391	LAMA1	2415	Laminin subunit alpha-1	1	VLAVIDAYNTSNKETKQGETPGASSDLNRLD	_ETK(gl)QGETPGASSDLNRLDK_	3	720.689	30602	OR8_130722_VH_DM2_1	OR8_130722_VH_DM2_1	-1.47831	-4.29494	0.858508	-6.30802			6.52825	6.64801	6.97033	6.89615
Q99832_320	CCT7_320	Q99832	CCT7	320	T-complex protein 1 subunit eta	1	DRDMFCAGRVPEEDLKRTMMACGGSIQTSVN	_VPEEDLK(gl)R_	3	367.196	195397	OR8_130914_VH_control_MG6_1	OR8_130722_VH_control_MG6_1	-0.595781	-5.27447	-4.46178	-6.30577			7.02111	6.93238	6.49865	6.89548
O75874_72	IDH1_72	O75874	IDH1	72	Isocitrate dehydrogenase [NADP] cytoplasmic	0.999985	TKDAAEAIKKHNVGVKCATITPDEKRVEEFK	_HNVGVK(gl)CATITPDEK_	3	594.965	61275	OR8_130722_VH_control_MG6_1	OR8_130722_VH_control_MG6_1	-2.17667	-2.16856	3.52467	-6.30523			5.99672	7.02326	6.18269	6.89532
B4E0Y4_350	BMP5_350	B4E0Y4	BMP5	350	Bone morphogenetic protein 5	0.999432	SSRMSSVGDYNTSEQKQACKKHELYVSFRDL	_MSSVGDYNTSEQK(gl)QACK_	3	682.967	126575	OR9_20131008_VH_DM2	OR8_130722_VH_control_MG6_1	0.533616	-0.786341	-2.17294	-6.30393	3.41551	-3.14728	7.03637	7.45984	7.17848	6.89493	5.99892	6.00645
Q8TDB6_469	DTX3L_469	Q8TDB6	DTX3L	469	E3 ubiquitin-protein ligase DTX3L	0.999994	LLKSLGKERKHLHQTKFADDFRKRHPNVHFV	_HLHQTK(gl)FADDFRK_	4	439.977	60027	OR8_130722_VH_DM6_2	OR8_130722_VH_DM6_2		1.91778		-6.30354				7.45699		6.89482
P11021_352	HSPA5_352	P11021	HSPA5	352	78 kDa glucose-regulated protein	0.5	STMKPVQKVLEDSDLKKSDIDEIVLVGGSTR	_VLEDSDLK(gl)K_	3	387.543	191779	OR8_130722_VH_DM2_2	OR8_130722_VH_DM2_2	4.51484		-1.11959	-6.30268			6.34296		7.17323	6.89456
P11021_353	HSPA5_353	P11021	HSPA5	353	78 kDa glucose-regulated protein	0.5	TMKPVQKVLEDSDLKKSDIDEIVLVGGSTRI	_VLEDSDLK(gl)K_	3	387.543	191779	OR8_130722_VH_DM2_2	OR8_130722_VH_DM2_2	4.51484		-1.11959	-6.30268			6.34296		7.17323	6.89456
O75844_316	ZMPSTE24_316	O75844	ZMPSTE24	316	CAAX prenyl protease 1 homolog	0.5	EPRNEEEGNSEEIKAKVKNKKQGCKNEEVLA	_NEEEGNSEEIK(gl)AK_	3	530.913	128756	OR8_130914_VH_DM2_1	OR8_130914_VH_DM2_1			-0.0891462	-6.29759					7.30452	6.89305
P54709_259	ATP1B3_259	P54709	ATP1B3	259	Sodium/potassium-transporting ATPase subunit beta-3	0.999996	KEVTVECKIDGSANLKSQDDRDKFLGRVMFK	_IDGSANLK(gl)SQDDRDK_	3	592.622	67099	OR8_130722_VH_DM6_3	OR8_130722_VH_control_MG2_3	-0.703703	0.104443	-5.47968	-6.2933			7.3948	7.57185	6.79542	6.89177
H7BYN4_503	KIF23_503	H7BYN4	KIF23	503	Kinesin-like protein KIF23	1	INDEQTLPRLIEALEKRHNLRQMMIDEFNKQ	_LIEALEK(gl)R_	3	362.549	96094	OR9_20131008_VH_D2_3	OR9_20131008_VH_D2	-0.348094	-0.811575	-0.427579	-6.29122	-1.55281	-1.76479	6.83569	6.70345	7.22373	6.89115	6.99584	6.51305
K7EL77_53	ZNF226_53	K7EL77	ZNF226	53	Zinc finger protein 226	1	VENFRNLLSVGHPPFKQDVSPIERNEQLW__	_NLLSVGHPPFK(gl)QDVSPIER_	3	749.734	131559	OR8_130914_VH_DM2_3	OR8_130914_VH_DM2_3	-0.187225	-0.323574	-2.10623	-6.28059			6.9527	7.01602	6.867	6.888
E9PBL8_666	COG1_666	E9PBL8	COG1	666	Conserved oligomeric Golgi complex subunit 1	0.999735	KQGKVKTQEIIPTQAKWQEVKEVLLQQSVMG	_TQEIIPTQAK(gl)WQEVK_	3	638.342	179564	OR8_130914_VH_control_MG6_1	OR8_130914_VH_control_MG2_1	-2.02978	0.929143	-5.24111	-6.27777			7.03241	7.15266	6.72531	6.88716
B7Z7G5_249	TRUB2_249	B7Z7G5	TRUB2	249	Probable tRNA pseudouridine synthase 2	1	VAAELEKSLSPGLDTKQLPSPGWSWDSQGPS	_SLSPGLDTK(gl)QLPSPGWSWDSQGPSSTLGLER_	3	1133.23	160297	OR8_130914_VH_control_MG6_1	OR8_130914_VH_control_MG6_1		4.46019		-6.27751				6.54655		6.88708
O95639-2_51	CPSF4_51	O95639-2	CPSF4	51	Cleavage and polyadenylation specificity factor subunit 4	1	SGAAVCEFFLKAACGKGGMCPFRHISGEKTV	_AACGK(gl)GGMCPFR_	3	475.878	134	OR8_130914_VH_control_MG2_1	OR8_130722_VH_control_MG6_1	-1.68433	0.0711933	-4.54054	-6.27705			6.88993	6.94591	6.52135	6.88694
Q8NCM8_3534	DYNC2H1_3534	Q8NCM8	DYNC2H1	3534	Cytoplasmic dynein 2 heavy chain 1	1	SLAAFLRLFQRALQNKQDSENTEQRIQSLIS	_ALQNK(gl)QDSENTEQR_	3	592.282	8042	OR8_130722_VH_DM6_1	OR8_130722_VH_control_MG2_2	-1.67497	0.361109	-4.85709	-6.27508			6.93242	6.86018	6.61311	6.88636
Q9UJY4_200	GGA2_200	Q9UJY4	GGA2	200	ADP-ribosylation factor-binding protein GGA2	1	FDADEEKSKLLTRLLKSNHPEDLQAANRLIK	_LLK(gl)SNHPEDLQAANR_	3	607.318	105255	OR8_130722_VH_DM6_3	OR8_130722_VH_DM6_3	-1.49799	-0.583983	-0.979517	-6.26808			6.77872	7.53619	7.35286	6.88428
Q9NYB0_228	TERF2IP_228	Q9NYB0	TERF2IP	228	Telomeric repeat-binding factor 2-interacting protein 1	1	AEEDPEAADSGEPQNKRTPDLPEEEYVKEEI	_AEEDPEAADSGEPQNK(gl)R_	3	652.956	1908	OR8_130722_VH_DM2_1	OR8_130722_VH_control_MG2_1	-0.47439	-1.42175	-4.26571	-6.26389			7.11847	7.20598	6.44236	6.88303
O75808_791	SOLH_791	O75808	SOLH	791	Calpain-15	1	EYGDFVRYFDSVDICKVHSDWQEARVQGCFP	_YFDSVDICK(gl)VHSDWQEAR_	4	593.021	206576	OR8_130914_VH_control_MG6_1	OR8_130914_VH_control_MG2_1	-3.05507	-3.67235	-5.50627	-6.25664			6.60185	6.47181	6.80325	6.88088
E2QRB3_107	PYCR1_107	E2QRB3	PYCR1	107	Pyrroline-5-carboxylate reductase 1, mitochondrial;Pyrroline-5-carboxylate reductase;Pyrroline-5-carboxylate reductase;Pyrroline-5-carboxylate reductase	1	VVSCAAGVTISSIEKKLSAFRPAPRVIRCMT	_K(gl)LSAFRPAPR_	3	419.579	84271	OR8_130914_VH_control_MG6_2	OR8_130914_VH_control_MG6_2				-6.25624						6.88076
P62745_118	RHOB_118	P62745	RHOB	118	Rho-related GTP-binding protein RhoB	0.5	VKHFCPNVPIILVANKKDLRSDEHVRTELAR	_HFCPNVPIILVANK(gl)K_	3	622.014	57732	OR8_130914_VH_DM2_1	OR8_130914_VH_DM2_1			-1.21612	-6.24779					6.86449	6.87825
P62745_119	RHOB_119	P62745	RHOB	119	Rho-related GTP-binding protein RhoB	0.5	KHFCPNVPIILVANKKDLRSDEHVRTELARM	_HFCPNVPIILVANK(gl)K_	3	622.014	57732	OR8_130914_VH_DM2_1	OR8_130914_VH_DM2_1			-1.21612	-6.24779					6.86449	6.87825
O60239_248	SH3BP5_248	O60239	SH3BP5	248	SH3 domain-binding protein 5	1	QAKLTLAKGEYKMALKNLEMISDEIHERRRS	_MALK(gl)NLEMISDEIHER_	4	511.505	121271	OR8_130722_VH_DM2_1	OR8_130722_VH_control_MG2_1	-0.783645	-5.5308	-5.00552	-6.23387			7.07211	7.00776	6.65637	6.87411
O75592-2_3341	MYCBP2_3341	O75592-2	MYCBP2	3341	Probable E3 ubiquitin-protein ligase MYCBP2	0.999976	CYHPAKPFQSQLPSVKEGISEDLPVKMPCLY	_PFQSQLPSVK(gl)EGISEDLPVK_	3	771.409	136247	OR8_130914_VH_control_MG6_3	OR8_130914_VH_control_MG6_3			2.75525	-6.23178					5.97487	6.87349
K7EJR3_241	PSMD8_241	K7EJR3	PSMD8	241	26S proteasome non-ATPase regulatory subunit 8	0.555566	ILFTEATRILFFNTPKKMTDYAKKVAGVQGK	_ILFFNTPK(gl)K_	3	407.905	72860	OR8_130914_VH_control_MG6_2	OR8_130914_VH_control_MG6_2		-5.252	1.83991	-6.22867				6.92579	6.42931	6.87257
Q5SY16_677	NOL9_677	Q5SY16	NOL9	677	Polynucleotide 5'-hydroxyl-kinase NOL9	0.999384	YVTTDYNFKLPGASEKIGAREPEEAHKEKPY	_LPGASEK(gl)IGAREPEEAHK_	3	678.352	110585	OR8_130914_VH_control_MG6_1	OR8_130914_VH_control_MG6_1		1.03632		-6.22843				7.05063		6.8725
Q86UV5-4_170	USP48_170	Q86UV5-4	USP48	170	Ubiquitin carboxyl-terminal hydrolase 48	1	LQNSNRRYIDPSGFVKALGLDTGQQQDAQEF	_YIDPSGFVK(gl)ALGLDTGQQQDAQEFSK_	3	986.149	208406	OR8_130914_VH_control_MG6_1	OR8_130914_VH_control_MG2_2	-4.23279	-1.07284	-6.27274	-6.22433			6.5514	7.05357	7.03011	6.87128
E9PKZ0_177	RPL8_177	E9PKZ0	RPL8	177	60S ribosomal protein L8	0.999158	NRAVVGVVAGGGRIDKPILKAGRAYHKYKAK	_IDK(gl)PILK_	2	470.795	67221	OR8_130914_VH_control_MG6_2	OR8_130914_VH_control_MG6_2				-6.22074						6.87021
Q8N201_681	INTS1_681	Q8N201	INTS1	681	Integrator complex subunit 1	1	PLGPADAMELADHLVKRAAAVQADDVEVLKV	_ELPLGPADAMELADHLVK(gl)R_	4	548.04	28765	OR8_130914_VH_control_MG6_1	OR8_130722_VH_DM2_1	-0.204907	0.4305	-7.12075	-6.21567		2.76722	6.98195	7.27871	7.28291	6.8687	5.05189	5.94442
Q92504_310	SLC39A7_310	Q92504	SLC39A7	310	Zinc transporter SLC39A7	1	VPKDGPVRPQNAEEEKRGLDLRVSGYLNLAA	_DGPVRPQNAEEEK(gl)R_	3	580.287	19344	OR8_130914_VH_control_MG2_1	OR8_130914_VH_control_MG2_1	-1.54297	0.972282	-4.90207	-6.21046			7.01476	6.99766	6.6262	6.86716
H0YJ91_312	PCNX_312	H0YJ91	PCNX	312	Pecanex-like protein 1	1	NPEDPLSEVKDPLPEKLRNSVSERLQSDLVV	_DPLPEK(gl)LR_	2	541.304	22313	OR8_130914_VH_control_MG6_1	OR8_130914_VH_control_MG2_1	-0.240712	-0.478591	0.359213	-6.20938			7.04567	6.99414	7.27068	6.86684
F5H1L4_142	TXNRD2_142	F5H1L4	TXNRD2	142	Thioredoxin reductase 2, mitochondrial	0.5	IKASFVDEHTVCGVAKGGKEILLSADHIIIA	_ASFVDEHTVCGVAK(gl)GGK_	3	625.972	12022	OR8_130914_VH_control_MG6_1	OR8_130914_VH_control_MG6_1				-6.20425						6.86531
H7C4Z8_145	METTL2B_145	H7C4Z8	METTL2B	145	Methyltransferase-like protein 2B	1	IMEEQHKCSSKSLEHKTQTPPVEENVTQKIS	_SLEHK(gl)TQTPPVEENVTQK_	3	727.038	159138	OR8_130914_VH_control_MG6_1	OR8_130914_VH_control_MG6_1	-1.34918	1.00044	-3.5437	-6.19505			5.80464	7.03768	6.23874	6.86258
Q9Y4F3-3_593	KIAA0430_593	Q9Y4F3-3	KIAA0430	593	Meiosis arrest female protein 1	0.999839	IIVSFTPKNRELCETKSSNAIADKVKSPKKL	_NRELCETK(gl)SSNAIADK_	3	650.65	133688	OR8_130722_VH_control_MG6_1	OR8_130914_VH_control_MG2_1	-0.762959	0.242366	-4.37751	-6.19437			6.67912	7.11704	6.47441	6.86238
P52732_260	KIF11_260	P52732	KIF11	260	Kinesin-like protein KIF11	1	MKETTIDGEELVKIGKLNLVDLAGSENIGRS	_IGK(gl)LNLVDLAGSENIGR_	3	628.35	69877	OR8_130914_VH_control_MG6_2	OR8_130722_VH_control_MG2_1	-3.09607	0.183885		-6.1935		3.20934	6.92266	7.31285		6.86212	5.05189	6.06258
E7ESS1_7	TP53_7	E7ESS1	TP53	7	Cellular tumor antigen p53;Cellular tumor antigen p53;Cellular tumor antigen p53;Cellular tumor antigen p53;Cellular tumor antigen p53;Cellular tumor antigen p53	1	_________MFCQLAKTCPVQLWVDSTPPPG	_MFCQLAK(gl)TCPVQLWVDSTPPPGTR_	3	968.472	122112	OR8_130914_VH_control_MG6_3	OR8_130914_VH_control_MG6_2		0.542876		-6.19103				6.77143		6.86139
Q9HAB8-2_46	PPCS_46	Q9HAB8-2	PPCS	46	Phosphopantothenate--cysteine ligase	0.999866	QITMKMVPKLLSPLVKDWAPKAFIISFKLET	_LLSPLVK(gl)DWAPK_	3	494.289	107305	OR8_130722_VH_DM6_2	OR8_130722_VH_DM6_2	-0.266906	1.21681	-4.41332	-6.18992	3.26727	2.01031	7.05524	7.16963	6.48471	6.86106	5.9583	6.61684
O15226_420	NKRF_420	O15226	NKRF	420	NF-kappa-B-repressing factor	1	ALKILQKTQPTYPSVKSSQCHTGSSPRGSGK	_TQPTYPSVK(gl)SSQCHTGSSPR_	4	580.525	179801	OR8_130722_VH_DM6_3	OR8_130722_VH_DM6_1		3.0867		-6.18914				7.09106		6.86082
Q9UBC2_638	EPS15L1_638	Q9UBC2	EPS15L1	638	Epidermal growth factor receptor substrate 15-like 1	1	EDPFKSDPFKGADPFKGDPFQNDPFAEQQTT	_GADPFK(gl)GDPFQNDPFAEQQTTSTDPFGGDPFK_	3	1191.53	44840	OR8_130914_VH_control_MG6_2	OR8_130914_VH_control_MG6_2	-5.78123	4.85106	0.814302	-6.18195	3.68086	-3.41264	7.00284	6.65971	6.80785	6.85869	6.0725	6.07887
Q9H7F0_355	ATP13A3_355	Q9H7F0	ATP13A3	355	Probable cation-transporting ATPase 13A3	1	DVKGIGDELYNPETHKRHTLFCGTTVIQTRF	_GIGDELYNPETHK(gl)R_	3	581.62	49560	OR8_130722_VH_DM6_1	OR8_130722_VH_DM6_1	-0.0561149	0.383179	5.31322	-6.17425			7.18714	7.29995	6.6957	6.8564
P35613-2_141	BSG_141	P35613-2	BSG	141	Basigin	0.991288	CKSESVPPVTDWAWYKITDSEDKALMNGSES	_SESVPPVTDWAWYK(gl)ITDSEDK_	3	856.403	154860	OR8_130722_VH_DM2_1	OR8_130722_VH_DM2_1	0.288627	4.68515	-4.82888	-6.17199			6.74576	6.61154	6.6049	6.85573
O75367-2_189	H2AFY_189	O75367-2	H2AFY	189	Core histone macro-H2A.1	0.994591	TTEGTPADGFTVLSTKSLFLGQKLQVVQADI	_AASADSTTEGTPADGFTVLSTK(gl)SLFLGQK_	3	1005.5	894	OR8_130914_VH_control_MG6_1	OR8_130914_VH_control_MG6_1	4.88976			-6.17021			6.45163			6.85521
Q9Y5Q9_580	GTF3C3_580	Q9Y5Q9	GTF3C3	580	General transcription factor 3C polypeptide 3	1	KVAMNRAQVCLISSSKSGERHLYLIKVSRDK	_AQVCLISSSK(gl)SGER_	3	545.942	11606	OR8_130722_VH_control_MG2_1	OR8_130722_VH_control_MG2_1	-1.12391	-4.50328	-4.06902	-6.1684			6.69452	6.70789	6.38628	6.85467
F5GWX5_1498	CHD4_1498	F5GWX5	CHD4	1498	Chromodomain-helicase-DNA-binding protein 4	1	QHVLTRIGVMSLIRKKVQEFEHVNGRWSMPE	_K(gl)VQEFEHVNGR_	3	486.248	85590	OR8_130914_VH_DM2_2	OR8_130914_VH_DM2_1	-0.505834	0.981355	1.56119	-6.15859			7.0251	6.97917	7.71718	6.85176
P12268_238	IMPDH2_238	P12268	IMPDH2	238	Inosine-5'-monophosphate dehydrogenase 2	0.991475	ARTDLKKNRDYPLASKDAKKQLLCGAAIGTH	_NRDYPLASK(gl)DAK_	3	497.923	133684	OR8_130722_VH_control_MG6_1	OR8_130722_VH_control_MG6_1	1.41105	-1.92745	-3.20984	-6.14899			7.22935	7.31988	7.01943	6.8489
P24385_238	CCND1_238	P24385	CCND1	238	G1/S-specific cyclin-D1	1	FLSYYRLTRFLSRVIKCDPDCLRACQEQIEA	_VIK(gl)CDPDCLR_	2	695.334	190465	OR8_130914_VH_DM2_3	OR8_130722_VH_control_MG2_1	-1.23195	-0.316056	0.756049	-6.14806			7.35002	7.27522	7.28929	6.84863
K7EIV8_145	CEP76_145	K7EIV8	CEP76	145	Centrosomal protein of 76 kDa	0.999998	AITFWESLTGHRYIHKPTNPDEPPVAEQPKP	_YIHK(gl)PTNPDEPPVAEQPK_	3	725.367	208441	OR8_130914_VH_control_MG2_1	OR8_130914_VH_control_MG2_1		4.63381	-3.35135	-6.14619				6.59667	6.1857	6.84807
Q9Y666_943	SLC12A7_943	Q9Y666	SLC12A7	943	Solute carrier family 12 member 7	1	MMEQRSQMLKQMQLSKNEQEREAQLIHDRNT	_QMQLSK(gl)NEQER_	3	502.244	144918	OR8_130722_VH_DM2_2	OR8_130722_VH_DM2_2	6.38639	-2.47845	5.28809	-6.13146			6.89292	6.15129	6.68832	6.8437
Q9NU22_117	MDN1_117	Q9NU22	MDN1	117	Midasin	1	IGNHPDVLPFALRYFKDTSPVFQRLFLESSD	_YFK(gl)DTSPVFQR_	3	501.253	206767	OR8_130722_VH_control_MG2_3	OR8_130722_VH_control_MG2_3	-3.64443			-6.13091			6.38519			6.84354
Q9BV86-2_109	NTMT1_109	Q9BV86-2	NTMT1	109	N-terminal Xaa-Pro-Lys N-methyltransferase 1	1	EDFLVQAKTYLGEEGKRATSPISTWPSSCGA	_TYLGEEGK(gl)R_	3	389.532	183858	OR8_130914_VH_control_MG6_1	OR8_130914_VH_control_MG6_1				-6.12623						6.84215
Q6PL18_63	ATAD2_63	Q6PL18	ATAD2	63	ATPase family AAA domain-containing protein 2	1	KPAATTAKAGDGSSVKEVETYHRTRALRSLR	_AGDGSSVK(gl)EVETYHR_	3	583.611	3393	OR8_130914_VH_control_MG6_1	OR8_130914_VH_control_MG6_1	-3.24156	1.21325	-5.04198	-6.12324			6.27415	6.94535	6.66702	6.84126
O15439-2_1231	ABCC4_1231	O15439-2	ABCC4	1231	Multidrug resistance-associated protein 4	0.999998	QNKESLFYKMVQQLGKAEAAALTETAKQVYF	_MVQQLGK(gl)AEAAALTETAK_	3	658.682	127579	OR8_130722_VH_control_MG2_1	OR8_130722_VH_control_MG2_1	-0.0747875	-5.46318	1.26546	-6.12062	-0.166078	-3.21946	7.06763	6.98784	6.8446	6.84048	6.30848	6.02603
P62195-2_80	PSMC5_80	P62195-2	PSMC5	80	26S protease regulatory subunit 8	1	VGEVVRAMDKKKVLVKVHPEGKFVVDVDKNI	_VLVK(gl)VHPEGK_	2	610.361	193858	OR8_130914_VH_control_MG6_1	OR8_130914_VH_control_MG6_1		-4.28433	-5.01957	-6.11802				6.64497	6.66047	6.83971
Q8IWV7_596	UBR1_596	Q8IWV7	UBR1	596	E3 ubiquitin-protein ligase UBR1	1	SSKTVVQSCGHSLETKSYRVSEDLVSIHLPL	_TVVQSCGHSLETK(gl)SYR_	3	655.986	182899	OR8_130914_VH_control_MG6_1	OR8_130722_VH_DM2_1	-0.0618968	0.337656	-6.82697	-6.11726			7.12039	7.37414	7.19518	6.83949
Q9NX31_195	C20orf111_195	Q9NX31	C20orf111	195	Uncharacterized protein C20orf111	0.999802	SDLSDFQSVSKLNQGKPCTCIGKECQCKRWH	_LNQGK(gl)PCTCIGK_	3	497.247	109752	OR8_130722_VH_DM6_2	OR8_130722_VH_DM6_2	-4.88098	5.86122	-4.42633	-6.11422			6.73851	6.95642	6.48844	6.83859
P46087-2_419	NOP2_419	P46087-2	NOP2	419	Putative ribosomal RNA methyltransferase NOP2	1	NTGVILANDANAERLKSVVGNLHRLGVTNTI	_LK(gl)SVVGNLHR_	3	412.911	102924	OR8_130722_VH_control_MG6_3	OR8_130722_VH_control_MG6_3	3.79887	-0.848993	-1.32404	-6.10887		3.64986	6.13897	6.49889	6.98151	6.837	5.05189	6.18389
Q5QNY5_13	PEX19_13	Q5QNY5	PEX19	13	Peroxisomal biogenesis factor 19	1	___MESGALDDFDKAKPSPAPPSTTTAPDAS	_AK(gl)PSPAPPSTTTAPDASGPQK_	3	707.359	6049	OR9_20131008_VH_DM2atmatri_2	OR9_20131008_VH_DM2atmatri_2	-0.104169	-0.143	-0.044821	-6.10714	5.58081	-0.363926	7.3969	7.5142	7.70196	6.83648	6.62081	6.86153
Q5T124-3_164	UBXN11_164	Q5T124-3	UBXN11	164	UBX domain-containing protein 11	1	FPSELQRLYPNGVPFKVSDLRNQVYLEDGLD	_LYPNGVPFK(gl)VSDLR_	3	573.646	120619	OR8_130914_VH_control_MG2_2	OR8_130914_VH_control_MG2_2		3.1679	-5.87209	-6.10259				6.18406	6.91127	6.83513
Q6P5Z2_121	PKN3_121	Q6P5Z2	PKN3	121	Serine/threonine-protein kinase N3	1	HLEALRRQLHVELKVKQGAENMTHTCASGTP	_VK(gl)QGAENMTHTCASGTPK_	3	677.651	191126	OR8_130722_VH_DM6_2	OR8_130722_VH_DM6_2	-3.08788	-0.197023		-6.10205			6.23253	6.56604		6.83498
P47985_101	UQCRFS1_101	P47985	UQCRFS1	101	Cytochrome b-c1 complex subunit Rieske, mitochondrial;Cytochrome b-c1 complex subunit 11;Putative cytochrome b-c1 complex subunit Rieske-like protein 1	1	PDFSEYRRLEVLDSTKSSRESSEARKGFSYL	_RLEVLDSTK(gl)SSR_	3	502.274	149671	OR8_130722_VH_control_MG6_1	OR8_130722_VH_control_MG6_1		-4.50746		-6.09252				6.7091		6.83215
P16871_337	IL7R_337	P16871	IL7R	337	Interleukin-7 receptor subunit alpha	1	GFLQDTFPQQLEESEKQRLGGDVQSPNCPSE	_DEVEGFLQDTFPQQLEESEK(gl)QR_	3	922.767	18418	OR9_20131008_VH_DM2atmatri_3	OR8_130914_VH_control_MG2_3	-0.807348	-3.53098	0.460936	-6.08693	4.86797	0.845072	7.19626	7.22991	6.84238	6.83049	6.41187	6.84384
Q7Z4H8_307	KDELC2_307	Q7Z4H8	KDELC2	307	KDEL motif-containing protein 2	1	DLLSIQGNTGPSWINKTERAFFRGRDSREER	_GVTNDLLSIQGNTGPSWINK(gl)TER_	3	872.112	56281	OR8_130914_VH_DM6_1	OR8_130722_VH_control_MG2_1	-4.92394	0.709085	4.70767	-6.07792		3.57524	6.75102	7.31286	6.51893	6.82782	5.05189	6.16313
O14965_365	AURKA_365	O14965	AURKA	365	Aurora kinase A	1	DFVTEGARDLISRLLKHNPSQRPMLREVLEH	_LLK(gl)HNPSQRPMLR_	4	426.743	105216	OR8_130914_VH_control_MG6_1	OR8_130914_VH_control_MG6_1	-2.56969	0.715809	-4.46159	-6.06459			6.09585	7.16912	6.49859	6.82386
P08243-3_421	ASNS_421	P08243-3	ASNS	421	Asparagine synthetase [glutamine-hydrolyzing]	0.999999	VEHQVDDAMMANAAQKFPFNTPKTKEGYYYR	_ILQEYVEHQVDDAMMANAAQK(gl)FPFNTPK_	3	1117.2	74009	OR8_130914_VH_control_MG6_1	OR8_130914_VH_control_MG6_2	-3.87443	-5.06649		-6.06415			6.44966	6.87146		6.82373
Q14764_394	MVP_394	Q14764	MVP	394	Major vault protein	0.782935	AIPLDENEGIYVQDVKTGKVRAVIGSTYMLT	_QAIPLDENEGIYVQDVK(gl)TGK_	3	777.732	140743	OR8_130914_VH_control_MG6_1	OR8_130914_VH_control_MG6_1		0.311539		-6.0627				6.84947		6.8233
Q9UPT9_380	USP22_380	Q9UPT9	USP22	380	Ubiquitin carboxyl-terminal hydrolase 22;Ubiquitin carboxyl-terminal hydrolase 27	0.778997	CLRRFTRPEHLGSSAKIKCSGCHSYQESTKQ	_FTRPEHLGSSAK(gl)IK_	3	562.309	43101	OR8_130914_VH_control_MG6_1	OR8_130914_VH_control_MG6_1	-4.35427	1.46513	-4.9612	-6.06175			6.58619	7.21106	6.64344	6.82302
Q96S66_414	CLCC1_414	Q96S66	CLCC1	414	Chloride channel CLIC-like protein 1	1	HYRGQMGPTEQGPYAKTYEGRREILRERDVD	_GQMGPTEQGPYAK(gl)TYEGR_	3	695.322	54366	OR8_130914_VH_control_MG6_1	OR8_130914_VH_control_MG6_1	0.980053	-0.269704	-3.66693	-6.06118			6.80891	6.91271	6.27301	6.82285
Q96FC9-4_501	DDX11L8_501	Q96FC9-4	DDX11L8	501	Putative ATP-dependent RNA helicase DDX11-like protein 8;Putative ATP-dependent RNA helicase DDX12;Probable ATP-dependent RNA helicase DDX11	1	QIDNINLFKVQRYCEKSMISRKLFGFTERYG	_YCEK(gl)SMISR_	3	429.866	205743	OR8_130722_VH_control_MG6_3	OR8_130914_VH_control_MG2_2	5.52472	-1.2615	-2.86737	-6.05524			6.6377	6.83794	7.48326	6.82109
Q96JG8-3_313	MAGED4_313	Q96JG8-3	MAGED4	313	Melanoma-associated antigen D4	0.5	TRWVEPQNVVAAAAAKAKMATSIPEPEGAAA	_WVEPQNVVAAAAAK(gl)AK_	3	589.656	204611	OR8_130914_VH_control_MG6_2	OR8_130722_VH_DM6_1		5.22055	-4.76242	-6.04857				6.76764	6.58559	6.81911
Q9BVP2-2_365	GNL3_365	Q9BVP2-2	GNL3	365	Guanine nucleotide-binding protein-like 3	0.999981	LEFFTVLAQRRGMHQKGGIPNVEGAAKLLWS	_GMHQK(gl)GGIPNVEGAAK_	3	569.958	52698	OR8_130722_VH_control_MG6_1	OR8_130722_VH_control_MG6_1		-3.75082		-6.04285				6.49376		6.81742
Q99707_735	MTR_735	Q99707	MTR	735	Methionine synthase	1	GDLFGAGKMFLPQVIKSARVMKKAVGHLIPF	_MFLPQVIK(gl)SAR_	3	468.599	122316	OR8_130914_VH_DM2_1	OR8_130914_VH_control_MG6_2		1.59239	-2.74869	-6.03269				6.97823	7.11733	6.8144
P51114-2_56	FXR1_56	P51114-2	FXR1	56	Fragile X mental retardation syndrome-related protein 1	0.5	QVPFNEVRLPPPPDIKKEISEGDEVEVYSRA	_LPPPPDIK(gl)K_	3	373.557	111454	OR8_130914_VH_control_MG6_3	OR8_130914_VH_control_MG6_3				-6.02966						6.8135
P51114-2_57	FXR1_57	P51114-2	FXR1	57	Fragile X mental retardation syndrome-related protein 1	0.5	VPFNEVRLPPPPDIKKEISEGDEVEVYSRAN	_LPPPPDIK(gl)K_	3	373.557	111454	OR8_130914_VH_control_MG6_3	OR8_130914_VH_control_MG6_3				-6.02966						6.8135
P08243-3_457	ASNS_457	P08243-3	ASNS	457	Asparagine synthetase [glutamine-hydrolyzing]	1	HYPGRADWLSHYWMPKWINATDPSARTLTHY	_ADWLSHYWMPK(gl)WINATDPSAR_	3	887.089	1857	OR8_130914_VH_control_MG6_3	OR8_130914_VH_control_MG6_1		0.109181	-3.15183	-6.02513				6.93959	6.13135	6.81216
Q96R06_672	SPAG5_672	Q96R06	SPAG5	672	Sperm-associated antigen 5	1	ALLSRSRQLTEKLTVKSQQALQERDVAIEEK	_LTVK(gl)SQQALQER_	3	505.614	117569	OR8_130722_VH_DM6_3	OR8_130722_VH_DM6_3	-0.0997438	0.627213	-1.28581	-6.02224			6.379	7.55514	7.26799	6.8113	5.74635
Q9UBK9_48	UXT_48	Q9UBK9	UXT	48	Protein UXT	1	RKVLDHRDKVYEQLAKYLQLRNVIERLQEAK	_VYEQLAK(gl)YLQLR_	3	546.639	201192	OR9_20131008_VH_DM2atmatri_3	OR9_20131008_VH_DM2_3	5.53702	0.735493	1.77518	-6.02033	4.60042	-1.0227	6.64133	6.74321	7.7926	6.81074	6.83645	6.99273
O00635_243	TRIM38_243	O00635	TRIM38	243	Tripartite motif-containing protein 38	1	SHILELEEKCQGSAQKLLQNVNDTLSRSWAV	_CQGSAQK(gl)LLQNVNDTLSR_	3	716.027	16672	OR8_130722_VH_control_MG6_1	OR8_130722_VH_control_MG6_1	-4.17212	-0.66153	-3.49713	-6.01168			6.53407	7.09664	6.22584	6.80817
P02452_1385	COL1A1_1385	P02452	COL1A1	1385	Collagen alpha-1(I) chain	0.5	CKNSVAYMDQQTGNLKKALLLQGSNEIEIRA	_NSVAYMDQQTGNLK(gl)K_	3	604.297	134080	OR8_130914_VH_control_MG2_1	OR8_130914_VH_control_MG2_1	7.17879	-6.06757	-6.11778	-6.00652			7.12928	7.16648	6.98409	6.80664
P02452_1386	COL1A1_1386	P02452	COL1A1	1386	Collagen alpha-1(I) chain	0.5	KNSVAYMDQQTGNLKKALLLQGSNEIEIRAE	_NSVAYMDQQTGNLK(gl)K_	3	604.297	134080	OR8_130914_VH_control_MG2_1	OR8_130914_VH_control_MG2_1	7.17879	-6.06757	-6.11778	-6.00652			7.12928	7.16648	6.98409	6.80664
G3V4F2_280	ACOT1_280	G3V4F2	ACOT1	280	Acyl-coenzyme A thioesterase 1;Acyl-coenzyme A thioesterase 2, mitochondrial	1	DIVDVLNSPLEGPDQKSFIPVERAESTFLFL	_DGYADIVDVLNSPLEGPDQK(gl)SFIPVER_	3	1029.85	19623	OR8_130722_VH_DM6_2	OR8_130722_VH_DM6_2	-0.668459	0.668777	-5.06789	-6.0051		4.37608	6.90005	7.5451	6.67459	6.80622	5.05189	6.38964
P84077_142	ARF1_142	P84077	ARF1	142	ADP-ribosylation factor 1;ADP-ribosylation factor 3	1	KQDLPNAMNAAEITDKLGLHSLRHRNWYIQA	_QDLPNAMNAAEITDK(gl)LGLHSLR_	4	631.076	141213	OR8_130914_VH_control_MG6_1	OR8_130914_VH_control_MG6_1			-5.55491	-6.00164					6.81758	6.8052
O95573_8	ACSL3_8	O95573	ACSL3	8	Long-chain-fatty-acid--CoA ligase 3	0.999303	________MNNHVSSKPSTMKLKHTINPILL	_MNNHVSSK(gl)PSTMK_	3	525.585	124928	OR8_130914_VH_control_MG6_1	OR8_130914_VH_control_MG6_1		4.27296	-4.27151	-5.99934				6.4928	6.44402	6.80452
Q9H3N1_222	TMX1_222	Q9H3N1	TMX1	222	Thioredoxin-related transmembrane protein 1	0.5	CPSKRRRPQPYPYPSKKLLSESAQPLKKVEE	_RPQPYPYPSK(gl)K_	3	492.265	150827	OR8_130722_VH_control_MG6_3	OR8_130722_VH_control_MG6_3	4.35861	-1.50339	5.20363	-5.99785			6.298	6.64091	6.66355	6.80407
Q9H3N1_223	TMX1_223	Q9H3N1	TMX1	223	Thioredoxin-related transmembrane protein 1	0.5	PSKRRRPQPYPYPSKKLLSESAQPLKKVEEE	_RPQPYPYPSK(gl)K_	3	492.265	150827	OR8_130722_VH_control_MG6_3	OR8_130722_VH_control_MG6_3	4.35861	-1.50339	5.20363	-5.99785			6.298	6.64091	6.66355	6.80407
E2QRM7_158	BAG1_158	E2QRM7	BAG1	158	BAG family molecular chaperone regulator 1	1	QQGFLPKDLQAEALCKLDRRVKATIEQFMKI	_DLQAEALCK(gl)LDRR_	3	567.962	21143	OR8_130914_VH_control_MG6_1	OR8_130914_VH_control_MG6_1		-3.93797	1.68576	-5.99661				6.54642	6.44409	6.8037
J3QR17_48	RFFL_48	J3QR17	RFFL	48	E3 ubiquitin-protein ligase rififylin	1	GYSSFPSPTGLEPSCKSCGAHFANTARK___	_MQAYSNPGYSSFPSPTGLEPSCK(gl)SCGAHFANTAR_	4	948.671	125419	OR8_130914_VH_control_MG6_1	OR8_130914_VH_control_MG6_1		-4.56356	-4.59075	-5.97988				6.72529	6.53586	6.79875
Q96CW1_312	AP2M1_312	Q96CW1	AP2M1	312	AP-2 complex subunit mu	0.999998	GRTKLEVKVVIKSNFKPSLLAQKIEVRIPTP	_SNFK(gl)PSLLAQK_	3	449.586	161050	OR9_20131008_VH_D2_2	OR9_20131008_VH_D2_2	-0.39387	0.19209	-4.9348	-5.97984			7.72674	7.7407	6.63574	6.79874	6.28162
Q9Y5Z9_307	UBIAD1_307	Q9Y5Z9	UBIAD1	307	UbiA prenyltransferase domain-containing protein 1	1	MAFSLERQFRSQAFNKLPQRTAKLNLLLGLF	_SQAFNK(gl)LPQR_	3	434.902	163473	OR9_20131008_VH_DM2atmatri_2	OR8_130914_VH_DM2_2				-5.97634	4.43127	1.31985				6.7977	6.28546	6.8094
Q7Z350_124	DKFZp686L0695_124	Q7Z350	DKFZp686L0695	124	Kelch-like protein 9;Kelch-like protein 13	1	ILKNFPALLSTGEFLKLPFERLAFVLSSNSL	_NFPALLSTGEFLK(gl)LPFER_	3	731.728	129238	OR8_130914_VH_control_MG6_1	OR8_130914_VH_control_MG6_1	0.881732	0.746685	-2.56608	-5.97517	2.40975	-2.14152	6.83542	6.89584	6.92212	6.79735	5.73213	5.74596
Q92616_2183	GCN1L1_2183	Q92616	GCN1L1	2183	Translational activator GCN1	1	RQAAAIILNIYCSRSKADYTSHLRSLVSGLI	_SK(gl)ADYTSHLR_	3	431.218	158687	OR8_130722_VH_DM6_3	OR8_130722_VH_control_MG6_3	0.929181	1.14572	-5.81055	-5.97419			6.29535	6.99819	6.89307	6.79706
B3KXH8_334	SNX9_334	B3KXH8	SNX9	334	Sorting nexin-9	0.996404	ESDKLVATSKITLQDKQNMVKRVSIMSYALQ	_ITLQDK(gl)QNMVK_	3	477.926	79836	OR8_130722_VH_DM6_1	OR8_130722_VH_DM6_1	-0.136661	-1.30855	-1.25074	-5.96878	1.97994	-1.71172	6.67299	7.32643	6.8559	6.79546	5.62599	5.64357
Q9H444_205	CHMP4B_205	Q9H444	CHMP4B	205	Charged multivesicular body protein 4b	0.5	PLPNVPSIALPSKPAKKKEEEDDDMKELENW	_NLLEISGPETVPLPNVPSIALPSK(gl)PAK_	3	965.878	131343	OR8_130914_VH_control_MG6_2	OR8_130914_VH_control_MG6_2				-5.95432						6.79117
P61981_152	YWHAG_152	P61981	YWHAG	152	14-3-3 protein gamma;14-3-3 protein gamma, N-terminally processed	0.999669	VATGEKRATVVESSEKAYSEAHEISKEHMQP	_RATVVESSEK(gl)AYSEAHEISK_	4	584.544	147533	OR8_130914_VH_control_MG6_1	OR8_130914_VH_control_MG6_1	0.336954	-3.12645	-0.455424	-5.9537			6.76966	6.99053	7.07287	6.79099
P20290-2_127	BTF3_127	P20290-2	BTF3	127	Transcription factor BTF3	0.999799	ADSLTSLRRLAEALPKQSVDGKAPLATGEDD	_LAEALPK(gl)QSVDGK_	3	490.603	86171	OR8_130914_VH_DM2_1	OR8_130914_VH_DM2_1		3.45465	2.52561	-5.95332	3.70992	-3.44169		6.26247	6.61353	6.79088	6.08062	6.08687
P46926_264	GNPDA1_264	P46926	GNPDA1	264	Glucosamine-6-phosphate isomerase 1	0.999993	VKTVKYFKGLMLVHNKLVDPLYSIKEKETEK	_GLMLVHNK(gl)LVDPLYSIK_	3	685.387	51403	OR8_130914_VH_control_MG6_2	OR8_130914_VH_control_MG6_2	-1.99699	-4.72296	-4.50912	-5.95282			5.95294	6.77142	6.51229	6.79073
Q8TCS8_62	PNPT1_62	Q8TCS8	PNPT1	62	Polyribonucleotide nucleotidyltransferase 1, mitochondrial	1	VAVDLGNRKLEISSGKLARFADGSAVVQSGD	_LEISSGK(gl)LAR_	3	396.563	89675	OR8_130914_VH_control_MG6_3	OR8_130914_VH_control_MG6_3				-5.94714						6.78905
Q17RS7_681	GEN1_681	Q17RS7	GEN1	681	Flap endonuclease GEN homolog 1	0.999994	DLCLQDLPLKERIFTKLSYPQDNLQPDVNLK	_IFTK(gl)LSYPQDNLQPDVNLK_	3	783.081	69148	OR8_130914_VH_control_MG2_3	OR8_130914_VH_control_MG2_3		3.533	-5.31381	-5.94559				6.28413	6.74665	6.78859
Q5TCZ7_123	CUTC_123	Q5TCZ7	CUTC	123	Copper homeostasis protein cutC homolog	1	TSGCDSSALEGLPLIKRLIEQAKGRIVVMPG	_VLTSGCDSSALEGLPLIK(gl)R_	3	710.712	193824	OR8_130914_VH_control_MG6_3	OR8_130914_VH_control_MG6_3	-1.10004	0.623011	-4.75405	-5.93906			6.67372	6.84522	6.58316	6.78665
P11021_118	HSPA5_118	P11021	HSPA5	118	78 kDa glucose-regulated protein	0.995544	WNDPSVQQDIKFLPFKVVEKKTKPYIQVDIG	_FLPFK(gl)VVEK_	3	407.573	37688	OR8_130914_VH_control_MG2_1	OR8_130914_VH_control_MG2_1	1.25445	1.94405	-0.289842	-5.93772	5.02624	-0.850651	6.92156	7.20656	7.16661	6.78626	6.45801	6.63649
O60716-8_804	CTNND1_804	O60716-8	CTNND1	804	Catenin delta-1	1	KLRETQGIEKLVLINKSGNRSEKEVRAAALV	_LVLINK(gl)SGNR_	3	409.91	118502	OR8_130914_VH_control_MG6_1	OR8_130914_VH_control_MG2_1	1.05079	0.476176	-0.781491	-5.937			7.08236	7.17394	6.88025	6.78604	6.39902
Q9H0J9_289	PARP12_289	Q9H0J9	PARP12	289	Poly [ADP-ribose] polymerase 12	1	QICLYHIRKSCSFQDKCHRVHFHLPYRWQFL	_SCSFQDK(gl)CHR_	3	480.203	154135	OR8_130722_VH_DM6_3	OR8_130722_VH_control_MG6_1	-1.60318	0.436925	-4.25515	-5.93224			6.74255	7.37916	6.43934	6.78463
E9PF99_2415	CEP192_2415	E9PF99	CEP192	2415	Centrosomal protein of 192 kDa	1	ACLSTDSLIKIDHLVKPRRQAVSEASARIPE	_IDHLVK(gl)PR_	3	364.549	67104	OR8_130914_VH_DM2_1	OR8_130722_VH_control_MG2_1	0.315554	-2.38854	-0.488772	-5.93224			6.97069	6.73019	7.28786	6.78463
Q96T88_500	UHRF1_500	Q96T88	UHRF1	500	E3 ubiquitin-protein ligase UHRF1	1	DLSGNKRTAEQSCDQKLTNTNRALALNCFAP	_RTAEQSCDQK(gl)LTNTNR_	3	679.324	151468	OR8_130722_VH_DM6_2	OR8_130722_VH_DM6_1	-3.36805	1.70572	-3.81427	-5.93178			6.30873	7.01607	6.31428	6.7845
O94822_737	LTN1_737	O94822	LTN1	737	E3 ubiquitin-protein ligase listerin	0.999421	ACPSSDKHALVTPWLKGDILGEKLVNLADCL	_HALVTPWLK(gl)GDILGEK_	3	631.019	57151	OR8_130914_VH_control_MG6_2	OR8_130914_VH_control_MG6_2				-5.92783						6.78333
P09238_288	MMP10_288	P09238	MMP10	288	Stromelysin-2	1	LVPTKSVPSGSEMPAKCDPALSFDAISTLRG	_SVPSGSEMPAK(gl)CDPALSFDAISTLR_	3	917.442	165724	OR8_130914_VH_control_MG6_3	OR8_130914_VH_control_MG6_3	0.149317	-1.60138		-5.91949			6.79957	7.40556		6.78086
E9PPG8_88	C11orf73_88	E9PPG8	C11orf73	88	Protein Hikeshi	1	VTNGKPSAIFKISGLKSGEGSQHPFGAMNIV	_ISGLK(gl)SGEGSQHPFGAMNIVR_	3	767.059	77997	OR8_130914_VH_control_MG6_3	OR8_130914_VH_control_MG6_1	2.44435	3.47811	-2.8197	-5.91302			5.77434	6.26895	6.04259	6.77894
P19367-4_612	HK1_612	P19367-4	HK1	612	Hexokinase-1	1	TSLDAGILITWTKGFKATDCVGHDVVTLLRD	_GFK(gl)ATDCVGHDVVTLLR_	3	668.011	47234	OR8_130914_VH_control_MG6_3	OR8_130914_VH_control_MG6_3	4.24014	-3.68843		-5.91287			6.26406	6.4763		6.7789
Q8NE01_640	CNNM3_640	Q8NE01	CNNM3	640	Metal transporter CNNM3	1	CPDYTVRALSDLQLIKVTRLQYLNALLATRA	_ALSDLQLIK(gl)VTR_	3	490.959	8311	OR8_130914_VH_DM2_2	OR8_130722_VH_DM2_1	-0.400742	0.0446925	1.20986	-5.9031			6.6504	7.12681	6.66823	6.77601
Q9H930-2_414	SP140L_414	Q9H930-2	SP140L	414	Nuclear body protein SP140-like protein;Nuclear body protein SP140	1	VESEKTPWNCIFCRMKESPGSQQCCQESEVL	_MK(gl)ESPGSQQCCQESEVLER_	3	799.347	123361	OR8_130914_VH_DM2_2	OR8_130914_VH_DM2_2		-1.96054	-0.844361	-5.89781				6.02302	7.06168	6.77444
Q9BV68-2_233	RNF126_233	Q9BV68-2	RNF126	233	RING finger protein 126	1	VTEEHVGSGLECPVCKDDYALGERVRQLPCN	_IQALPTVPVTEEHVGSGLECPVCK(gl)DDYALGER_	4	914.195	76742	OR9_20131008_VH_D2_3	OR9_20131008_VH_D2_3	-1.1644	-0.496072	-4.61659	-5.89534			6.96886	7.22117	6.54333	6.77371	6.29552
D6RGI3_174	41890_174	D6RGI3	2014-09-08	174	Septin-8;Septin-6;Septin-11	0.757847	PTGHSLKSLDLVTMKKLDSKVNIIPIIAKAD	_K(gl)LDSKVNIIPIIAK_	3	556.014	84009	OR8_130722_VH_control_MG6_1	OR8_130722_VH_control_MG6_1	-3.05165	-6.43886		-5.89282			6.22278	7.2768		6.77296
F8W978_177	CYP4F11_177	F8W978	CYP4F11	177	Cytochrome P450 4F11	1	PYMKIFNKSVNIMHDKWQRLASEGSARLDMF	_SVNIMHDK(gl)WQR_	3	509.921	165705	OR9_20131008_VH_DM2atmatri_3	OR8_130722_VH_control_MG6_1	-5.46334	-2.28179	0.749563	-5.88384	4.69592	-0.0469259	6.90906	7.25353	6.98503	6.7703	6.36189	6.63948
C9J4M6_265	POLR2B_265	C9J4M6	POLR2B	265	DNA-directed RNA polymerase;DNA-directed RNA polymerase;DNA-directed RNA polymerase II subunit RPB2	1	GAKPGVTKEKRIKYAKEVLQKEMLPHVGVSD	_YAK(gl)EVLQK_	3	364.873	205338	OR8_130722_VH_DM6_3	OR8_130722_VH_control_MG6_2	-1.58029	0.355183	-1.64578	-5.88011	3.9455	-3.67727	7.25572	8.03399	7.87943	7.83259	6.14686	6.15224
P21359-2_261	NF1_261	P21359-2	NF1	261	Neurofibromin;Neurofibromin truncated	1	AEKLFDLVDGFAESTKRKAAVWPLQIILLIL	_LFDLVDGFAESTK(gl)R_	3	571.293	90692	OR8_130914_VH_control_MG6_2	OR8_130914_VH_control_MG6_2	-2.20174	0.535814	-6.10423	-5.87377			6.88146	7.12352	6.98007	6.76732
C9JC75_202	TRIM49C_202	C9JC75	TRIM49C	202	Tripartite motif-containing protein 49C;Tripartite motif-containing protein 49;Putative tripartite motif-containing protein 49B;Tripartite motif-containing protein 49-like protein 1	0.5	PAFHHEEEKHNLEMLKKKGKEIFHRLHLSKA	_HNLEMLK(gl)K_	3	376.206	61202	OR8_130722_VH_DM6_3	OR8_130722_VH_DM2_1	0.243036	-0.0855514	-0.889392	-5.85783			7.23651	7.20029	6.9235	6.76261
C9JC75_203	TRIM49C_203	C9JC75	TRIM49C	203	Tripartite motif-containing protein 49C;Tripartite motif-containing protein 49;Putative tripartite motif-containing protein 49B;Tripartite motif-containing protein 49-like protein 1	0.5	AFHHEEEKHNLEMLKKKGKEIFHRLHLSKAK	_HNLEMLK(gl)K_	3	376.206	61202	OR8_130722_VH_DM6_3	OR8_130722_VH_DM2_1	0.243036	-0.0855514	-0.889392	-5.85783			7.23651	7.20029	6.9235	6.76261
Q70EL1_105	USP54_105	Q70EL1	USP54	105	Inactive ubiquitin carboxyl-terminal hydrolase 54	1	SEKVLPSDTLRSALAKTFQDEQRFQLGIMDD	_SALAK(gl)TFQDEQR_	3	503.255	153496	OR8_130722_VH_DM6_2	OR8_130722_VH_DM6_2		0.256064	0.690088	-5.85263				7.40382	7.04961	6.76107
Q9UHN6-2_376	TMEM2_376	Q9UHN6-2	TMEM2	376	Transmembrane protein 2	1	CNESVRNYENHSSGGKALAQREFYTVDGQKF	_NYENHSSGGK(gl)ALAQR_	3	582.615	135112	OR8_130722_VH_DM6_1	OR8_130722_VH_DM6_1	-3.63729	0.589827	-3.75374	-5.83352			6.3832	7.12144	6.29729	6.75541
Q8IY81_44	FTSJ3_44	Q8IY81	FTSJ3	44	pre-rRNA processing protein FTSJ3	1	AFKLIQLNRRFQFLQKARALLDLCAAPGGWL	_RFQFLQK(gl)AR_	3	436.583	148219	OR8_130722_VH_DM6_1	OR8_130722_VH_DM6_1	0.6021	0.433297	0.764778	-5.82949			6.526	7.33684	6.85411	6.75422
Q9H808_146	TLE6_146	Q9H808	TLE6	146	Transducin-like enhancer protein 6	1	FEDAWKRPDALPGQSKRLAVPCKLEKMRILA	_RPDALPGQSK(gl)R_	3	446.913	150581	OR8_130722_VH_DM6_1	OR8_130722_VH_DM6_1	-4.3068	5.94195	-4.48663	-5.82867			6.57258	6.98032	6.50581	6.75398
Q8NC51-3_52	SERBP1_52	Q8NC51-3	SERBP1	52	Plasminogen activator inhibitor 1 RNA-binding protein	1	KKKEAGGGGVGGPGAKSAAQAAAQTNSNAAG	_EAGGGGVGGPGAK(gl)SAAQAAAQTNSNAAGK_	3	857.083	25092	OR9_20131008_VH_D2_3	OR9_20131008_VH_D2_3	1.27645	-0.660876	-1.67042	-5.82773	-1.83377	1.87867	7.05729	7.162	7.00526	6.7537	6.53229	6.54288
Q08257-3_273	CRYZ_273	Q08257-3	CRYZ	273	Quinone oxidoreductase	0.999921	IGWLKPVIGSQYPLEKVAEAHENIIHGSGAT	_PVIGSQYPLEK(gl)VAEAHENIIHGSGATGK_	5	604.116	139656	OR8_130914_VH_control_MG6_1	OR8_130914_VH_control_MG6_1				-5.82714						6.75352
Q9UKV8_720	EIF2C2_720	Q9UKV8	EIF2C2	720	Protein argonaute-2	1	IVVQKRHHTRLFCTDKNERVGKSGNIPAGTT	_LFCTDK(gl)NER_	3	432.872	90584	OR8_130722_VH_control_MG2_1	OR8_130722_VH_control_MG2_1	-0.406606	-4.71694		-5.82618			6.85813	6.76968		6.75324
E5RH83_97	TTI2_97	E5RH83	TTI2	97	TELO2-interacting protein 2	0.999955	LGQVAKALEKYAAPSKEEEGGGDGHSEAAEK	_YAAPSK(gl)EEEGGGDGHSEAAEK_	3	744.993	205098	OR8_130722_VH_DM6_2	OR8_130722_VH_DM6_2		0.966489		-5.82211				6.93454		6.75204
Q16760-2_1025	DGKD_1025	Q16760-2	DGKD	1025	Diacylglycerol kinase delta	1	LLLSGKMALQLDPPQKEQLGSALAEMDRQLR	_MALQLDPPQK(gl)EQLGSALAEMDR_	3	852.425	121343	OR8_130914_VH_control_MG2_1	OR8_130914_VH_control_MG2_1			-5.59667	-5.8212					6.82989	6.75177
O60566_902	BUB1B_902	O60566	BUB1B	902	Mitotic checkpoint serine/threonine-protein kinase BUB1 beta	0.942591	CLILRNRIHDPYDCNKNNQALKIVDFSYSVD	_IHDPYDCNK(gl)NNQALK_	3	648.639	70645	OR8_130722_VH_DM6_1	OR8_130722_VH_DM6_1	-4.34829	-0.0541432	-4.97112	-5.81992			6.58447	7.03335	6.64633	6.75139
O60287_23	URB1_23	O60287	URB1	23	Nucleolar pre-ribosomal-associated protein 1	1	ASGGQDGAASSAGAAKRARKEELTGVRFKAQ	_ASGGQDGAASSAGAAK(gl)R_	3	525.921	12080	OR8_130914_VH_control_MG2_1	OR8_130722_VH_DM6_1	-4.14633	-0.294135	-5.96168	-5.81484			6.52672	6.95907	6.9378	6.74989
P11388_529	TOP2A_529	P11388	TOP2A	529	DNA topoisomerase 2-alpha	1	VGLQYKKNYEDEDSLKTLRYGKIMIMTDQDQ	_NYEDEDSLK(gl)TLR_	3	532.922	135111	OR8_130722_VH_control_MG2_1	OR8_130722_VH_control_MG2_1	-0.184575	-0.523521	-0.681718	-5.81256			7.26951	7.57259	7.46734	6.74921
Q9H930-2_238	SP140L_238	Q9H930-2	SP140L	238	Nuclear body protein SP140-like protein	1	MGTRTQKNNQQNDNSKADGQLVSSEKKANMN	_NNQQNDNSK(gl)ADGQLVSSEK_	3	730.672	132575	OR8_130914_VH_control_MG2_3	OR8_130722_VH_control_MG2_1	-1.71243	-0.425833	-1.20001	-5.80703		5.08091	7.11265	6.99247	7.55976	6.74758	5.05189	6.59404
F8W8V9_1140	KIF1A_1140	F8W8V9	KIF1A	1140	Kinesin-like protein KIF1A	1	NFIHRHDEAFSTEPLKNTGRGPPLGFYHVQN	_HDEAFSTEPLK(gl)NTGR_	3	605.959	57365	OR8_130914_VH_control_MG6_1	OR8_130722_VH_control_MG6_3	0.792473	-0.910529	-0.297715	-5.80517			6.97965	7.51339	7.02453	6.74703
Q8NEC7_181	GSTCD_181	Q8NEC7	GSTCD	181	Glutathione S-transferase C-terminal domain-containing protein	0.5	SDQPPTIPVEILQLEKKLSEPVRVHNDDKLR	_ESSDQPPTIPVEILQLEK(gl)K_	3	755.737	30391	OR8_130914_VH_control_MG6_1	OR8_130914_VH_control_MG6_1	-1.47503	0.169706	-5.14485	-5.79966			7.01219	7.19959	6.6971	6.7454
Q8NEC7_182	GSTCD_182	Q8NEC7	GSTCD	182	Glutathione S-transferase C-terminal domain-containing protein	0.5	DQPPTIPVEILQLEKKLSEPVRVHNDDKLRR	_ESSDQPPTIPVEILQLEK(gl)K_	3	755.737	30391	OR8_130914_VH_control_MG6_1	OR8_130914_VH_control_MG6_1	-1.47503	0.169706	-5.14485	-5.79966			7.01219	7.19959	6.6971	6.7454
O43242_503	PSMD3_503	O43242	PSMD3	503	26S proteasome non-ATPase regulatory subunit 3	1	NMSVKAMRFPPKSYNKDLESAEERREREQQD	_SYNK(gl)DLESAEERR_	3	570.94	166563	OR8_130914_VH_control_MG6_1	OR8_130914_VH_control_MG6_1			-4.57955	-5.79562					6.53262	6.7442
P21333-2_781	FLNA_781	P21333-2	FLNA	781	Filamin-A	0.95857	GSHPNKVKVYGPGVAKTGLKAHEPTYFTVDC	_VYGPGVAK(gl)TGLK_	3	435.25	201281	OR8_130722_VH_control_MG6_2	OR8_130722_VH_control_MG6_2	0.605024	-4.09384	-3.82584	-5.79361			6.58373	6.59061	6.31753	6.74361
Q15149-7_428	PLEC_428	Q15149-7	PLEC	428	Plectin	1	ADSMIRLLFNDVQTLKDGRHPQGEQMYRRVY	_LLFNDVQTLK(gl)DGR_	3	544.962	104373	OR8_130914_VH_DM2_3	OR8_130914_VH_DM2_3	1.58243	4.59765	0.667307	-5.79164		2.00741	6.90999	6.58621	6.68123	6.74303	5.05189	5.75264
C9JPV1_15	SLC6A6_15	C9JPV1	SLC6A6	15	Transporter;Transporter;Sodium- and chloride-dependent taurine transporter	0.999929	_MATKEKLQCLKDFHKDILKPSPGKSPGTRP	_DFHK(gl)DILKPSPGK_	3	532.623	18494	OR8_130914_VH_DM2_2	OR8_130914_VH_DM2_2			0.376396	-5.78936					6.71888	6.74235
P78536_790	ADAM17_790	P78536	ADAM17	790	Disintegrin and metalloproteinase domain-containing protein 17	1	DGFEKDPFPNSSTAAKSFEDLTDHPVTRSEK	_DPFPNSSTAAK(gl)SFEDLTDHPVTR_	4	662.316	22233	OR9_20131008_VH_DM2atmatri	OR8_130722_VH_control_MG2_2	-0.577975	-1.07819	6.22944	-5.78473	0.397249	1.06839	7.08736	7.20942	6.96647	6.74098	6.62005	6.86567
Q9UBB9_155	TFIP11_155	Q9UBB9	TFIP11	155	Tuftelin-interacting protein 11	0.999936	MDFGSWERHTKGIGQKLLQKMGYVPGRGLGK	_GIGQK(gl)LLQK_	2	549.835	49598	OR8_130914_VH_control_MG6_1	OR8_130914_VH_control_MG6_1		1.11095		-5.78398				6.68168		6.74076
Q5JPE7-2_762	NOMO3_762	Q5JPE7-2	NOMO3	762	Nodal modulator 3;Nodal modulator 2;Nodal modulator 1	1	GPFSYDFSYWARSGEKITVTPSSKELLFYPP	_SGEK(gl)ITVTPSSK_	2	674.359	156066	OR8_130914_VH_control_MG6_1	OR8_130914_VH_control_MG6_1				-5.77903						6.7393
P49643_395	PRIM2_395	P49643	PRIM2	395	DNA primase large subunit	0.978067	DYHGCPFRHSDPELLKQKLQSYKISPGGISQ	_HSDPELLK(gl)QK_	3	436.902	62283	OR8_130722_VH_DM6_1	OR8_130722_VH_control_MG6_2	-4.30355	0.396648		-5.77227			6.57165	7.0523		6.7373
Q9UHB7-2_350	AFF4_350	Q9UHB7-2	AFF4	350	AF4/FMR2 family member 4	1	HTPCKTEPSKFPFPTKESQQSNFGTGEQKRY	_FPFPTK(gl)ESQQSNFGTGEQK_	3	757.694	40078	OR8_130914_VH_control_MG6_2	OR8_130722_VH_control_MG6_1	-1.99895	-5.73439	-4.01931	-5.77122			6.9755	7.06783	6.37217	6.73699
P17676_260	CEBPB_260	P17676	CEBPB	260	CCAAT/enhancer-binding protein beta	0.510879	PTACYAGAAPAPSQVKSKAKKTVDKHSDEYK	_APPTACYAGAAPAPSQVK(gl)SK_	3	696.018	10415	OR8_130722_VH_control_MG6_1	OR8_130722_VH_control_MG6_1	-2.02259	-2.93232		-5.76982			5.95911	6.26971		6.73657
P17676_262	CEBPB_262	P17676	CEBPB	262	CCAAT/enhancer-binding protein beta	0.5	ACYAGAAPAPSQVKSKAKKTVDKHSDEYKIR	_APPTACYAGAAPAPSQVK(gl)SK_	3	696.018	10416	OR8_130914_VH_control_MG6_1	OR8_130914_VH_control_MG6_1				-5.76982						6.73657
C9JYI3_230	ABCB8_230	C9JYI3	ABCB8	230	ATP-binding cassette sub-family B member 8, mitochondrial	1	FSSLLRQDITFFDANKTGQLVSRLTTDVQEF	_QDITFFDANK(gl)TGQLVSR_	3	685.348	141080	OR8_130722_VH_control_MG2_1	OR8_130722_VH_control_MG2_1	-4.58371			-5.76666			6.65227			6.73564
Q9H0W8-2_170	SMG9_170	Q9H0W8-2	SMG9	170	Protein SMG9	1	GTAAPAAMDPVVGQAKLLPPERMKHSIKLVD	_GMGTAAPAAMDPVVGQAK(gl)LLPPER_	3	831.098	52680	OR8_130914_VH_control_MG6_1	OR8_130722_VH_control_MG6_2		-4.50764		-5.7648				6.70915		6.73509
H0Y2L4_67	RNF215_67	H0Y2L4	RNF215	67	RING finger protein 215	0.999862	AYVGKEQAAQFHQENKGSGPQAYPKALVQQM	_EQAAQFHQENK(gl)GSGPQAYPK_	3	777.037	29590	OR8_130722_VH_control_MG6_1	OR8_130722_VH_control_MG6_1	-2.28945	0.248527		-5.76458			6.02471	7.11005		6.73503
Q8N6M9_50	ZFAND2A_50	Q8N6M9	ZFAND2A	50	AN1-type zinc finger protein 2A	0.999881	DHFPYAAHKCPFAFQKDVHVPVCPLCNTPIP	_CPFAFQK(gl)DVHVPVCPLCNTPIPVK_	4	735.12	16451	OR8_130722_VH_control_MG6_1	OR8_130722_VH_control_MG6_1		-1.90644		-5.75307				7.25216		6.73162
E7EN91_134	TRAIP_134	E7EN91	TRAIP	134	TRAF-interacting protein	1	LKKQMKYLEQQQDETKQAQEEARRLRSKMKT	_YLEQQQDETK(gl)QAQEEAR_	3	736.677	209185	OR8_130722_VH_DM6_1	OR8_130722_VH_DM6_1		1.49176		-5.75193				7.04513		6.73128
Q9H3N1_233	TMX1_233	Q9H3N1	TMX1	233	Thioredoxin-related transmembrane protein 1	0.5	PYPSKKLLSESAQPLKKVEEEQEADEEDVSE	_LLSESAQPLK(gl)K_	3	443.258	107090	OR8_130722_VH_control_MG2_1	OR8_130722_VH_control_MG2_1	0.790635	-4.32223	-3.91589	-5.74534			6.85233	6.65583	6.34291	6.72934
Q9H3N1_234	TMX1_234	Q9H3N1	TMX1	234	Thioredoxin-related transmembrane protein 1	0.5	YPSKKLLSESAQPLKKVEEEQEADEEDVSEE	_LLSESAQPLK(gl)K_	3	443.258	107090	OR8_130722_VH_control_MG2_1	OR8_130722_VH_control_MG2_1	0.790635	-4.32223	-3.91589	-5.74534			6.85233	6.65583	6.34291	6.72934
B7Z8M7_93	RAB1A_93	B7Z8M7	RAB1A	93	Ras-related protein Rab-1A;Ras-related protein Rab-1B	0.999503	DRYASENVNKLLVGNKCDLTTKKVVDYTTAK	_LLVGNK(gl)CDLTTK_	3	492.601	107620	OR8_130914_VH_control_MG6_2	OR8_130722_VH_DM6_1	4.93991			-5.7432			6.46625			6.72871
Q9H0F6_189	SHARPIN_189	Q9H0F6	SHARPIN	189	Sharpin	1	ELAGSLARAIAGGDEKGAAQVAAVLAQHRVA	_AIAGGDEK(gl)GAAQVAAVLAQHR_	3	716.382	5039	OR8_130914_VH_control_MG6_3	OR8_130914_VH_control_MG6_3		4.44069	-3.43473	-5.72577				6.54094	6.20862	6.72356
Q6ZQN7_74	SLCO4C1_74	Q6ZQN7	SLCO4C1	74	Solute carrier organic anion transporter family member 4C1	1	PEPSLPSAPPNVSEEKLRSLSLSEFEEGSYG	_SPEPSLPSAPPNVSEEK(gl)LR_	3	716.703	162449	OR8_130722_VH_control_MG2_3	OR8_130722_VH_control_MG2_3	0.49997		0.250488	-5.72157			6.53716		6.55317	6.72232
P49959-2_416	MRE11A_416	P49959-2	MRE11A	416	Double-strand break repair protein MRE11A	0.986401	HREQKEKTGEEINFGKLITKPSEGTTLRVED	_TGEEINFGK(gl)LITK_	3	521.951	170862	OR8_130914_VH_control_MG6_1	OR8_130914_VH_control_MG6_1	-3.05165	0.407667		-5.71686			6.22278	6.99946		6.72092
P00338_328	LDHA_328	P00338	LDHA	328	L-lactate dehydrogenase A chain;L-lactate dehydrogenase	1	EARLKKSADTLWGIQKELQF___________	_SADTLWGIQK(gl)ELQF_	2	875.444	153315	OR8_130914_VH_control_MG6_3	OR8_130914_VH_control_MG6_3				-5.71462						6.72026
J3KQT5_281	KCTD1_281	J3KQT5	KCTD1	281		1	VIRKLEEQGAGPVVQKQAITRADLRKLYTSS	_LEEQGAGPVVQK(gl)QAITR_	3	646.685	89445	OR8_130722_VH_control_MG6_1	OR8_130722_VH_control_MG6_1		0.898125		-5.69905				6.80754		6.71566
A8MQB3_137	C17orf51_137	A8MQB3	C17orf51	137	Uncharacterized protein C17orf51	0.999963	QLSGAPILLPDLEGTKLSNFQESSPLPHKHE	_ISVPQLSGAPILLPDLEGTK(gl)LSNFQESSPLPHK_	4	907.491	79418	OR8_130914_VH_control_MG6_2	OR8_130914_VH_control_MG6_2		-2.20043	-2.6223	-5.68791				6.08142	5.991	6.71237
B7Z3J9_44	hCG_2040265_44	B7Z3J9	hCG_2040265	44		1	RMWRRERSSAHPGEQKLEPLRGLMSCLSSGL	_SSAHPGEQK(gl)LEPLR_	3	554.957	164079	OR8_130722_VH_control_MG6_1	OR8_130722_VH_control_MG6_1		-3.36395		-5.67603				6.38643		6.70887
Q8WTW4-2_59	NPRL2_59	Q8WTW4-2	NPRL2	59	Nitrogen permease regulator 2-like protein	0.5	PDPPVAQEYDVPVFTKDKEDFFNSQWDLTTQ	_VIEQRPDPPVAQEYDVPVFTK(gl)DK_	4	696.861	189338	OR8_130914_VH_control_MG2_1	OR8_130914_VH_control_MG2_1	-4.64475	3.11696	-4.82973	-5.66059			6.66993	6.17028	6.60515	6.70431
Q8WTW4-2_61	NPRL2_61	Q8WTW4-2	NPRL2	61	Nitrogen permease regulator 2-like protein	0.5	PPVAQEYDVPVFTKDKEDFFNSQWDLTTQQI	_VIEQRPDPPVAQEYDVPVFTK(gl)DK_	4	696.861	189338	OR8_130914_VH_control_MG2_1	OR8_130914_VH_control_MG2_1	-4.64475	3.11696	-4.82973	-5.66059			6.66993	6.17028	6.60515	6.70431
Q13185_103	CBX3_103	Q13185	CBX3	103	Chromobox protein homolog 3	0.820297	GTKRKSLSDSESDDSKSKKKRDAADKPRGFA	_SLSDSESDDSK(gl)SK_	3	500.222	160138	OR9_20131008_VH_DM2atmatri	OR8_130722_VH_DM2_1	-0.563851	-0.643352	0.869139	-5.65226	-4.60669	5.74369	6.68885	6.44965	7.43057	6.70185	6.45611	6.78894
E7EWP7_262	C20orf194_262	E7EWP7	C20orf194	262	Uncharacterized protein C20orf194	1	FCSWLVEDNEVKLSEKTQQAVRGDESFLGTY	_LSEK(gl)TQQAVR_	3	425.233	114256	OR8_130722_VH_control_MG6_2	OR8_130722_VH_control_MG2_2	-4.42625	-4.3704	-4.15284	-5.64616			6.60687	6.66966	6.41013	6.70005
Q86Y07-5_310	VRK2_310	Q86Y07-5	VRK2	310	Serine/threonine-protein kinase VRK2	0.5	AHSLAYDEKPNYQALKKILNPHGIPLGPLDF	_PNYQALK(gl)K_	3	359.201	138969	OR8_130914_VH_control_MG6_1	OR8_130722_VH_DM6_2	-3.6702	0.218807	-4.9214	-5.64484			6.39237	7.02526	6.63183	6.69966
Q86Y07-5_311	VRK2_311	Q86Y07-5	VRK2	311	Serine/threonine-protein kinase VRK2	0.5	HSLAYDEKPNYQALKKILNPHGIPLGPLDFS	_PNYQALK(gl)K_	3	359.201	138969	OR8_130914_VH_control_MG6_1	OR8_130722_VH_DM6_2	-3.6702	0.218807	-4.9214	-5.64484			6.39237	7.02526	6.63183	6.69966
O43156_362	TTI1_362	O43156	TTI1	362	TELO2-interacting protein 1 homolog	0.99998	IQAQCNKVLRHFADQKVVVGNKALADILSES	_HFADQK(gl)VVVGNK_	3	485.928	57724	OR8_130722_VH_DM6_2	OR8_130722_VH_DM6_2	-0.683798	-0.30669	4.27624	-5.64434			7.17418	7.7589	6.3946	6.69951
J3KMZ7_255	INTS2_255	J3KMZ7	INTS2	255	Integrator complex subunit 2	1	DALRFLCKMNPSQALKVRGMVVEECHLPGLG	_MNPSQALK(gl)VR_	3	419.896	124970	OR8_130914_VH_control_MG6_2	OR8_130722_VH_control_MG6_3	-1.79497	-1.33544	-5.17156	-5.64036			7.04461	7.37825	6.70493	7.61079	6.87061
Q9GZX9_214	TWSG1_214	Q9GZX9	TWSG1	214	Twisted gastrulation protein homolog 1	0.776611	ACCECIGPECIDYGSKTVKCMNCMF______	_WFHNACCECIGPECIDYGSK(gl)TVK_	4	737.067	202371	OR8_130914_VH_control_MG6_1	OR8_130722_VH_control_MG6_2		0.165828		-5.63824				6.83253		6.69771
Q8N1W1-5_881	ARHGEF28_881	Q8N1W1-5	ARHGEF28	881	Rho guanine nucleotide exchange factor 28	1	WMRRIQQAVESCPEEKGGRTSESDEDKRKAE	_RIQQAVESCPEEK(gl)GGR_	3	653.322	149239	OR8_130722_VH_DM6_1	OR8_130722_VH_DM6_1	-3.11749	1.53845	-3.89776	-5.62722			6.24051	6.96521	6.33779	6.69446
Q9NVR0_452	KLHL11_452	Q9NVR0	KLHL11	452	Kelch-like protein 11	0.869868	CSLMTRKHSFGLTEVKGKLYSIGGHGNFSPG	_HSFGLTEVK(gl)GK_	3	439.57	62334	OR8_130722_VH_control_MG6_1	OR8_130914_VH_control_MG2_1	-1.69608	0.144871	-6.15751	-5.61608			7.1192	7.45126	6.99588	6.69117
Q9NVR0_454	KLHL11_454	Q9NVR0	KLHL11	454	Kelch-like protein 11	0.5	LMTRKHSFGLTEVKGKLYSIGGHGNFSPGFK	_HSFGLTEVK(gl)GK_	3	439.57	62336	OR8_130914_VH_control_MG2_1	OR8_130914_VH_control_MG2_1	-1.69608	1.78329	-5.06396	-5.61608			7.1192	7.28226	6.67344	6.69117
P02751-10_486	FN1_486	P02751-10	FN1	486	Fibronectin;Anastellin;Ugl-Y1;Ugl-Y2;Ugl-Y3	1	TTNEGVMYRIGDQWDKQHDMGHMMRCTCVGN	_IGDQWDK(gl)QHDMGHMMR_	4	525.481	69464	OR8_130722_VH_control_MG6_1	OR8_130722_VH_control_MG6_1	-0.21219	0.0298245	-1.47582	-5.615			6.92434	7.34926	6.302	6.69085
Q9BTL4_203	IER2_203	Q9BTL4	IER2	203	Immediate early response gene 2 protein	1	CSPAAPPTAPPACEAKPACRPADSMLNVLVR	_FSGLLNCSPAAPPTAPPACEAK(gl)PACRPADSMLNVLVR_	4	1013.25	41757	OR8_130914_VH_DM2_3	OR8_130914_VH_DM2_3	-0.386868	4.8168	-1.07464	-5.60691			6.94085	6.64975	7.43822	6.68847
P21399_632	ACO1_632	P21399	ACO1	632	Cytoplasmic aconitate hydratase	0.995471	ETVNESWNALATPSDKLFFWNSKSTYIKSPP	_IETVNESWNALATPSDK(gl)LFFWNSK_	3	971.147	68201	OR8_130914_VH_control_MG6_2	OR8_130914_VH_control_MG6_2		3.24493		-5.60685				6.20498		6.68845
Q00610-2_78	CLTC_78	Q00610-2	CLTC	78	Clathrin heavy chain 1	0.975832	RRPISADSAIMNPASKVIALKAGKTLQIFNI	_RPISADSAIMNPASK(gl)VIALK_	3	732.744	150701	OR8_130722_VH_control_MG6_1	OR8_130722_VH_control_MG6_1	-0.772064	0.580638	2.81605	-5.60573			6.87037	6.95844	5.99085	6.68812
Q14116-2_128	IL18_128	Q14116-2	IL18	128	Interleukin-18	1	ISFKEMNPPDNIKDTKSDIIFFQRSVPGHDN	_DTK(gl)SDIIFFQR_	3	495.256	23704	OR8_130722_VH_control_MG6_1	OR8_130722_VH_control_MG6_1	1.70218	-0.322352	0.270605	-5.60202			6.74035	7.02405	6.53726	6.68702
Q9UJ41-2_121	RABGEF1_121	Q9UJ41-2	RABGEF1	121	Rab5 GDP/GTP exchange factor	1	SASSRVGSKKEIQEAKAPSPSINRQTSIETD	_EIQEAK(gl)APSPSINR_	2	827.431	27586	OR8_130722_VH_DM2_3	OR8_130722_VH_DM2_3	4.69482	-3.26416	0.0957145	-5.59558			6.395	7.02899	7.17653	6.68513
O96011-2_144	PEX11B_144	O96011-2	PEX11B	144	Peroxisomal membrane protein 11B	0.99989	RLLMEQESSACSRRLKGSGGGVPGGSETGGL	_LK(gl)GSGGGVPGGSETGGLGGPGTPGGGLPQLALK_	3	982.188	102519	OR8_130914_VH_control_MG6_3	OR8_130914_VH_control_MG6_3				-5.59525						6.68503
Q86UL3_312	AGPAT6_312	Q86UL3	AGPAT6	312	Glycerol-3-phosphate acyltransferase 4	0.971836	DRHLVAKRLTEHVQDKSKLPILIFPEGTCIN	_RLTEHVQDK(gl)SK_	3	485.595	150123	OR8_130722_VH_control_MG2_1	OR8_130914_VH_control_MG2_1	1.84334	-2.3355	-4.46488	-5.58193			7.06401	7.25157	6.49954	6.6811
Q86YT6_28	MIB1_28	Q86YT6	MIB1	28	E3 ubiquitin-protein ligase MIB1	1	GVGARVVRGPDWKWGKQDGGEGHVGTVRSFE	_WGK(gl)QDGGEGHVGTVR_	3	566.277	202700	OR9_20131008_VH_DM2	OR9_20131008_VH_D2_2	1.2311	-1.90363	-1.12784	-5.58164	-0.712939	-0.43029	8.30297	8.41928	8.57171	8.24225	8.22392	8.04354
O15126_89	SCAMP1_89	O15126	SCAMP1	89	Secretory carrier-associated membrane protein 1	1	TQIAKEHALAQAELLKRQEELERKAAELDRR	_EHALAQAELLK(gl)R_	3	498.279	27165	OR9_20131008_VH_D2_3	OR9_20131008_VH_D2_3			-6.6651	-5.57633	-1.82058	1.99446			7.1469	6.67945	6.69826	6.73958
F5H6Z0_370	CDK17_370	F5H6Z0	CDK17	370	Cyclin-dependent kinase 17	0.992421	PSQETWPGISSNEEFKNYNFPKYKPQPLINH	_LLGTPSQETWPGISSNEEFK(gl)NYNFPK_	3	1033.17	104906	OR8_130914_VH_control_MG6_3	OR8_130914_VH_control_MG6_3				-5.57609						6.67938
P17812_360	CTPS1_360	P17812	CTPS1	360	CTP synthase 1	1	ITSQEEPVRYHEAWQKLCSAHGVLVPGGFGV	_YHEAWQK(gl)LCSAHGVLVPGGFGVR_	4	671.339	207903	OR8_130914_VH_control_MG6_1	OR8_130914_VH_control_MG6_1		-0.375061	-3.20881	-5.57275				7.0482	6.14679	6.67839
Q9HAV4_610	XPO5_610	Q9HAV4	XPO5	610	Exportin-5	1	RAVRNVRRHACSSIIKMCRDYPQLVLPNFDM	_HACSSIIK(gl)MCR_	3	492.9	56932	OR8_130722_VH_control_MG6_3	OR8_130722_VH_control_MG6_3	2.81352	-0.195717	5.22843	-5.56786			5.86998	6.4557	6.67082	6.67695
E9PHS0_15	LANCL1_15	E9PHS0	LANCL1	15	LanC-like protein 1	1	_MAQRAFPNPYADYNKSLAEGYFDAAGRLTP	_AFPNPYADYNK(gl)SLAEGYFDAAGR_	3	884.41	2951	OR8_130914_VH_control_MG6_1	OR8_130722_VH_control_MG6_1	-0.673083	0.325777	-6.2029	-5.56423			7.36491	7.61452	7.00936	6.67588
Q5JTP4_113	LAMA5_113	Q5JTP4	LAMA5	113	Laminin subunit alpha-5	1	IRGQYCDICTAANSNKAHPASNAIDGTERWW	_GQYCDICTAANSNK(gl)AHPASNAIDGTER_	4	759.589	54511	OR8_130722_VH_control_MG6_3	OR8_130722_VH_control_MG6_1	4.25224	-4.45926	-3.91492	-5.56327			6.26753	6.6952	6.34263	6.6756
P19838-3_63	NFKB1_63	P19838-3	NFKB1	63	Nuclear factor NF-kappa-B p105 subunit;Nuclear factor NF-kappa-B p50 subunit	0.999516	TRRLEPVVSDAIYDSKAPNASNLKIVRMDRT	_RLEPVVSDAIYDSK(gl)APNASNLK_	3	834.438	149666	OR8_130722_VH_DM6_2	OR8_130914_VH_control_MG6_3		3.20897		-5.55673				6.1952		6.67367
Q86XN8_631	MEX3D_631	Q86XN8	MEX3D	631	RNA-binding protein MEX3D	1	GHNLFCMDCAVRICGKSEPECPACRTPATQA	_ICGK(gl)SEPECPACR_	3	559.91	66462	OR8_130914_VH_control_MG2_1	OR8_130722_VH_control_MG2_1	-1.22562	0.154589	-4.95289	-5.54364			7.03963	7.26302	6.64101	6.66981
P33402_303	GUCY1A2_303	P33402	GUCY1A2	303	Guanylate cyclase soluble subunit alpha-2	1	CLTFLIKECENTNIMKNLPQGTSQVPADLRI	_ECENTNIMK(gl)NLPQGTSQVPADLR_	3	910.438	25507	OR8_130722_VH_DM6_1	OR8_130722_VH_DM6_1	-2.00859	0.655861	-4.17273	-5.54289			6.94386	7.05797	6.4158	6.66959
Q9H9Q2-2_110	COPS7B_110	Q9H9Q2-2	COPS7B	110	COP9 signalosome complex subunit 7b	0.5	HNRTQQQVEAEVTNIKKTLKATASSSAQEME	_TQQQVEAEVTNIK(gl)K_	3	577.307	179833	OR8_130914_VH_control_MG6_3	OR8_130914_VH_control_MG6_3	-0.707381	-5.17673	3.74994	-5.54058			6.79077	6.90372	6.24545	6.66891
Q9H9Q2-2_111	COPS7B_111	Q9H9Q2-2	COPS7B	111	COP9 signalosome complex subunit 7b	0.5	NRTQQQVEAEVTNIKKTLKATASSSAQEMEQ	_TQQQVEAEVTNIK(gl)K_	3	577.307	179833	OR8_130914_VH_control_MG6_3	OR8_130914_VH_control_MG6_3	-0.707381	-5.17673	3.74994	-5.54058			6.79077	6.90372	6.24545	6.66891
A6NHR9-2_1119	SMCHD1_1119	A6NHR9-2	SMCHD1	1119	Structural maintenance of chromosomes flexible hinge domain-containing protein 1	1	LLQGLLPDVQVPTSVKDMRYCQVSFQDDHVS	_EHLLQGLLPDVQVPTSVK(gl)DMR_	3	830.444	27228	OR8_130722_VH_control_MG6_1	OR8_130722_VH_control_MG6_1	-3.27999	0.107276	-4.0531	-5.53219			6.28462	6.91986	6.38176	6.66644
Q13217_117	DNAJC3_117	Q13217	DNAJC3	117	DnaJ homolog subfamily C member 3	0.998513	MDFTAARLQRGHLLLKQGKLDEAEDDFKKVL	_GHLLLK(gl)QGK_	3	369.893	48923	OR8_130722_VH_control_MG6_1	OR8_130722_VH_control_MG6_1	-4.11068	-1.00327	-3.8761	-5.5299			6.51657	6.91439	6.33168	6.66576
Q9Y5Q9_41	GTF3C3_41	Q9Y5Q9	GTF3C3	41	General transcription factor 3C polypeptide 3	1	EERKTREKKSLQEKGKLSAEENPDDSEVPSS	_GK(gl)LSAEENPDDSEVPSSSGINSTK_	3	854.732	50277	OR8_130722_VH_control_MG6_2	OR8_130722_VH_control_MG6_2		-4.47029		-5.52942				6.69838		6.66562
O75691_309	UTP20_309	O75691	UTP20	309	Small subunit processome component 20 homolog	0.999997	ECLQESLLDLHTKVTKTNCCESSEQIKRLLE	_VTK(gl)TNCCESSEQIK_	3	599.942	199380	OR8_130722_VH_DM6_1	OR8_130722_VH_DM6_1	-3.93119	0.595672	-4.54352	-5.52346			6.46567	6.99452	6.52222	6.66386
Q13751_461	LAMB3_461	Q13751	LAMB3	461	Laminin subunit beta-3	0.999979	EESGRCLCLPNVVGPKCDQCAPYHWKLASGQ	_CLCLPNVVGPK(gl)CDQCAPYHWK_	4	679.812	15945	OR8_130914_VH_control_MG2_1	OR8_130914_VH_control_MG2_1			-6.4404	-5.52154					7.07997	6.6633
Q13671-2_451	RIN1_451	Q13671-2	RIN1	451	Ras and Rab interactor 1	1	KLLQLLRTYSPSAQVKRLLQACKLLYMALRT	_TYSPSAQVK(gl)R_	3	417.554	184045	OR8_130722_VH_DM6_3	OR8_130722_VH_DM6_2	4.89318	2.07163	-4.93263	-5.51419			6.45263	7.35875	6.63511	6.66113
P21333-2_1399	FLNA_1399	P21333-2	FLNA	1399	Filamin-A	0.998823	GTGGLGLAVEGPSEAKMSCMDNKDGSCSVEY	_GAGTGGLGLAVEGPSEAK(gl)MSCMDNK_	3	851.058	44995	OR8_130914_VH_control_MG6_2	OR8_130914_VH_control_MG6_2	4.65957	-4.82432	3.4611	-5.50871			6.38479	6.80086	6.16511	6.65952
Q9P253_367	VPS18_367	Q9P253	VPS18	367	Vacuolar protein sorting-associated protein 18 homolog	0.996052	QVVLRDHFLEKFGPLKHMVKDSSTGQLWAYT	_FGPLK(gl)HMVK_	3	390.887	35439	OR8_130914_VH_control_MG6_2	OR8_130914_VH_control_MG2_2			-3.63215	-5.50687	-0.993269	1.68007			6.26332	6.65898	7.4936	7.64153
G3XAG9_46	RBCK1_46	G3XAG9	RBCK1	46	RanBP-type and C3HC4-type zinc finger-containing protein 1	1	AIWLAEQRVPLSVQLKPEVSPTQDIRLWVSV	_VPLSVQLK(gl)PEVSPTQDIR_	3	707.395	195837	OR8_130914_VH_control_MG6_2	OR8_130914_VH_control_MG6_2	-3.55187	0.774571		-5.50331	2.47781	0.588755	6.35945	7.00801		6.65793	5.74944	6.07636
Q96CW1_238	AP2M1_238	Q96CW1	AP2M1	238	AP-2 complex subunit mu	1	EKQGKGTADETSKSGKQSIAIDDCTFHQCVR	_SGK(gl)QSIAIDDCTFHQCVR_	3	746.013	156243	OR9_20131008_VH_DM2atmatri_2	OR8_130722_VH_DM2_3	0.903584	0.235912	2.3404	-5.5	-1.35656	1.83869	6.88411	7.24521	7.07739	6.65695	6.4299	6.53893
P06748_263	NPM1_263	P06748	NPM1	263	Nucleophosmin	0.998577	KAKMQASIEKGGSLPKVEAKFINYVKNCFRM	_GGSLPK(gl)VEAK_	3	367.208	48663	OR8_130722_VH_DM6_3	OR8_130722_VH_DM6_3		4.72368	2.28114	-5.49853				6.62271	7.22248	6.65652
E7ENQ1_46	MAP4K4_46	E7ENQ1	MAP4K4	46	Mitogen-activated protein kinase kinase kinase kinase 4;Misshapen-like kinase 1;TRAF2 and NCK-interacting protein kinase	0.999946	VGNGTYGQVYKGRHVKTGQLAAIKVMDVTED	_HVK(gl)TGQLAAIK_	3	427.254	63607	OR8_130722_VH_DM6_2	OR8_130722_VH_DM6_2	-3.97298	0.84185	-3.907	-5.49433			6.47749	7.11964	6.34039	6.65529
J3KSH8_18	HN1_18	J3KSH8	HN1	18	Hematological and neurological expressed 1 protein	0.748784	SNIFGTPEENQASWAKSAGAKSSGGREDLES	_MASNIFGTPEENQASWAK(gl)SAGAK_	3	837.064	121418	OR8_130914_VH_DM2_2	OR8_130914_VH_DM2_2			0.337798	-5.48829					6.7076	6.6535
Q9UHV9_136	PFDN2_136	Q9UHV9	PFDN2	136	Prefoldin subunit 2	0.998492	KHNIRLMGEDEKPAAKENSEGAGAKASSAGV	_LMGEDEKPAAK(gl)ENSEGAGAK_	3	716.008	108167	OR8_130722_VH_control_MG6_2	OR9_20131008_VH_DM2atmatri	-0.891163	0.0194722		-5.48681			6.5715	6.86452		6.65307
Q9H0A9-2_82	SPATC1L_82	Q9H0A9-2	SPATC1L	82	Speriolin-like protein	0.999992	FTVANIPEKIEQTSTKSLDGSVDERKLRELT	_IEQTSTK(gl)SLDGSVDERK_	3	669.671	68107	OR8_130722_VH_DM6_1	OR8_130722_VH_DM6_1		0.341396		-5.48086				6.98354		6.65132
E7EWI9_51	HNRNPA3_51	E7EWI9	HNRNPA3	51	Heterogeneous nuclear ribonucleoprotein A3	1	WGTLTDCVVMRDPQTKRSRGFGFVTYSCVEE	_WGTLTDCVVMRDPQTK(gl)R_	3	726.358	202805	OR8_130722_VH_DM2_1	OR8_130722_VH_control_MG6_1	-0.522025	-4.61465		-5.47645			6.73318	6.74005		6.65002
Q53R41_691	FASTKD1_691	Q53R41	FASTKD1	691	FAST kinase domain-containing protein 1	0.999991	FQIPWFHDRFCQQYNKGIGGMDGTQQQIFKM	_FCQQYNK(gl)GIGGMDGTQQQIFK_	3	854.734	32942	OR8_130914_VH_control_MG6_1	OR8_130914_VH_control_MG6_1		-2.9005	0.1838	-5.47201				6.26125	6.33664	6.64871
P98194-2_464	ATP2C1_464	P98194-2	ATP2C1	464	Calcium-transporting ATPase type 2C member 1	1	KAEYPFSSEQKWMAVKCVHRTQQDRPEICFM	_WMAVK(gl)CVHR_	3	434.218	203710	OR8_130914_VH_control_MG6_1	OR8_130914_VH_control_MG6_1	4.46441		0.18532	-5.46996			6.32842		6.50037	6.64811
Q5TDH0_153	DDI2_153	Q5TDH0	DDI2	153	Protein DDI1 homolog 2	1	LRDMLLANPHELSLLKERNPPLAEALLSGDL	_DMLLANPHELSLLK(gl)ER_	3	665.023	21745	OR8_130914_VH_DM2_1	OR8_130722_VH_control_MG2_1	0.924233	-0.896528	0.29943	-5.46857	1.31115	1.53081	7.17404	7.21501	7.18538	6.6477	6.16957	6.6124
P46013_421	MKI67_421	P46013	MKI67	421	Antigen KI-67	0.998507	EDAADSATKPENLSSKTRGSIPTDVEVLPTE	_VEDAADSATKPENLSSK(gl)TR_	3	711.685	186094	OR8_130914_VH_control_MG6_1	OR8_130914_VH_control_MG6_1		0.236865		-5.46438				6.56467		6.64647
Q96SZ6-4_78	CDK5RAP1_78	Q96SZ6-4	CDK5RAP1	78	CDK5 regulatory subunit-associated protein 1	1	PTFQHFLKSASAPQEKLSSEVEDPPPYLMMD	_SASAPQEK(gl)LSSEVEDPPPYLMMDELLGR_	3	1068.51	153796	OR8_130914_VH_control_MG6_1	OR8_130914_VH_control_MG6_1	3.22818	0.843028	-0.931177	-5.46311			5.98108	6.95036	6.21282	6.64609
P58546_24	MTPN_24	P58546	MTPN	24	Myotrophin	1	ALKNGDLDEVKDYVAKGEDVNRTLEGGRKPL	_DYVAK(gl)GEDVNR_	2	690.331	24897	OR8_130914_VH_control_MG6_1	OR8_130914_VH_control_MG6_1	-2.54858			-5.45183			6.09042			6.64277
Q99666_1746	RGPD5_1746	Q99666	RGPD5	1746	RANBP2-like and GRIP domain-containing protein 5/6;RANBP2-like and GRIP domain-containing protein 8;RanBP2-like and GRIP domain-containing protein 4;RANBP2-like and GRIP domain-containing protein 1;RANBP2-like and GRIP domain-containing protein 2;GRIP and coiled-coil domain-containing protein 2	0.5	LLPVINTMLQLSPEEKGKLAAVAQDEEENAS	_LLPVINTMLQLSPEEK(gl)GK_	3	708.729	106522	OR8_130914_VH_control_MG6_2	OR8_130914_VH_control_MG6_2				-5.4483						6.64173
P20020-5_62	ATP2B1_62	P20020-5	ATP2B1	62	Plasma membrane calcium-transporting ATPase 1	0.5	RKIQESYGDVYGICTKLKTSPNEGLSGNPAD	_IQESYGDVYGICTK(gl)LK_	3	663.331	76865	OR8_130914_VH_control_MG6_1	OR8_130914_VH_control_MG6_1	-3.7806	-1.80273	0.48443	-5.4475			6.42327	7.05635	6.88593	6.6415	5.97706
P20020-5_64	ATP2B1_64	P20020-5	ATP2B1	64	Plasma membrane calcium-transporting ATPase 1	0.5	IQESYGDVYGICTKLKTSPNEGLSGNPADLE	_IQESYGDVYGICTK(gl)LK_	3	663.331	76865	OR8_130914_VH_control_MG6_1	OR8_130914_VH_control_MG6_1	-3.7806	-1.80273	0.48443	-5.4475			6.42327	7.05635	6.88593	6.6415	5.97706
Q96FV9_401	THOC1_401	Q96FV9	THOC1	401	THO complex subunit 1	1	ENWNSWKNEGCPSFVKERTSDTKPTRIIRKR	_NEGCPSFVK(gl)ER_	3	479.558	128767	OR8_130914_VH_control_MG6_1	OR8_130914_VH_control_MG6_1	2.94924	0.672136	0.414056	-5.44321			5.90595	6.71161	7.20982	6.64024
Q8IUH4_33	ZDHHC13_33	Q8IUH4	ZDHHC13	33	Palmitoyltransferase ZDHHC13	1	HPPGFGRYGICAHENKELANAREALPLIEDS	_YGICAHENK(gl)ELANAR_	3	620.632	207327	OR8_130914_VH_DM2_1	OR8_130914_VH_DM2_1	3.43328	-4.28185	0.0152079	-5.43956			6.03723	6.64427	7.13366	6.63916
Q9BRV8_13	SIKE1_13	Q9BRV8	SIKE1	13	Suppressor of IKBKE 1	1	___MSCTIEKILTDAKTLLERLREHDAAAES	_ILTDAK(gl)TLLER_	3	462.937	74386	OR8_130914_VH_control_MG6_2	OR8_130914_VH_control_MG6_1	-0.118479	2.9342	-0.173867	-5.43678			6.07558	6.12129	6.61601	6.63834
Q13315_477	ATM_477	Q13315	ATM	477	Serine-protein kinase ATM	0.994766	VALCQDKRSNLESSQKSDLLKLWNKIWCITF	_RSNLESSQK(gl)SDLLK_	3	573.639	151423	OR8_130722_VH_control_MG2_1	OR8_130722_VH_control_MG2_1	-0.454178	-4.24671		-5.42792			6.61482	6.63421		6.63574
Q96S66_110	CLCC1_110	Q96S66	CLCC1	110	Chloride channel CLIC-like protein 1	0.999707	PVFRRYLNKILIEAGKLGLPDENKGDMHYDA	_ILIEAGK(gl)LGLPDENK_	3	575.324	73301	OR8_130722_VH_DM2_1	OR8_130722_VH_DM2_1	1.04826	-0.716475	-5.36116	-5.41695		3.31165	6.83372	7.12774	6.76055	6.63251	5.05189	6.09047
J3QRY6_16	CPSF3L_16	J3QRY6	CPSF3L	16	Integrator complex subunit 11	0.988382	MNLKVPIYFSTGLTEKANHYYKLFIPWTNQK	_VPIYFSTGLTEK(gl)ANHYYK_	3	749.048	195700	OR8_130722_VH_control_MG6_1	OR8_130722_VH_control_MG6_1	0.0878989	-0.716149	-4.43512	-5.41033			6.92578	6.96074	6.49098	6.63056
Q9UHP3_710	USP25_710	Q9UHP3	USP25	710	Ubiquitin carboxyl-terminal hydrolase 25	0.888116	RFEKELEEWDAQLAQKALQEKLLASQKLRES	_ELEEWDAQLAQK(gl)ALQEK_	3	715.027	28183	OR8_130914_VH_DM2_1	OR8_130914_VH_DM2_1	5.22959		-0.343255	-5.40645			6.55095		6.92332	6.62942
A2RRP1-2_1137	NBAS_1137	A2RRP1-2	NBAS	1137	Neuroblastoma-amplified sequence	0.828563	ISLIKECISQSPTCYKQSTKLLGLAELLRVA	_ECISQSPTCYK(gl)QSTK_	3	644.293	25513	OR8_130722_VH_DM6_2	OR8_130722_VH_DM6_2	-3.55378	1.34978	-4.57234	-5.40462			6.35998	7.05566	6.53054	6.62888
O14578-2_34	CIT_34	O14578-2	CIT	34	Citron Rho-interacting kinase	1	PIASRASRLNLFFQGKPPFMTQQQMSPLSRE	_LNLFFQGK(gl)PPFMTQQQMSPLSR_	3	903.793	109446	OR8_130914_VH_control_MG6_1	OR8_130914_VH_control_MG2_1			-5.61629	-5.39759					6.83568	6.62682
Q9Y3I1-3_195	FBXO7_195	Q9Y3I1-3	FBXO7	195	F-box only protein 7	1	VANIYKDLQKLSRLFKDQLVYPLLAFTRQAL	_LFK(gl)DQLVYPLLAFTR_	3	646.7	91207	OR8_130914_VH_control_MG6_1	OR8_130722_VH_control_MG6_1	0.275065	0.859717	-1.74952	-5.39291			6.30739	6.9553	6.9224	6.62544
Q7LBC6-3_285	KDM3B_285	Q7LBC6-3	KDM3B	285	Lysine-specific demethylase 3B	1	KLFNSLLLGPTASNNKTEGSSLRDLLHSGPG	_LFNSLLLGPTASNNK(gl)TEGSSLR_	3	811.763	91416	OR8_130914_VH_control_MG6_2	OR8_130914_VH_control_MG6_2			-2.23954	-5.38779					6.60643	6.62393
H0Y8S5_53	SNF8_53	H0Y8S5	SNF8	53	Vacuolar-sorting protein SNF8	0.85997	KQLDMFKTNLEEFASKHKQEIRKNPEFRVQF	_TNLEEFASK(gl)HK_	3	473.241	178028	OR8_130722_VH_DM6_2	OR8_130722_VH_DM6_2	-0.668605	0.394204	3.75394	-5.37179			6.78479	7.23815	7.46274	6.61923	7.24527
Q09666_2197	AHNAK_2197	Q09666	AHNAK	2197	Neuroblast differentiation-associated protein AHNAK	0.5	PKISMPDVNLNLKGPKVKGDMDVSVPKVEGE	_ISMPDVNLNLK(gl)GPK_	3	547.299	78523	OR8_130914_VH_control_MG6_2	OR8_130914_VH_control_MG6_2				-5.36703						6.61783
H3BRL8_202	PTPLAD1_202	H3BRL8	PTPLAD1	202	Very-long-chain (3R)-3-hydroxyacyl-[acyl-carrier protein] dehydratase 3	0.572845	FNETGRFSFTLPYPVKIKVRFSFFLQIYLIM	_FSFTLPYPVK(gl)IK_	3	518.629	41723	OR8_130914_VH_control_MG6_3	OR8_130914_VH_control_MG6_3			3.47694	-5.36403					6.16948	6.61695
Q8WYQ0_306	PEX6_306	Q8WYQ0	PEX6	306	Peroxisome assembly factor 2	1	LRIQRYLEGSIAPEDKGSCSLLPGPPFAREL	_YLEGSIAPEDK(gl)GSCSLLPGPPFAR_	3	892.443	209106	OR8_130914_VH_control_MG6_3	OR8_130914_VH_control_MG6_3	0.227586	0.129603	-3.99967	-5.36353			6.48471	7.1571	6.3666	6.6168
O95571_66	ETHE1_66	O95571	ETHE1	66	Protein ETHE1, mitochondrial	1	IDPVLETAPRDAQLIKELGLRLLYAVNTHCH	_DAQLIK(gl)ELGLR_	2	685.394	17688	OR8_130914_VH_control_MG6_3	OR8_130914_VH_control_MG6_3	-3.71873	1.52082		-5.3635			6.40594	6.58632		6.61679
P08754_67	GNAI3_67	P08754	GNAI3	67	Guanine nucleotide-binding protein G(k) subunit alpha	0.995147	QMKIIHEDGYSEDECKQYKVVVYSNTIQSII	_IIHEDGYSEDECK(gl)QYK_	3	709.981	71322	OR8_130722_VH_DM2_2	OR8_130914_VH_control_MG6_1	0.897183	-0.544841	0.330709	-5.36203			6.63772	7.08514	6.99381	6.61636
Q99666_1595	RANBP2_1595	Q99666	RANBP2	1595	E3 SUMO-protein ligase RanBP2;Putative peptidyl-prolyl cis-trans isomerase;RANBP2-like and GRIP domain-containing protein 5/6;RANBP2-like and GRIP domain-containing protein 8;RanBP2-like and GRIP domain-containing protein 4;RanBP2-like and GRIP domain-containing protein 3	0.988315	NNSETSSVAQSGSESKVEPKKCELSKNSDIE	_SNNSETSSVAQSGSESK(gl)VEPK_	3	756.019	161229	OR8_130722_VH_DM2_1	OR8_130722_VH_control_MG2_1	-0.154706	0.550588	-4.75303	-5.35974			6.49745	7.06986	6.58286	6.61569
E7EX24_28	YWHAZ_28	E7EX24	YWHAZ	28		1	YETSSCIEFLKSLLEKFLIPNASQAESKVFY	_SLLEK(gl)FLIPNASQAESK_	3	663.693	159620	OR9_20131008_VH_D2	OR9_20131008_VH_D2	-1.41008	-4.9655	0.435711	-5.35314			7.13665	6.84197	6.91483	6.61375	6.54665
Q12789-3_724	GTF3C1_724	Q12789-3	GTF3C1	724	General transcription factor 3C polypeptide 1	1	QVRFRISNSSTANRVKTSQPPVPQGEAEEDS	_VK(gl)TSQPPVPQGEAEEDSQGK_	3	742.361	191152	OR8_130914_VH_control_MG2_1	OR8_130914_VH_control_MG2_1	-2.31661	-3.75331	-4.45593	-5.35159			6.03151	6.49445	6.49696	6.6133
Q09666_1837	AHNAK_1837	Q09666	AHNAK	1837	Neuroblast differentiation-associated protein AHNAK	0.820718	VEAEVPDVDLECPDAKLKGPKFKMPEMHFKA	_GPFVEAEVPDVDLECPDAK(gl)LK_	3	814.733	53335	OR9_20131008_VH_D2_3	OR9_20131008_VH_D2_3	6.43622		5.4035	-5.34752			6.90775		6.72223	6.6121	5.79933
F5H4G7_238	KPNA6_238	F5H4G7	KPNA6	238	Importin subunit alpha;Importin subunit alpha-7;Importin subunit alpha	0.999993	MTRNAVWALSNLCRGKNPPPEFAKVSPCLPV	_GK(gl)NPPPEFAK_	3	400.212	50417	OR8_130722_VH_control_MG6_2	OR8_130722_VH_control_MG6_2	-2.1937	0.633664		-5.33977			6.00092	7.24693		6.60982
P49368_248	CCT3_248	P49368	CCT3	248	T-complex protein 1 subunit gamma	0.574117	IKNPRIVLLDSSLEYKKGESQTDIEITREED	_IVLLDSSLEYK(gl)K_	3	507.956	80973	OR8_130914_VH_control_MG6_1	OR8_130914_VH_control_MG6_1		5.48181		-5.3373				6.84441		6.6091	5.7936
Q8N3I7-2_150	BBS5_150	Q8N3I7-2	BBS5	150	Bardet-Biedl syndrome 5 protein	1	KMYRDFKLRSALIQNKQLRLLPQEHVYDKIN	_SALIQNK(gl)QLR_	3	428.918	153537	OR8_130914_VH_control_MG6_1	OR8_130914_VH_control_MG6_1	0.0156353	-4.75727		-5.32069			6.61635	6.78138		6.60422
F5GZ90_495	DTL_495	F5GZ90	DTL	495	Denticleless protein homolog	1	TKIMSPRKALIPVSQKSSQAEACSESRNRVK	_ALIPVSQK(gl)SSQAEACSESR_	3	721.355	7300	OR8_130914_VH_control_MG6_1	OR8_130722_VH_DM6_2	0.431365	0.249102	-6.05901	-5.3173			6.8892	7.39349	6.96666	6.60322
Q96F86_139	EDC3_139	Q96F86	EDC3	139	Enhancer of mRNA-decapping protein 3	1	KSQDVAVSPQQQQCSKSYVDRHMESLSQSKS	_SQDVAVSPQQQQCSK(gl)SYVDR_	3	808.712	163537	OR8_130722_VH_control_MG6_1	OR8_130722_VH_control_MG6_1		-3.23047		-5.31502				6.34996		6.60255
E7EUY0_1042	PRKDC_1042	E7EUY0	PRKDC	1042	DNA-dependent protein kinase catalytic subunit	0.999998	DFCGRCIREFLKWSIKQITPQQQEKSPVNTK	_WSIK(gl)QITPQQQEK_	3	576.641	204215	OR8_130722_VH_control_MG2_3	OR8_130722_VH_control_MG2_3	-1.31272	-0.880488	-5.90736	-5.30824			7.32965	7.26067	6.92172	6.60056
Q96BQ3_203	TRIM43_203	Q96BQ3	TRIM43	203	Tripartite motif-containing protein 43;Tripartite motif-containing protein 43B	1	PVLHKEEKQHLERLNKEYQEIFQQLQRSWVK	_LNK(gl)EYQEIFQQLQR_	3	651.006	109385	OR8_130914_VH_control_MG2_1	OR8_130722_VH_control_MG6_1	-1.34486	0.238309	-2.31642	-5.30613	-0.185657	1.59254	7.11741	7.25098	6.96098	6.59994	6.19749	6.47139
F8VP66_27	PUS7L_27	F8VP66	PUS7L	27	Pseudouridylate synthase 7 homolog-like protein	0.5	LGVIPSDFSYAGLKDKKAITYQAMVVRKVTP	_LGVIPSDFSYAGLK(gl)DK_	3	608.656	94307	OR8_130914_VH_control_MG6_2	OR8_130914_VH_control_MG6_2				-5.30508						6.59964
Q92574_672	TSC1_672	Q92574	TSC1	672	Hamartin	1	ADAHSKELNKLPLPSKSVDWTHFGGSPPSDE	_LPLPSK(gl)SVDWTHFGGSPPSDEIR_	3	879.442	111030	OR8_130914_VH_control_MG6_3	OR8_130914_VH_control_MG6_3				-5.29445						6.59651
P48060_187	GLIPR1_187	P48060	GLIPR1	187	Glioma pathogenesis-related protein 1	1	ICNYGPGGNYPTWPYKRGATCSACPNNDKCL	_VSGFDALSNGAHFICNYGPGGNYPTWPYK(gl)R_	4	865.655	197712	OR8_130914_VH_control_MG2_1	OR8_130914_VH_control_MG2_1	-4.38128		-5.70814	-5.28403	4.50396	-4.23573	6.59395		6.8628	6.59346	6.3064	6.31013
Q16555-2_475	DPYSL2_475	Q16555-2	DPYSL2	475	Dihydropyrimidinase-related protein 2	0.999959	RGLYDGPVCEVSVTPKTVTPASSAKTSPAKQ	_GLYDGPVCEVSVTPK(gl)TVTPASSAK_	3	859.767	52369	OR9_20131008_VH_D2_2	OR9_20131008_VH_D2_2		-3.31152	0.207104	-5.27988				6.37207	6.56571	6.59224	6.27589
Q5T6K7_92	NFYC_92	Q5T6K7	NFYC	92	Nuclear transcription factor Y subunit gamma	1	ITELTLRAWIHTEDNKRRTLQRNDIAMAITK	_AWIHTEDNK(gl)R_	3	461.897	14350	OR8_130722_VH_control_MG6_3	OR8_130722_VH_control_MG6_1	-3.62859	-0.703646	-4.12193	-5.27935			6.6968	7.28832	6.40132	6.59208
Q8N3V7-3_363	SYNPO_363	Q8N3V7-3	SYNPO	363	Synaptopodin	1	DPKSSHLKGQAVPASKTGILEESMARRGSRK	_GQAVPASK(gl)TGILEESMAR_	3	653.67	54172	OR9_20131008_VH_D2_3	OR9_20131008_VH_D2_3	-0.0383064	-1.08909	-6.80508	-5.2787			6.88171	6.91879	7.18864	6.59189
Q96JJ7_414	TMX3_414	Q96JJ7	TMX3	414	Protein disulfide-isomerase TMX3	1	ADTDGGYIEERYEVSKSENENQEQIEESKEQ	_YEVSK(gl)SENENQEQIEESK_	3	762.012	206400	OR8_130722_VH_DM2_1	OR8_130722_VH_control_MG2_1	-0.898383	-0.0366943	-4.12821	-5.27077			6.75455	7.12016	6.40311	6.58956
P19174_793	PLCG1_793	P19174	PLCG1	793	1-phosphatidylinositol 4,5-bisphosphate phosphodiesterase gamma-1	0.822245	RNPGFYVEANPMPTFKCAVKALFDYKAQRED	_NPGFYVEANPMPTFK(gl)CAVK_	3	762.034	132828	OR8_130914_VH_control_MG6_1	OR8_130914_VH_control_MG6_1	1.72965			-5.27016			6.73173			6.58938
O76094-2_330	SRP72_330	O76094-2	SRP72	330	Signal recognition particle subunit SRP72	1	KLTMAQLKISQGNISKACLILRSIEELKHKP	_ISQGNISK(gl)ACLILR_	3	562.982	78669	OR9_20131008_VH_D2	OR8_130914_VH_DM2_2	0.207881	-3.8629	0.773742	-5.26749			6.64242	6.52524	6.70655	6.5886	6.20175
E9PL81_48	SLMO2_48	E9PL81	SLMO2	48	Protein slowmo homolog 2	1	VVGVDVLDRHIDPSGKLHSHRLLSTEWGLPS	_HIDPSGK(gl)LHSHR_	3	499.927	59293	OR8_130914_VH_control_MG6_1	OR8_130914_VH_control_MG6_1				-5.26317						6.58733
P45880_23	VDAC2_23	P45880	VDAC2	23	Voltage-dependent anion-selective channel protein 2	1	CARPMCIPPSYADLGKAARDIFNKGFGFGLV	_PMCIPPSYADLGK(gl)AAR_	3	620.975	138711	OR8_130914_VH_control_MG6_3	OR8_130722_VH_DM6_3	0.810687	-0.0815128	0.183808	-5.25834			6.76737	7.04353	6.6813	6.58591
Q09666_5230	AHNAK_5230	Q09666	AHNAK	5230	Neuroblast differentiation-associated protein AHNAK	0.778091	VGLEGPDVDLQGPEAKIKFPKFSMPKIGIPG	_GDVPSVGLEGPDVDLQGPEAK(gl)IK_	3	812.087	46338	OR8_130914_VH_DM2_1	OR8_130722_VH_DM2_1	5.85013	0.45946	3.83427	-5.24553			6.73379	6.82304	6.26913	6.58216
J3KNT2_14	ENY2_14	J3KNT2	ENY2	14	Enhancer of yellow 2 transcription factor homolog	1	__MNKDAQMRAAINQKLIETGERERLKELLR	_AAINQK(gl)LIETGERER_	3	614.666	423	OR8_130914_VH_DM2_1	OR8_130914_VH_DM2_1	0.900268	0.00484173	-1.27532	-5.24343			6.987	7.71472	7.37889	6.58154
P26639_306	TARS_306	P26639	TARS	306	Threonine--tRNA ligase, cytoplasmic	0.790868	METLQRIYGISFPDPKMLKEWEKFQEEAKNR	_IYGISFPDPK(gl)MLK_	3	541.625	82161	OR8_130914_VH_DM2_1	OR8_130914_VH_control_MG2_1			-0.331349	-5.24234					6.89953	6.58122
C9J471_156	WDR45_156	C9J471	WDR45	156	WD repeat domain phosphoinositide-interacting protein 4	0.999684	RDNPKGLCDLCPSLEKQLLVFPGHKCGSLQL	_GLCDLCPSLEK(gl)QLLVFPGHK_	4	607.065	50837	OR8_130914_VH_control_MG6_3	OR8_130914_VH_control_MG6_3				-5.23256						6.57836
B4DQQ4_336	FDXR_336	B4DQQ4	FDXR	336	NADPH:adrenodoxin oxidoreductase, mitochondrial;NADPH:adrenodoxin oxidoreductase, mitochondrial;NADPH:adrenodoxin oxidoreductase, mitochondrial;NADPH:adrenodoxin oxidoreductase, mitochondrial;NADPH:adrenodoxin oxidoreductase, mitochondrial;NADPH:adrenodoxin oxidoreductase, mitochondrial	1	GYKSRPVDPSVPFDSKLGVIPNVEGRVMDVP	_SRPVDPSVPFDSK(gl)LGVIPNVEGR_	3	860.457	164050	OR8_130722_VH_DM6_2	OR8_130722_VH_DM6_2		0.575874		-5.22782				7.14942		6.57697
P30307-2_221	CDC25C_221	P30307-2	CDC25C	221	M-phase inducer phosphatase 3	1	TIPDKVKKKYFSGQGKLRKGLCLKKTVSLCD	_YFSGQGK(gl)LR_	3	390.54	206946	OR8_130722_VH_DM6_1	OR8_130722_VH_DM6_1	-0.996505	1.36149	4.80642	-5.22653			5.73111	6.86921	6.5476	6.57659
B4DXE2_78	BAG2_78	B4DXE2	BAG2	78	BAG family molecular chaperone regulator 2	1	VSVETIRNPQQQESLKHATRIIDEVVNKFLD	_NPQQQESLK(gl)HATR_	3	550.948	133117	OR9_20131008_VH_DM2atmatri_3	OR8_130722_VH_control_MG6_1	0.517801	-1.2373	2.3737	-5.22574	0.810181	0.919718	7.38203	7.39503	7.2336	6.57636	7.16084	7.42602
P55884_535	EIF3B_535	P55884	EIF3B	535	Eukaryotic translation initiation factor 3 subunit B	1	QKNGDYLCVKVDRTPKGTQGVVTNFEIFRMR	_VDRTPK(gl)GTQGVVTNFEIFR_	3	760.069	185981	OR8_130914_VH_control_MG6_2	OR8_130914_VH_control_MG6_2				-5.21244						6.57246
P42356_1076	PI4KA_1076	P42356	PI4KA	1076	Phosphatidylinositol 4-kinase alpha	0.5	TLGATQLSERPACVKKDYSNFMASLNLRNRY	_QNTTLGATQLSERPACVK(gl)K_	3	739.387	145205	OR8_130722_VH_DM6_1	OR8_130722_VH_DM6_1	-3.91036	0.538231	-4.01227	-5.21058			6.45979	7.07309	6.37017	6.57191
B4DG64_400	POLH_400	B4DG64	POLH	400	DNA polymerase eta	0.999998	DPSSLPKVPVTSSEAKTQGSGPAVTATKKAT	_VPVTSSEAK(gl)TQGSGPAVTATK_	3	710.706	196227	OR8_130914_VH_control_MG6_1	OR8_130914_VH_control_MG6_1		0.933027	-3.95734	-5.20708				7.07906	6.35462	6.57088
O43708_191	GSTZ1_191	O43708	GSTZ1	191	Maleylacetoacetate isomerase	1	FKVDLTPYPTISSINKRLLVLEAFQVSHPCR	_VDLTPYPTISSINK(gl)R_	3	606.663	185822	OR8_130722_VH_DM6_2	OR8_130722_VH_control_MG6_1	5.14157	0.357289		-5.20584	-2.13897	3.07059	6.52516	7.23432		6.57052	5.78464	6.02507
P25101-2_109	EDNRA_109	P25101-2	EDNRA	109	Endothelin-1 receptor	1	GMVGNATLLRIIYQNKCMRNGPNALIASLAL	_IIYQNK(gl)CMR_	3	447.225	72147	OR8_130722_VH_DM6_3	OR8_130722_VH_DM2_3	1.27924	-0.57435	-5.32319	-5.19858			6.95724	6.82249	6.7494	6.56839
A0AVT1_800	UBA6_800	A0AVT1	UBA6	800	Ubiquitin-like modifier-activating enzyme 6	0.989028	NILSEVKIQEFKPSNKVVQTDETARKPDHVP	_IQEFKPSNK(gl)VVQTDETAR_	3	735.382	76840	OR8_130722_VH_control_MG6_1	OR8_130722_VH_control_MG6_1		-3.0694		-5.19437				6.30639		6.56716
P04626-3_168	ERBB2_168	P04626-3	ERBB2	168	Receptor tyrosine-protein kinase erbB-2;Receptor tyrosine-protein kinase erbB-4;ERBB4 intracellular domain	0.983425	VRLVHRDLAARNVLVKSPNHVKITDFGLARL	_NVLVK(gl)SPNHVK_	3	450.261	134727	OR8_130722_VH_DM6_3	OR8_130722_VH_DM6_3	4.16824	-0.242576	0.580849	-5.17268			6.24354	6.70985	7.36109	6.56081
E9PIR7_235	TXNRD1_235	E9PIR7	TXNRD1	235	Thioredoxin reductase 1, cytoplasmic	0.999937	VRSILLRGFDQDMANKIGEHMEEHGIKFIRQ	_GFDQDMANK(gl)IGEHMEEHGIK_	4	600.773	46771	OR8_130722_VH_control_MG2_1	OR8_130722_VH_control_MG2_1	-3.77328	-5.01557	-3.90334	-5.15133			6.42122	6.85659	6.33936	6.55455
F5GYF8_315	SIPA1L1_315	F5GYF8	SIPA1L1	315	Signal-induced proliferation-associated 1-like protein 1	0.5	PIDPSGKFPFISLASKKKEKSKPYPGAELSS	_FPFISLASK(gl)K_	3	417.908	39954	OR8_130914_VH_control_MG6_1	OR8_130914_VH_control_MG6_1	-2.00355	4.23625	-6.38396	-5.15063			5.95452	6.4823	7.06318	6.55435
F5GYF8_316	SIPA1L1_316	F5GYF8	SIPA1L1	316	Signal-induced proliferation-associated 1-like protein 1	0.5	IDPSGKFPFISLASKKKEKSKPYPGAELSSM	_FPFISLASK(gl)K_	3	417.908	39954	OR8_130914_VH_control_MG6_1	OR8_130914_VH_control_MG6_1	-2.00355	4.23625	-6.38396	-5.15063			5.95452	6.4823	7.06318	6.55435
B7Z3Y4_50	NRIP3_50	B7Z3Y4	NRIP3	50	Nuclear receptor-interacting protein 3	0.5	FIHKDSADLLPLDGLKKLGSSKDMQPHNILQ	_DSADLLPLDGLK(gl)K_	3	500.275	23058	OR8_130914_VH_control_MG6_1	OR8_130914_VH_control_MG6_1		1.07084		-5.14673				6.98529		6.55321
B7Z3Y4_51	NRIP3_51	B7Z3Y4	NRIP3	51	Nuclear receptor-interacting protein 3	0.5	IHKDSADLLPLDGLKKLGSSKDMQPHNILQR	_DSADLLPLDGLK(gl)K_	3	500.275	23058	OR8_130914_VH_control_MG6_1	OR8_130914_VH_control_MG6_1		1.07084		-5.14673				6.98529		6.55321
O43143_234	DHX15_234	O43143	DHX15	234	Putative pre-mRNA-splicing factor ATP-dependent RNA helicase DHX15	1	YSIRFEDCSSAKTILKYMTDGMLLREAMNDP	_TILK(gl)YMTDGMLLR_	3	556.965	172569	OR8_130914_VH_control_MG6_1	OR8_130914_VH_control_MG6_1	-0.98994	-0.488551	-4.75237	-5.14382		3.57803	6.76831	6.74245	6.58267	6.55236	5.05189	6.1639
J3KNG8_753	FNIP1_753	J3KNG8	FNIP1	753	Folliculin-interacting protein 1	0.995301	PLKEERGAIDQHQETKQTTKDQSGESDTQNM	_GAIDQHQETK(gl)QTTK_	3	566.952	45080	OR8_130722_VH_DM6_1	OR8_130722_VH_control_MG6_2	-3.13029	0.492561		-5.14137			6.24397	6.61273		6.55164
C9J9D8_172	ACY1_172	C9J9D8	ACY1	172	Aminoacylase-1	0.999939	FREKEWQRLQSNPHLKEGSVTSVNLTKLEGG	_LQSNPHLK(gl)EGSVTSVNLTK_	3	722.722	113569	OR8_130722_VH_control_MG6_2	OR8_130914_VH_control_MG2_2	-3.24681	-0.290781	-5.39294	-5.13615			6.27558	7.12863	6.7699	6.55011
P50542-3_28	PEX5_28	P50542-3	PEX5	28	Peroxisomal targeting signal 1 receptor	1	GANPLMKLAGHFTQDKALRQEGLRPGPWPPG	_LAGHFTQDK(gl)ALR_	3	490.932	86498	OR8_130914_VH_control_MG2_1	OR8_130722_VH_DM6_1	0.892368	0.222334	-6.97182	-5.13611			7.09578	7.31461	7.23842	6.5501
Q06830_136	PRDX1_136	Q06830	PRDX1	136	Peroxiredoxin-1;Peroxiredoxin-4	1	ADEGISFRGLFIIDDKGILRQITVNDLPVGR;EDSGHTLRGLFIIDDKGILRQITLNDLPVGR	_GLFIIDDK(gl)GILR_	3	491.952	50937	OR8_130914_VH_DM6_3	OR8_130914_VH_DM6_3		-3.64453		-5.13314				6.46405		6.54923
H0Y4P3_272	VPRBP_272	H0Y4P3	VPRBP	272	Protein VPRBP	1	INCVCGPDNRISSIGKFISGTPRRKLPQNPK	_ISSIGK(gl)FISGTPR_	3	492.944	78762	OR8_130914_VH_DM2_2	OR8_130914_VH_control_MG2_3		3.99538	-0.895062	-5.12982	1.81004	-1.54181		6.41375	7.02272	6.54826	5.58568	5.60494
Q66K64_582	DCAF15_582	Q66K64	DCAF15	582	DDB1- and CUL4-associated factor 15	0.715289	SSGRYVNRMTNEALHKGCSLKVLADSERYTW	_MTNEALHK(gl)GCSLK_	3	534.929	126988	OR8_130722_VH_DM6_2	OR8_130722_VH_control_MG6_1	-3.44147	-1.00377	-4.06619	-5.12911			6.32892	7.32919	6.38547	6.54805
P60866_75	RPS20_75	P60866	RPS20	75	40S ribosomal protein S20	1	TLRITTRKTPCGEGSKTWDRFQMRIHKRLID	_TPCGEGSK(gl)TWDR_	3	503.225	178488	OR8_130722_VH_DM2_3	OR8_130722_VH_DM2_3	6.20277	0.778412	-4.32666	-5.12722			6.83834	6.55267	6.45982	6.5475
Q8NFW8-2_185	CMAS_185	Q8NFW8-2	CMAS	185	N-acylneuraminate cytidylyltransferase	1	FSVVRRHQFRWSEIQKGVREVTEPLNLNPAK	_WSEIQK(gl)GVR_	3	406.219	204212	OR8_130914_VH_control_MG2_1	OR8_130914_VH_control_MG2_1	-2.01443	-1.11353	1.55363	-5.12667			5.95714	6.78488	6.98928	6.54734
P11142_112	HSPA8_112	P11142	HSPA8	112	Heat shock cognate 71 kDa protein;Heat shock-related 70 kDa protein 2	0.999978	DAGRPKVQVEYKGETKSFYPEEVSSMVLTKM	_GETK(gl)SFYPEEVSSMVLTK_	3	716.017	46664	OR8_130722_VH_DM6_1	OR8_130722_VH_DM6_1	-0.148655	-0.743644	-5.83151	-5.12402	4.5105	0.825709	7.15452	7.67767	6.89926	6.54656	6.30828	6.73249
B0QY36_122	CSNK1E_122	B0QY36	CSNK1E	122	Casein kinase I isoform epsilon;Casein kinase I isoform delta	1	LLADQMISRIEYIHSKNFIHRDVKPDNFLMG	_IEYIHSK(gl)NFIHR_	4	418.474	68217	OR8_130914_VH_control_MG6_1	OR8_130914_VH_control_MG6_1				-5.1214						6.54579
P34932_543	HSPA4_543	P34932	HSPA4	543	Heat shock 70 kDa protein 4	0.999929	EPHVEEQQQQTPAENKAESEEMETSQAGSKD	_MQVDQEEPHVEEQQQQTPAENK(gl)AESEEMETSQAGSK_	4	1050.96	125893	OR8_130722_VH_control_MG6_1	OR8_130722_VH_control_MG6_1		-4.21588		-5.1015				6.6254		6.53997
P52701_1325	MSH6_1325	P52701	MSH6	1325	DNA mismatch repair protein Msh6	1	EEVIQKGHRKAREFEKMNQSLRLFREVCLAS	_EFEK(gl)MNQSLR_	2	698.338	26283	OR8_130914_VH_control_MG6_2	OR8_130914_VH_control_MG6_2		3.62966		-5.09884				6.31098		6.53919
Q8NCY6_285	MSANTD4_285	Q8NCY6	MSANTD4	285	Myb/SANT-like DNA-binding domain-containing protein 4	1	NSEKPSLENELGQGEKSMLQPQDIETEKLKL	_PSLENELGQGEK(gl)SMLQPQDIETEK_	3	938.787	139229	OR8_130914_VH_DM2_1	OR8_130914_VH_DM2_1	-0.90024	-3.63076	0.893795	-5.08699			6.80009	6.46021	6.6039	6.53573
P39019_143	RPS19_143	P39019	RPS19	143	40S ribosomal protein S19	0.5	QRDLDRIAGQVAAANKKH_____________	_IAGQVAAANK(gl)K_	3	395.563	65806	OR8_130722_VH_DM6_1	OR8_130722_VH_DM6_1		2.43765		-5.07509				6.90247		6.53225
P39019_144	RPS19_144	P39019	RPS19	144	40S ribosomal protein S19	0.5	RDLDRIAGQVAAANKKH______________	_IAGQVAAANK(gl)K_	3	395.563	65806	OR8_130722_VH_DM6_1	OR8_130722_VH_DM6_1		2.43765		-5.07509				6.90247		6.53225
B4DT77_278	ANXA7_278	B4DT77	ANXA7	278	Annexin;Annexin A7	1	LNRPAFFAERLYYAMKGAGTDDSTLVRIVVT	_LYYAMK(gl)GAGTDDSTLVR_	3	658.991	121004	OR8_130914_VH_control_MG6_1	OR8_130914_VH_control_MG2_1			-4.31023	-5.06384					6.45511	6.52896
O75925_238	PIAS1_238	O75925	PIAS1	238	E3 SUMO-protein ligase PIAS1	0.83124	VNTKPCSLPGYLPPTKNGVEPKRPSRPINIT	_PCSLPGYLPPTK(gl)NGVEPK_	3	690.023	135985	OR8_130914_VH_control_MG6_1	OR8_130914_VH_control_MG6_1				-5.06067						6.52803
P25787_92	PSMA2_92	P25787	PSMA2	92	Proteasome subunit alpha type-2	1	SGMGPDYRVLVHRARKLAQQYYLVYQEPIPT	_K(gl)LAQQYYLVYQEPIPTAQLVQR_	3	921.832	83968	OR8_130914_VH_control_MG6_1	OR8_130914_VH_control_MG6_1				-5.06023						6.5279
Q8IVF7-2_856	FMNL3_856	Q8IVF7-2	FMNL3	856	Formin-like protein 3	1	EEAYNAVVRYFGESPKTTPPSVFFPVFVRFI	_YFGESPK(gl)TTPPSVFFPVFVR_	3	806.083	206687	OR8_130914_VH_DM2_1	OR8_130722_VH_control_MG2_1	-2.12741	4.48739	-0.889092	-5.05913			6.29005	6.55439	6.71192	6.52758
Q13535-2_2510	ATR_2510	Q13535-2	ATR	2510	Serine/threonine-protein kinase ATR	0.999986	HDPLVEWSKPVKGHSKAPLNETGEVVNEKAK	_GHSK(gl)APLNETGEVVNEK_	3	641.657	49032	OR8_130914_VH_control_MG2_1	OR8_130914_VH_control_MG2_1	-3.45339	-3.35599	-4.00579	-5.05352			6.33221	6.38425	6.36833	6.52594
P26038_143	MSN_143	P26038	MSN	143	Moesin	0.99987	YAVQSKYGDFNKEVHKSGYLAGDKLLPQRVL	_EVHK(gl)SGYLAGDK_	3	473.241	31089	OR8_130722_VH_DM2_2	OR8_130722_VH_DM2_2	8.28537	2.76942		-5.05152			7.4608	6.07772		6.52536
P23470-2_870	PTPRG_870	P23470-2	PTPRG	870	Receptor-type tyrosine-protein phosphatase gamma	0.5	LAYDHSRVKLRPLPGKDSKHSDYINANYVDG	_LRPLPGK(gl)DSK_	3	408.907	113922	OR8_130722_VH_control_MG2_2	OR8_130722_VH_control_MG2_2	-2.2785	1.39655	-3.43434	-5.04401			6.72158	6.9166	6.20851	6.52316
P23470-2_873	PTPRG_873	P23470-2	PTPRG	873	Receptor-type tyrosine-protein phosphatase gamma	0.999991	DHSRVKLRPLPGKDSKHSDYINANYVDGYNK	_DSK(gl)HSDYINANYVDGYNK_	3	739.666	23263	OR8_130722_VH_control_MG2_1	OR8_130722_VH_control_MG2_1	-1.39152	0.257651	-0.865862	-5.04401			6.94007	7.04075	6.68053	6.52316
P42356_1019	PI4KA_1019	P42356	PI4KA	1019	Phosphatidylinositol 4-kinase alpha	0.999981	GMILQEAMKWAPTVTKSHLQEYLNKHQNWVS	_WAPTVTK(gl)SHLQEYLNK_	3	677.022	201780	OR8_130722_VH_DM6_1	OR8_130722_VH_DM6_1	-2.58782	0.168907	-0.546262	-5.03789			6.10053	7.111	6.21245	6.52138
F5GWX5_1858	CHD4_1858	F5GWX5	CHD4	1858	Chromodomain-helicase-DNA-binding protein 4;Chromodomain-helicase-DNA-binding protein 5;Chromodomain-helicase-DNA-binding protein 3	1	LHKVLKQLEELLSDMKADVTRLPATIARIPP	_QLEELLSDMK(gl)ADVTR_	3	621.316	143322	OR8_130722_VH_DM6_2	OR8_130722_VH_DM6_2	0.00248778	1.73403	-1.16123	-5.03135	2.57054	1.15055	6.93945	6.97376	6.70071	6.51946	5.77322	6.2135
O75694_297	NUP155_297	O75694	NUP155	297	Nuclear pore complex protein Nup155	1	IAIDNSRNILYTRSEKGVIQVYDLGQDGQGM	_SEK(gl)GVIQVYDLGQDGQGMSR_	3	761.034	154652	OR8_130914_VH_control_MG6_2	OR8_130722_VH_control_MG2_1	-4.38336	0.188471	-5.15624	-5.0272			6.59454	6.74894	6.70044	6.51825
P25391_2218	LAMA1_2218	P25391	LAMA1	2218	Laminin subunit alpha-1	0.999949	SIHVARFGNIGSLSVKEMSSNQKSPTKTSKS	_FGNIGSLSVK(gl)EMSSNQK_	3	647.323	35397	OR8_130722_VH_DM2_1	OR8_130914_VH_control_MG2_1	-0.587271	-0.153622	-2.15238	-5.02689		3.03277	7.20523	7.29153	7.16279	6.51816	5.05189	6.01491
Q15113_320	PCOLCE_320	Q15113	PCOLCE	320	Procollagen C-endopeptidase enhancer 1	1	KTEESPSAPDAPTCPKQCRRTGTLQSNFCAS	_TEESPSAPDAPTCPK(gl)QCR_	3	715.649	168591	OR8_130722_VH_DM6_1	OR8_130722_VH_DM6_1	-0.777463	0.448146		-5.02052			6.49857	7.0835		6.5163
F5GWX5_1205	CHD4_1205	F5GWX5	CHD4	1205	Chromodomain-helicase-DNA-binding protein 4	0.999975	LVVRPGLGSKTGSMSKQELDDILKFGTEELF	_TGSMSK(gl)QELDDILK_	3	560.282	171325	OR9_20131008_VH_DM2_3	OR9_20131008_VH_DM2	-0.0662732	-6.19829	-7.60621	-5.00902	6.55008	-0.339661	7.40461	7.20527	7.42816	7.32052	6.90822	7.15652
Q16543_330	CDC37_330	Q16543	CDC37	330	Hsp90 co-chaperone Cdc37	1	QMLQDAISKMDPTDAKYHMQRCIDSGLWVPN	_MDPTDAK(gl)YHMQR_	3	536.242	121671	OR9_20131008_VH_DM2_3	OR9_20131008_VH_DM2_3	3.7834	-1.89665	-1.15335	-5.00146	0.618525	3.24605	6.13463	6.00779	7.02683	6.51074	6.73386	7.5367
F5GWX5_492	CHD4_492	F5GWX5	CHD4	492	Chromodomain-helicase-DNA-binding protein 4	0.867842	PNGEWLCPRCTCPALKGKVQKILIWKWGQPP	_CTCPALK(gl)GK_	3	383.523	16840	OR9_20131008_VH_DM2_2	OR8_130722_VH_control_MG2_2	-2.71733	-2.9318	-4.79533	-4.97323	5.38517	0.896433	6.13416	6.26957	6.59515	6.5025	6.56321	7.00952
B4DKC7_257	PIGG_257	B4DKC7	PIGG	257	GPI ethanolamine phosphate transferase 2	1	ENVPSYEKDPGFEQFKMSERLHGNWIRLYLE	_DPGFEQFK(gl)MSER_	3	528.909	22250	OR8_130914_VH_DM2_1	OR8_130914_VH_control_MG6_1		-3.32587	-0.487386	-4.96214				6.376	6.62757	6.49926
Q9BTT4_115	MED10_115	Q9BTT4	MED10	115	Mediator of RNA polymerase II transcription subunit 10	0.995815	DTMKKFKSLLIQELSKVFPEDMAKYRSIRGE	_SLLIQELSK(gl)VFPEDMAK_	3	688.034	159638	OR8_130914_VH_control_MG6_1	OR8_130914_VH_control_MG6_1		-1.68345	-1.51014	-4.96011				6.34035	5.72152	6.49867
Q15459_419	SF3A1_419	Q15459	SF3A1	419	Splicing factor 3A subunit 1	0.99411	APAPDEYLVSPITGEKIPASKMQEHMRIGLL	_PLPPAPAPDEYLVSPITGEK(gl)IPASK_	3	901.153	138161	OR8_130914_VH_DM2_3	OR8_130914_VH_DM2_3			1.71467	-4.95747					6.90067	6.4979
E9PDP5_194	ANKHD1_194	E9PDP5	ANKHD1	194	Ankyrin repeat and KH domain-containing protein 1	1	VSCALDEAAAALTRMKAENSHNAGQVDTRSL	_MK(gl)AENSHNAGQVDTR_	3	591.276	123310	OR8_130722_VH_DM6_1	OR8_130722_VH_DM6_1	-0.291653	1.16838		-4.94191			6.29813	6.81775		6.49336
Q9HAH7_8	FBRS_8	Q9HAH7	FBRS	8	Probable fibrosin-1	1	________MFEKYPGKMEGLFRHNPYTAFPP	_YPGK(gl)MEGLFR_	3	437.889	210815	OR8_130914_VH_control_MG2_3	OR8_130914_VH_control_MG2_3	-3.65887	-1.0545	-3.44402	-4.91823			6.38921	6.47202	6.50089	6.48646
P08107_573	HSPA1A_573	P08107	HSPA1A	573	Heat shock 70 kDa protein 1A/1B	0.999963	LKGKISEADKKKVLDKCQEVISWLDANTLAE	_VLDK(gl)CQEVISWLDANTLAEK_	3	816.081	191596	OR8_130914_VH_control_MG6_2	OR8_130914_VH_control_MG2_1	-1.57363	-5.93206	-0.453522	-4.9091			7.0317	7.12631	7.46288	7.81639
Q09666_997	AHNAK_997	Q09666	AHNAK	997	Neuroblast differentiation-associated protein AHNAK	0.800074	VSAPDVEMQGPDWNLKMPKIKMPKFSMPSLK	_VDVSAPDVEMQGPDWNLK(gl)MPK_	3	824.063	186033	OR9_20131008_VH_D2	OR9_20131008_VH_D2	1.88461			-4.89825	-2.10505	0.421226	7.26712			6.48064	6.77906	6.42366
P50750_68	CDK9_68	P50750	CDK9	68	Cyclin-dependent kinase 9	0.999967	ENEKEGFPITALREIKILQLLKHENVVNLIE	_EIK(gl)ILQLLK_	3	404.596	27433	OR8_130722_VH_control_MG2_1	OR8_130722_VH_control_MG2_1	-2.04712	0.0848034	-1.61504	-4.89816			6.77832	6.81657	6.57531	6.48061
H7BXD8_163	LGALS8_163	H7BXD8	LGALS8	163	Galectin-8	0.818297	VNANAKSFNVDLLAGKSKDIALHLNPRL___	_SFNVDLLAGK(gl)SK_	3	464.921	155491	OR9_20131008_VH_DM2atmatri	OR9_20131008_VH_DM2atmatri	-4.02956	3.02679	-4.0791	-4.89079		7.87039	6.49352	6.14603	6.38914	6.47847	5.05189	7.42296
Q8IUH4_249	ZDHHC13_249	Q8IUH4	ZDHHC13	249	Palmitoyltransferase ZDHHC13	0.999999	DKLLEAGSSLDIQNVKGETPLDMALQNKNQL	_LLEAGSSLDIQNVK(gl)GETPLDMALQNK_	3	966.834	103667	OR9_20131008_VH_DM2atmatri_3	OR9_20131008_VH_DM2atmatri_3		-2.5077	-4.10365	-4.89		3.12825		6.15877	6.39612	6.47824	5.05189	6.04061
Q9UPN6_119	SCAF8_119	Q9UPN6	SCAF8	119	Protein SCAF8	0.871405	GDDKSKIVRVLNLWQKNNVFKSEIIQPLLDM	_VLNLWQK(gl)NNVFK_	3	539.635	193014	OR8_130914_VH_control_MG6_1	OR8_130914_VH_control_MG6_1	-0.311107	-0.13989	-1.18688	-4.8847	-3.25966	3.85842	6.59552	6.81896	6.86279	7.37539	6.07627	6.24234
Q07820_40	MCL1_40	Q07820	MCL1	40	Induced myeloid leukemia cell differentiation protein Mcl-1	1	SGGATRPGGRLLATEKEASARREIGGGEAGA	_LLATEK(gl)EASARR_	3	486.939	103207	OR9_20131008_VH_DM2atmatri_3	OR8_130914_VH_control_MG2_3	-1.57375	-1.93467	-1.08914	-4.87888	2.80472	0.193736	8.7427	8.16218	8.97838	8.06767	7.82505	8.09813
E9PK67_932	PARP10_932	E9PK67	PARP10	932	Poly [ADP-ribose] polymerase 10	1	LSVQDRYSPPNADGHKAVFVARVLTGDYGQG	_YSPPNADGHK(gl)AVFVAR_	3	614.98	212194	OR8_130914_VH_control_MG6_1	OR8_130914_VH_control_MG6_1		2.02121		-4.86413	3.33844	-3.07021		6.81903		6.47071	5.97775	5.98566
O14980_54	XPO1_54	O14980	XPO1	54	Exportin-1	1	EGAQQRMAQEVLTHLKEHPDAWTRVDTILEF	_MAQEVLTHLK(gl)EHPDAWTR_	4	569.786	121398	OR8_130722_VH_DM2_1	OR8_130722_VH_control_MG2_1	-1.27434	-4.73276	-4.91047	-4.8614			7.06762	6.77426	6.62865	6.46991
Q9HAW4-2_542	CLSPN_542	Q9HAW4-2	CLSPN	542	Claspin	1	GEKLQVLKAKLQEAMKLRRFEERQKRQALFK	_LQEAMK(gl)LR_	3	368.206	112364	OR8_130722_VH_DM6_2	OR8_130722_VH_DM6_2		3.51166		-4.85887				6.27822		6.46918
Q14680-5_405	MELK_405	Q14680-5	MELK	405	Maternal embryonic leucine zipper kinase	0.94368	PNRYTTPSKARNQCLKETPIKIPVNSTGTDK	_NQCLK(gl)ETPIK_	2	672.851	133309	OR8_130914_VH_control_MG6_1	OR8_130914_VH_control_MG6_1				-4.85857						6.46909
P19838-3_629	NFKB1_629	P19838-3	NFKB1	629	Nuclear factor NF-kappa-B p105 subunit;Nuclear factor NF-kappa-B p50 subunit	0.982153	EPEFTSDDLLAQGDMKQLAEDVKLQLYKLLE	_PYEPEFTSDDLLAQGDMK(gl)QLAEDVK_	3	985.131	140195	OR8_130914_VH_control_MG6_1	OR8_130914_VH_control_MG6_1				-4.85069						6.4668
Q9NTJ3-2_207	SMC4_207	Q9NTJ3-2	SMC4	207	Structural maintenance of chromosomes protein;Structural maintenance of chromosomes protein 4	1	DNTSVYHISGKKKTFKDVGNLLRSHGIDLDH	_TFK(gl)DVGNLLR_	2	638.854	169823	OR8_130914_VH_DM2_3	OR8_130722_VH_control_MG2_1	-3.43926		-2.0317	-4.8486			6.32831		6.71836	6.46619
Q9Y6M1-5_345	IGF2BP2_345	Q9Y6M1-5	IGF2BP2	345	Insulin-like growth factor 2 mRNA-binding protein 2	1	TQAVGAIIGKKGAHIKQLARFAGASIKIAPA	_GAHIK(gl)QLAR_	3	369.884	45020	OR8_130722_VH_DM6_2	OR8_130722_VH_DM6_2	-3.82986	1.69948	-3.61814	-4.83228			6.43711	7.16307	6.25941	6.46144
Q09666_3330	AHNAK_3330	Q09666	AHNAK	3330	Neuroblast differentiation-associated protein AHNAK	1	GPKLEGDIKAPSLDIKGPEVDVSGPKLNIEG	_APSLDIK(gl)GPEVDVSGPK_	3	608.323	10485	OR8_130914_VH_control_MG6_1	OR8_130722_VH_DM2_2	1.01144	0.621739	0.94948	-4.82783		4.22599	7.43198	7.65574	7.1373	7.26052	5.05189	6.34664
O95139_93	NDUFB6_93	O95139	NDUFB6	93	NADH dehydrogenase [ubiquinone] 1 beta subcomplex subunit 6	0.999844	PVWIIHYYMKYHVSEKPYGIVEKKSRIFPGD	_YHVSEK(gl)PYGIVEK_	3	554.954	208347	OR8_130914_VH_DM2_1	OR8_130722_VH_DM2_1	3.7479	-3.70218	1.88862	-4.82773			6.12467	6.48014	6.82984	6.46012
Q8TCN5-2_412	ZNF507_412	Q8TCN5-2	ZNF507	412	Zinc finger protein 507	1	VIVERLPSAEETLSQKRFLMNTEMEEGKDLS	_LPSAEETLSQK(gl)R_	3	491.595	111715	OR8_130722_VH_control_MG6_3	OR8_130722_VH_control_MG6_3	-2.21274	0.141997	0.258569	-4.82691			6.64038	7.32656	6.64174	6.45988
P48444_347	ARCN1_347	P48444	ARCN1	347	Coatomer subunit delta	0.929914	NVDKKLFTAESLIGLKNPEKSFPVNSDVGVL	_LFTAESLIGLK(gl)NPEK_	3	591.996	91870	OR8_130722_VH_control_MG6_1	OR8_130722_VH_control_MG6_1	0.365289	0.571439	-4.44402	-4.81526			6.59352	6.94763	6.49353	6.45649
Q99666_1065	RGPD5_1065	Q99666	RGPD5	1065	RANBP2-like and GRIP domain-containing protein 5/6;RANBP2-like and GRIP domain-containing protein 8;RanBP2-like and GRIP domain-containing protein 4;RanBP2-like and GRIP domain-containing protein 3;RANBP2-like and GRIP domain-containing protein 1;RANBP2-like and GRIP domain-containing protein 2	1	VTGEEGEKVLYSQGVKLFRFDAEVRQWKERG	_VLYSQGVK(gl)LFR_	3	475.273	193953	OR8_130914_VH_control_MG6_3	OR8_130914_VH_control_MG6_3		-2.30935		-4.80939				6.71259		6.45479
Q07820_136	MCL1_136	Q07820	MCL1	136	Induced myeloid leukemia cell differentiation protein Mcl-1	1	SPEEELDGYEPEPLGKRPAVLPLLELVGESG	_RAAPLEEMEAPAADAIMSPEEELDGYEPEPLGK(gl)R_	4	957.204	147390	OR9_20131008_VH_DM2_3	OR9_20131008_VH_DM2atmatri	-2.20232	-1.60766	-0.883923	-4.8084	4.69832	-0.27137	8.56015	7.85211	8.64835	7.99913	7.71799	7.96368
P08476_198	INHBA_198	P08476	INHBA	198	Inhibin beta A chain	1	QGSLDTGEEAEEVGLKGERSELLLSEKVVDA	_HPQGSLDTGEEAEEVGLK(gl)GER_	3	784.707	61610	OR8_130722_VH_control_MG6_2	OR8_130722_VH_control_MG6_1	-3.67485	-0.482782	-2.7186	-4.80782			6.39367	7.06624	6.01605	6.45433
B4DJU0_144	LAYN_144	B4DJU0	LAYN	144	Layilin	1	HQGNSPDLEVYNVIRKQSEADLAETRPDLKN	_K(gl)QSEADLAETRPDLK_	3	605.646	85256	OR8_130914_VH_control_MG6_1	OR8_130914_VH_control_MG6_1				-4.80551						6.45366
J3KPE3_86	GNB2L1_86	J3KPE3	GNB2L1	86	Guanine nucleotide-binding protein subunit beta-2-like 1	0.99992	SDNRQIVSGSRDKTIKLWNTLGVCKYTVQDE	_TIK(gl)LWNTLGVCK_	2	773.924	172545	OR8_130914_VH_control_MG6_3	OR8_130914_VH_control_MG6_3				-4.80451						6.45337
Q5TCU3_112	TPM1_112	Q5TCU3	TPM1	112	Tropomyosin alpha-1 chain;Tropomyosin alpha-3 chain;Tropomyosin beta chain;Tropomyosin alpha-4 chain	0.996785	EELDRAQERLATALQKLEEAEKAADESERGM;GERRAREQRLATALQKLEEAEKAADESERGM	_LATALQK(gl)LEEAEK_	3	519.954	87425	OR8_130914_VH_control_MG6_2	OR8_130914_VH_control_MG6_2	-0.126482	-4.39409	0.186403	-4.80156	-2.37062	2.33414	6.96505	6.67646	6.95002	6.45251	5.84228	5.8331
C9JGB1_73	NAPEPLD_73	C9JGB1	NAPEPLD	73	N-acyl-phosphatidylethanolamine-hydrolyzing phospholipase D	1	KKGKDGRFVNPWPTWKNPSIPNVLRWLIMEK	_FVNPWPTWK(gl)NPSIPNVLR_	3	760.408	43689	OR9_20131008_VH_DM2atmatri	OR9_20131008_VH_DM2atmatri	3.7851		-5.39835	-4.79554		3.3287	6.1351		6.77149	6.45076	5.05189	6.09513
P56589_262	PEX3_262	P56589	PEX3	262	Peroxisomal biogenesis factor 3	1	AVQACGLSPRDITTIKLLNETRDMLESPDFS	_DITTIK(gl)LLNETR_	2	765.928	20023	OR8_130914_VH_control_MG6_2	OR8_130914_VH_control_MG6_2				-4.76656						6.44234
M0QYZ0_361	HNRNPUL1_361	M0QYZ0	HNRNPUL1	361	Heterogeneous nuclear ribonucleoprotein U-like protein 1	1	PSKKYNILGTNAIMDKMRVMGLRRQR_____	_YNILGTNAIMDK(gl)MR_	3	585.296	210465	OR8_130914_VH_control_MG6_1	OR8_130914_VH_control_MG6_1				-4.76077						6.44066
Q6P3X3_484	TTC27_484	Q6P3X3	TTC27	484	Tetratricopeptide repeat protein 27	1	WEDVVICYERAGQHGKAEEILRQELEKKETP	_AGQHGK(gl)AEEILR_	3	474.92	4310	OR8_130722_VH_DM6_1	OR8_130722_VH_control_MG6_1	-1.01055	-0.116674	-3.797	-4.7304			6.18538	7.07353	6.30943	6.43185
P33993_10	MCM7_10	P33993	MCM7	10	DNA replication licensing factor MCM7	0.906845	______MALKDYALEKEKVKKFLQEFYQDDE	_DYALEK(gl)EK_	3	370.521	24525	OR8_130914_VH_control_MG6_1	OR8_130914_VH_control_MG6_1	-0.26161	-3.2847	-7.02678	-4.72582			7.10632	7.38102	7.25483	7.83962
P12004_138	PCNA_138	P12004	PCNA	138	Proliferating cell nuclear antigen	1	VEQLGIPEQEYSCVVKMPSGEFARICRDLSH	_LMDLDVEQLGIPEQEYSCVVK(gl)MPSGEFAR_	3	1152.22	108013	OR8_130914_VH_control_MG6_3	OR8_130914_VH_control_MG6_3				-4.7128						6.42674
J3KNQ3_320	PSMD13_320	J3KNQ3	PSMD13	320	26S proteasome non-ATPase regulatory subunit 13	0.881558	HMTWVQPRVLDLQQIKGMKDRLEFWCTDVKS	_VLDLQQIK(gl)GMK_	3	462.931	191631	OR8_130914_VH_control_MG6_1	OR9_20131008_VH_D2	-0.342834	0.454595	-1.55682	-4.70905	0.100648	0.408981	6.9792	7.46292	7.13473	7.60786	6.69234	6.77314
Q01581_246	HMGCS1_246	Q01581	HMGCS1	246	Hydroxymethylglutaryl-CoA synthase, cytoplasmic	0.996298	RCYSVYCKKIHAQWQKEGNDKDFTLNDFGFM	_IHAQWQK(gl)EGNDK_	3	523.259	70592	OR8_130722_VH_control_MG6_3	OR8_130722_VH_control_MG6_3	1.08502	-0.70569	-0.992049	-4.70729			7.46649	8.1193	7.60766	6.42515
B1ALA9_76	PRPS1_76	B1ALA9	PRPS1	76	Ribose-phosphate pyrophosphokinase;Ribose-phosphate pyrophosphokinase 1	1	EWRNCTIVSPDAGGAKRVTSIADRLNVDFAL	_NCTIVSPDAGGAK(gl)R_	3	520.591	128356	OR8_130722_VH_DM6_2	OR8_130722_VH_control_MG6_3	-0.582434	0.0994286	-3.16445	-4.70194			7.18092	7.78838	7.73091	7.79082
Q00610-2_1441	CLTC_1441	Q00610-2	CLTC	1441	Clathrin heavy chain 1	0.867452	LSPRLDHTRAVNYFSKVKQLPLVKPYLRSVQ	_AVNYFSK(gl)VK_	3	390.549	13935	OR8_130722_VH_DM6_3	OR9_20131008_VH_D2_2	-0.58005	-0.0803671	0.729847	-4.7012	-0.318532	0.66042	7.36903	7.76556	7.8974	6.42338	7.06384	7.12394
Q9BZE1_189	MRPL37_189	Q9BZE1	MRPL37	189	39S ribosomal protein L37, mitochondrial	0.928434	ETYCPVIVDNLIQLCKSQILKHPSLARRICV	_ETYCPVIVDNLIQLCK(gl)SQILK_	3	883.464	30921	OR8_130914_VH_control_MG2_1	OR8_130722_VH_control_MG6_1		0.93135	-1.10203	-4.69979				7.36425	6.72258	6.42297
Q5JTH9_735	RRP12_735	Q5JTH9	RRP12	735	RRP12-like protein	0.94087	YLTITDTQLVNSLLEKASEKVLDPASSDFTR	_TYLTITDTQLVNSLLEK(gl)ASEK_	3	827.774	183874	OR8_130914_VH_DM6_1	OR8_130914_VH_DM6_1	2.21486	-2.44233	3.72668	-4.69503			5.71672	6.14209	6.23894	6.42159
Q5BJD5-3_96	TMEM41B_96	Q5BJD5-3	TMEM41B	96	Transmembrane protein 41B	0.999128	EERVNMKVPRDMDDAKALGKVLSKYKDTFYV	_DMDDAK(gl)ALGK_	2	589.28	21643	OR8_130722_VH_control_MG2_1	OR8_130722_VH_control_MG2_1	-1.11604	-4.68065		-4.69258			7.01861	6.75916		6.42088
P48739_104	PITPNB_104	P48739	PITPNB	104	Phosphatidylinositol transfer protein beta isoform	0.990824	NAYPYCRTIVTNEYMKDDFFIKIETWHKPDL	_TIVTNEYMK(gl)DDFFIK_	3	659.992	173389	OR8_130722_VH_control_MG6_2	OR8_130722_VH_control_MG6_2		-4.28116	4.08443	-4.69241	-2.02887	3.95511		6.64407	6.33988	6.42083	5.75782	6.26963
Q16666-3_116	IFI16_116	Q16666-3	IFI16	116	Gamma-interferon-inducible protein 16	0.99949	EVDATSPAPSTSSTVKTEGAEATPGAQKRKK	_EVDATSPAPSTSSTVK(gl)TEGAEATPGAQK_	3	944.456	31035	OR8_130722_VH_control_MG6_1	OR8_130722_VH_control_MG6_1		-2.98307		-4.68797				6.28324		6.41955
O94851-5_458	MICAL2_458	O94851-5	MICAL2	458	Protein-methionine sulfoxide oxidase MICAL2	1	SLYRLLPQTTPENINKNFEQYTLDPGTRYPN	_LLPQTTPENINK(gl)NFEQYTLDPGTR_	3	968.489	106472	OR8_130914_VH_control_MG6_3	OR8_130914_VH_control_MG6_3				-4.68489						6.41865
Q5GLZ8-3_165	HERC4_165	Q5GLZ8-3	HERC4	165	Probable E3 ubiquitin-protein ligase HERC4	1	LALSKASEVFCWGQNKYGQLGLGTDCKKQTS	_ASEVFCWGQNK(gl)YGQLGLGTDCK_	3	878.069	11967	OR8_130914_VH_control_MG6_3	OR8_130914_VH_control_MG6_3				-4.68455						6.41855
P20594_973	NPR2_973	P20594	NPR2	973	Atrial natriuretic peptide receptor 2	1	IGVHTGPVCAGVVGLKMPRYCLFGDTVNTAS	_IGVHTGPVCAGVVGLK(gl)MPR_	3	688.04	70339	OR8_130914_VH_control_MG6_3	OR8_130914_VH_control_MG6_3				-4.66926						6.41413
Q99650_607	OSMR_607	Q99650	OSMR	607	Oncostatin-M-specific receptor subunit beta	1	RPGVRYDFRIYGLSTKRIACLLEKKTGYSQE	_IYGLSTK(gl)R_	3	351.201	82172	OR8_130722_VH_DM6_3	OR8_130722_VH_DM6_3	1.61101	-1.81594	-4.74464	-4.6666			6.89683	6.89382	6.58043	6.41335	5.64356
P27694_488	RPA1_488	P27694	RPA1	488	Replication protein A 70 kDa DNA-binding subunit	0.5	KENCMYQACPTQDCNKKVIDQQNGLYRCEKC	_ENCMYQACPTQDCNK(gl)K_	3	720.957	29098	OR8_130914_VH_control_MG6_1	OR8_130914_VH_control_MG6_1		3.1239		-4.65969				6.17216		6.41136
P27694_489	RPA1_489	P27694	RPA1	489	Replication protein A 70 kDa DNA-binding subunit	0.5	ENCMYQACPTQDCNKKVIDQQNGLYRCEKCD	_ENCMYQACPTQDCNK(gl)K_	3	720.957	29098	OR8_130914_VH_control_MG6_1	OR8_130914_VH_control_MG6_1		3.1239		-4.65969				6.17216		6.41136
P11216_438	PYGB_438	P11216	PYGB	438	Glycogen phosphorylase, brain form	1	VDRLRRMSVIEEGDCKRINMAHLCVIGSHAV	_MSVIEEGDCK(gl)R_	3	479.887	126612	OR8_130722_VH_control_MG6_3	OR8_130722_VH_control_MG6_3		-3.15162	1.20188	-4.65649	2.63744	1.2676		6.32857	7.10071	6.41043	7.00623	7.47395
O43252_183	PAPSS1_183	O43252	PAPSS1	183	Bifunctional 3'-phosphoadenosine 5'-phosphosulfate synthase 1;Sulfate adenylyltransferase;Adenylyl-sulfate kinase	0.999999	RDVKGLYKKARAGEIKGFTGIDSEYEKPEAP	_AGEIK(gl)GFTGIDSEYEKPEAPELVLK_	3	945.487	3427	OR8_130914_VH_control_MG6_1	OR8_130914_VH_control_MG6_1				-4.6503						6.40863
Q6HA08_111	ASTL_111	Q6HA08	ASTL	111	Astacin-like metalloendopeptidase	1	MGGSGVVEVPFLLSSKYDEPSRQVILEALAE	_WPMGGSGVVEVPFLLSSK(gl)YDEPSR_	3	917.786	203846	OR8_130914_VH_control_MG6_3	OR8_130914_VH_control_MG2_3			-4.36881	-4.63612					6.47191	6.40453
Q5T0N5-3_256	FNBP1L_256	Q5T0N5-3	FNBP1L	256	Formin-binding protein 1-like	1	IPIISKCLEGMILAAKSVDERRDSQMVVDSF	_CLEGMILAAK(gl)SVDER_	3	602.634	15969	OR8_130722_VH_DM2_1	OR8_130722_VH_DM2_1	5.0334	-3.19773	-3.3968	-4.63168			6.49353	6.46863	6.19818	6.40325
H7C0P7_126	CCNYL1_126	H7C0P7	CCNYL1	126	Cyclin-Y-like protein 1	1	LADDNNLNFLFAPLSKERAQNLELVTLPFAP	_SLADDNNLNFLFAPLSK(gl)ER_	3	760.054	158889	OR8_130914_VH_control_MG6_3	OR8_130914_VH_control_MG6_3	-0.189181			-4.62287			6.33746			6.4007
Q6AZY7-2_35	SCARA3_35	Q6AZY7-2	SCARA3	35	Scavenger receptor class A member 3	1	LAGDDEDMPTFPCTQKGRPGPRCSRCQKNLS	_SAGGDGDALCVTEEDLAGDDEDMPTFPCTQK(gl)GRPGPR_	4	1009.69	153409	OR8_130914_VH_control_MG6_3	OR8_130914_VH_control_MG6_3				-4.62066						6.40006
P50748_1051	KNTC1_1051	P50748	KNTC1	1051	Kinetochore-associated protein 1	1	PEPIAAEVRSPSMESKLHRQALALQMSKQEL	_SPSMESK(gl)LHR_	3	429.215	163220	OR8_130722_VH_control_MG6_3	OR8_130722_VH_control_MG6_3	-4.4823	4.082	-3.72189	-4.61713			6.62301	6.83174	6.28837	6.39904
P50570-3_567	DNM2_567	P50570-3	DNM2	567	Dynamin-2	1	EEEKEKKYMLPLDNLKIRDVEKGFMSNKHVF	_YMLPLDNLK(gl)IR_	3	497.278	210203	OR8_130722_VH_DM6_2	OR8_130722_VH_DM6_2	-1.9409	1.26487		-4.61371			5.93949	6.79077		6.39805
Q99436_237	PSMB7_237	Q99436	PSMB7	237	Proteasome subunit beta type-7	0.5	SKNKLDFLRPYTVPNKKGTRLGRYRCEKGTT	_LDFLRPYTVPNK(gl)K_	3	568.986	88298	OR8_130914_VH_control_MG6_3	OR8_130914_VH_control_MG6_3				-4.61299						6.39784
Q99436_238	PSMB7_238	Q99436	PSMB7	238	Proteasome subunit beta type-7	0.5	KNKLDFLRPYTVPNKKGTRLGRYRCEKGTTA	_LDFLRPYTVPNK(gl)K_	3	568.986	88298	OR8_130914_VH_control_MG6_3	OR8_130914_VH_control_MG6_3				-4.61299						6.39784
P08238_538	HSP90AB1_538	P08238	HSP90AB1	538	Heat shock protein HSP 90-beta;Putative heat shock protein HSP 90-beta-3	0.999932	QQLKEFDGKSLVSVTKEGLELPEDEEEKKKM	_SLVSVTK(gl)EGLELPEDEEEKK_	3	791.739	160478	OR8_130722_VH_DM6_2	OR8_130722_VH_DM6_2	3.14274	-0.347834		-4.60962			5.95791	7.01062		6.39687
Q8IZC4-3_114	RTKN2_114	Q8IZC4-3	RTKN2	114	Rhotekin-2	0.999999	KGKIAISDIRIPLMWKDSDHFSNKERSRRYA	_IPLMWK(gl)DSDHFSNK_	3	611.298	76306	OR8_130722_VH_control_MG2_1	OR8_130722_VH_control_MG2_1	-3.92148	-0.0509915	-2.04458	-4.60008			6.46293	7.1486	6.54281	6.39411
J3KNC8_445	NDST2_445	J3KNC8	NDST2	445	Bifunctional heparan sulfate N-deacetylase/N-sulfotransferase 2;Heparan sulfate N-deacetylase 2;Heparan sulfate N-sulfotransferase 2	1	TRLRLQTLPPVPLAQKYFELFPQERSPLWQN	_LQTLPPVPLAQK(gl)YFELFPQER_	3	876.811	113623	OR8_130914_VH_control_MG6_2	OR8_130914_VH_control_MG2_1	3.85124		-3.47824	-4.59041			6.1537		6.22062	6.39131
Q9NXF1-2_200	TEX10_200	Q9NXF1-2	TEX10	200	Testis-expressed sequence 10 protein	1	LLKNFVELISHQQLSKGLINRDRSQSWILSV	_NFVELISHQQLSK(gl)GLINR_	3	737.406	129522	OR8_130914_VH_control_MG6_3	OR8_130914_VH_control_MG6_3				-4.59035						6.39129
H3BV23_71	UBL7_71	H3BV23	UBL7	71	Ubiquitin-like protein 7	1	PDPELIDLIYCGRKLKDDQTLDFYGIQPGST	_LK(gl)DDQTLDFYGIQPGSTVHVLR_	3	872.785	102241	OR8_130914_VH_control_MG6_3	OR8_130914_VH_control_MG6_3				-4.58949						6.39105
P61421_300	ATP6V0D1_300	P61421	ATP6V0D1	300	V-type proton ATPase subunit d 1	0.8584	PGDKTLEDRFFEHEVKLNKLAFLNQFHFGVF	_FFEHEVK(gl)LNK_	3	468.914	33927	OR8_130722_VH_control_MG6_1	OR8_130722_VH_control_MG6_1	-5.13569	-2.91679	-1.38852	-4.58827			6.81287	7.22324	7.0567	6.39069
Q96L92-2_129	SNX27_129	Q96L92-2	SNX27	129	Sorting nexin-27	1	LKREFANFTFPRLPGKWPFSLSEQQLDARRR	_LPGK(gl)WPFSLSEQQLDAR_	3	696.029	110616	OR9_20131008_VH_D2	OR9_20131008_VH_D2			2.31418	-4.58607					5.86168	6.39006	6.40005
Q53GQ0_257	HSD17B12_257	Q53GQ0	HSD17B12	257	Estradiol 17-beta-dehydrogenase 12	0.994249	IRKPTLDKPSPETFVKSAIKTVGLQSRTNGY	_PSPETFVK(gl)SAIK_	3	473.261	139285	OR8_130914_VH_control_MG6_1	OR8_130914_VH_control_MG6_1				-4.57778						6.38766
Q6ZUT9_1032	DENND5B_1032	Q6ZUT9	DENND5B	1032	DENN domain-containing protein 5B	1	ITGHTYRFPCGRWLGKGIDDGSLERILIGEL	_WLGK(gl)GIDDGSLER_	3	520.599	203278	OR8_130914_VH_control_MG6_1	OR8_130914_VH_control_MG6_1				-4.57686						6.38739
P49748-2_485	ACADVL_485	P49748-2	ACADVL	485	Very long-chain specific acyl-CoA dehydrogenase, mitochondrial	1	KNPFGNAGLLLGEAGKQLRRRAGLGSGLSLS	_NPFGNAGLLLGEAGK(gl)QLR_	3	657.025	132804	OR8_130722_VH_DM6_2	OR8_130722_VH_DM6_1	-1.43227	1.44351	-4.28125	-4.55807			6.25829	6.91302	6.44681	6.38197
B9ZVN9_1104	POLR1A_1104	B9ZVN9	POLR1A	1104	DNA-directed RNA polymerase;DNA-directed RNA polymerase I subunit RPA1	1	FLSYSQKIQEAVKALKLESENRNGRSPGTQE	_ALK(gl)LESENR_	3	391.879	7412	OR8_130722_VH_control_MG6_1	OR8_130722_VH_control_MG6_1	-4.43273	-0.891445		-4.54452			6.60874	6.80623		6.37806
Q9Y6M7-6_1083	SLC4A7_1083	Q9Y6M7-6	SLC4A7	1083		0.996097	YSVDPSIVNISDEMAKTAQWKALSMNSENAK	_YSVDPSIVNISDEMAK(gl)TAQWK_	3	832.741	212368	OR8_130914_VH_DM2_1	OR8_130914_VH_DM2_1			4.23279	-4.53922					6.38217	6.37653
P08670_282	VIM_282	P08670	VIM	282	Vimentin	0.999991	AALRDVRQQYESVAAKNLQEAEEWYKSKFAD	_QQYESVAAK(gl)NLQEAEEWYK_	3	810.052	145779	OR8_130722_VH_DM6_2	OR8_130722_VH_DM6_2	0.34775	0.217339	-0.639096	-4.53022	3.26812	-2.99989	7.01638	7.3934	6.53545	6.37393	5.95853	5.9668
Q8IX18-3_129	DHX40_129	Q8IX18-3	DHX40	129	Probable ATP-dependent RNA helicase DHX40	1	VAQRVAEEMKCTLGSKVGYQVRFDDCSSKET	_CTLGSK(gl)VGYQVR_	3	494.589	16907	OR8_130722_VH_control_MG6_3	OR8_130722_VH_control_MG6_3	3.5635	-1.44147	-4.92314	-4.52729			6.07325	6.82811	6.63234	6.37308
E7EUY0_2245	PRKDC_2245	E7EUY0	PRKDC	2245	DNA-dependent protein kinase catalytic subunit	1	FRHNLEIIKTLVECWKDCLSIPYRLIFEKFS	_TLVECWK(gl)DCLSIPYR_	3	685.333	177540	OR8_130722_VH_DM6_2	OR8_130722_VH_DM6_1	-1.7259	1.23192		-4.52454	3.39774	-3.12952	7.0749	7.1119		6.37229	5.99403	6.00165
A1A528_74	ZW10_74	A1A528	ZW10	74	Centromere/kinetochore protein zw10 homolog	1	LITQVDKLSEDIDLLKSRIESEVRRDLHVST	_LSEDIDLLK(gl)SR_	3	468.256	114245	OR8_130914_VH_control_MG6_1	OR8_130914_VH_control_MG6_1	0.545349	-1.79378		-4.52371			6.66482	6.90272		6.37205
Q9NRV9_40	HEBP1_40	Q9NRV9	HEBP1	40	Heme-binding protein 1	0.999999	DKEEVAYEERACEGGKFATVEVTDKPVDEAL	_ACEGGK(gl)FATVEVTDKPVDEALR_	4	627.312	1198	OR8_130722_VH_control_MG6_3	OR8_130722_VH_control_MG6_3	1.0902	-5.55026	-0.906815	-4.52026			6.89133	7.01349	6.88499	6.37105
Q92989_320	CLP1_320	Q92989	CLP1	320	Polyribonucleotide 5'-hydroxyl-kinase Clp1	0.981688	FYGFRGCFYPHAFNVKFSDVKIYKVGAPTIP	_GCFYPHAFNVK(gl)FSDVK_	3	677.324	45857	OR8_130722_VH_control_MG6_1	OR8_130722_VH_control_MG6_1	-3.07955	-0.286658	-2.77901	-4.51936			6.23029	7.1682	6.03188	6.3708
Q9UNW9_424	NOVA2_424	Q9UNW9	NOVA2	424	RNA-binding protein Nova-2	0.5	VEIAVPENLVGAILGKGGKTLVEYQELTGAR	_ELVEIAVPENLVGAILGK(gl)GGK_	3	740.758	28907	OR8_130914_VH_control_MG6_3	OR8_130722_VH_control_MG6_2	-0.894208	-4.33163	-1.10533	-4.50674			5.71084	6.65853	5.63476	6.36716
Q9UNW9_427	NOVA2_427	Q9UNW9	NOVA2	427	RNA-binding protein Nova-2	0.5	AVPENLVGAILGKGGKTLVEYQELTGARIQI	_ELVEIAVPENLVGAILGK(gl)GGK_	3	740.758	28907	OR8_130914_VH_control_MG6_3	OR8_130722_VH_control_MG6_2	-0.894208	-4.33163	-1.10533	-4.50674			5.71084	6.65853	5.63476	6.36716
P40938-2_225	RFC3_225	P40938-2	RFC3	225	Replication factor C subunit 3	1	QLAHRLAEKSCRNLRKALLMCEACRVQQYPF	_K(gl)ALLMCEACR_	2	683.325	82859	OR8_130914_VH_DM2_2	OR8_130914_VH_DM2_2			4.76593	-4.50641					6.53583	6.36706
Q8TAM2-4_506	TTC8_506	Q8TAM2-4	TTC8	506	Tetratricopeptide repeat protein 8	1	SEAAFPDHVDTQHLIKQLRQHFAML______	_SEAAFPDHVDTQHLIK(gl)QLR_	4	580.551	154549	OR8_130914_VH_DM2_3	OR8_130722_VH_control_MG2_1	-0.311676	-0.554603	-0.49177	-4.50631	3.94583	-0.604403	7.61233	7.62375	7.38349	7.42321	6.14696	6.33917
Q09666_5355	AHNAK_5355	Q09666	AHNAK	5355	Neuroblast differentiation-associated protein AHNAK	1	VGGDGVKVPGIDATTKLNVGAPDVTLRGPSL	_VPGIDATTK(gl)LNVGAPDVTLR_	3	717.73	195550	OR8_130722_VH_DM2_1	OR8_130722_VH_DM2_1	4.77246	-2.91157	2.87123	-4.49492			6.41752	6.26419	6.00543	6.36375
Q7KZF4_513	SND1_513	Q7KZF4	SND1	513	Staphylococcal nuclease domain-containing protein 1	0.976635	EVPIHRVADISGDTQKAKQFLPFLQRAGRSE	_VADISGDTQK(gl)AK_	3	449.569	184263	OR8_130722_VH_control_MG6_2	OR8_130722_VH_control_MG6_2	-5.39565	0.0767487	-5.49233	-4.48491			6.88914	7.11381	6.79914	6.36086
P49755_133	TMED10_133	P49755	TMED10	133	Transmembrane emp24 domain-containing protein 10	0.999956	PDQLVILDMKHGVEAKNYEEIAKVEKLKPLE	_HGVEAK(gl)NYEEIAK_	3	534.602	58872	OR8_130722_VH_DM2_1	OR8_130722_VH_DM6_3	0.667697	-0.522946	-0.060069	-4.48064	5.30742	0.490405	7.10218	7.55027	7.55494	7.27889	6.54036	6.91062
Q9BXM7_319	PINK1_319	Q9BXM7	PINK1	319	Serine/threonine-protein kinase PINK1, mitochondrial	1	HPEGLGHGRTLFLVMKNYPCTLRQYLCVNTP	_TLFLVMK(gl)NYPCTLR_	3	623.995	174350	OR8_130722_VH_DM6_2	OR8_130722_VH_DM6_2		4.45219		-4.47965				6.54425		6.35935
O95140_463	MFN2_463	O95140	MFN2	463	Mitofusin-2	1	YQMDFHPSPVVLKVYKNELHRHIEEGLGRNM	_VYK(gl)NELHR_	3	391.544	201354	OR9_20131008_VH_DM2_3	OR8_130722_VH_DM6_1	-1.69893	-1.14208	0.527745	-4.47641	3.6273	-0.195042	7.28939	7.45885	7.67221	6.35842	6.80356	7.04243
P62258-2_47	YWHAE_47	P62258-2	YWHAE	47	14-3-3 protein epsilon	0.998626	GARRASWRIISSIEQKEENKGGEDKLKMIRE	_IISSIEQK(gl)EENK_	3	511.27	71879	OR8_130722_VH_DM2_1	OR8_130722_VH_DM2_1	5.37448	-2.76468		-4.47324			6.59349	6.2254		6.3575
Q7Z3T8_1011	ZFYVE16_1011	Q7Z3T8	ZFYVE16	1011	Zinc finger FYVE domain-containing protein 16	0.999988	SDYRLLCDINKYVCNKISLLPNDEDSLPPLL	_YVCNK(gl)ISLLPNDEDSLPPLLVASGEK_	3	995.846	212907	OR8_130914_VH_control_MG6_2	OR8_130914_VH_control_MG6_2	2.67147	4.88062	-1.56368	-4.46581			6.64149	6.66832	6.78371	6.35536
P53621_46	COPA_46	P53621	COPA	46	Coatomer subunit alpha;Xenin;Proxenin	1	GVIQLWDYRMCTLIDKFDEHDGPVRGIDFHK	_MCTLIDK(gl)FDEHDGPVR_	3	682.984	121596	OR8_130914_VH_control_MG6_1	OR8_130914_VH_control_MG6_1				-4.45874						6.35333
Q9NVX2_189	NLE1_189	Q9NVX2	NLE1	189	Notchless protein homolog 1	1	GCKNGQILLWDPSTGKQVGRTLAGHSKWITG	_NGQILLWDPSTGK(gl)QVGR_	3	661.685	129678	OR8_130914_VH_control_MG6_3	OR8_130914_VH_control_MG6_3				-4.45237						6.35149
Q6P0N0_1108	MIS18BP1_1108	Q6P0N0	MIS18BP1	1108	Mis18-binding protein 1	1	KTPFNTDLGENSGIGKLFTNAVESLDEEEKD	_TPFNTDLGENSGIGK(gl)LFTNAVESLDEEEK_	3	1090.19	178622	OR8_130914_VH_control_MG6_3	OR8_130914_VH_control_MG6_3		-0.115884	2.57061	-4.44881				6.65241	5.92687	6.35047
P36897-3_314	TGFBR1_314	P36897-3	TGFBR1	314	TGF-beta receptor type-1	0.994229	KRYMAPEVLDDSINMKHFESFKRADIYAMGL	_RYMAPEVLDDSINMK(gl)HFESFK_	4	668.572	153012	OR8_130722_VH_DM2_1	OR8_130722_VH_DM2_1	0.0859536	-0.194163	-3.19794	-4.44807			6.93124	6.82407	6.14384	6.35025
C9JP16_182	CRTAP_182	C9JP16	CRTAP	182	Cartilage-associated protein	1	AAHTFLLKHPDDEMMKRNMAYYKSLPGAEDY	_HPDDEMMK(gl)R_	3	424.854	61374	OR8_130914_VH_control_MG6_2	OR8_130914_VH_control_MG6_2	-0.135716	-0.5872	-3.43988	-4.44296			7.43067	7.2996	7.55636	7.49119
Q9P253_481	VPS18_481	Q9P253	VPS18	481	Vacuolar protein sorting-associated protein 18 homolog	1	EEALAEFLQRKLASLKPAERTQATLLTTWLT	_LASLK(gl)PAER_	2	549.817	87351	OR8_130722_VH_DM6_2	OR8_130722_VH_control_MG6_3	6.58228	-0.671416	5.3986	-4.43757			6.95124	7.39518	6.72078	7.432
Q9Y617-2_51	PSAT1_51	Q9Y617-2	PSAT1	51	Phosphoserine aminotransferase	1	GISVLEMSHRSSDFAKIINNTENLVRELLAV	_SSDFAK(gl)IINNTENLVR_	3	645.669	164135	OR8_130914_VH_control_MG6_1	OR8_130914_VH_control_MG6_1	-3.04058	-4.57327	-3.36206	-4.41523			6.21981	6.72809	6.18863	6.34081
F5GXX6_74	C12orf4_74	F5GXX6	C12orf4	74	Uncharacterized protein C12orf4	1	QDLKNPNNSSLSEEIKVQPSQFRESVEAIGR	_NPNNSSLSEEIK(gl)VQPSQFR_	3	763.38	132992	OR8_130914_VH_control_MG6_1	OR8_130722_VH_DM6_3	5.06128	5.37818	-4.52652	-4.41427		4.49246	6.50168	6.81392	6.51731	6.34053	5.05189	6.42313
Q8IY47_518	KBTBD2_518	Q8IY47	KBTBD2	518	Kelch repeat and BTB domain-containing protein 2	1	DVNKNEWKMAANIPAKRYSDPCVRAVVISNS	_MAANIPAK(gl)R_	3	362.534	121103	OR8_130722_VH_control_MG2_2	OR8_130722_VH_control_MG2_2	-4.26992	-3.41623	-4.86673	-4.40659			6.56201	6.4008	6.61591	6.33832
P52888_92	THOP1_92	P52888	THOP1	92	Thimet oligopeptidase	1	VQRNILDFPQHVSPSKDIRTASTEADKKLSE	_NILDFPQHVSPSK(gl)DIR_	3	660.681	130132	OR8_130914_VH_control_MG6_3	OR8_130914_VH_control_MG6_3		-2.61342		-4.40215				6.18598		6.33705
O75586_51	MED6_51	O75586	MED6	51	Mediator of RNA polymerase II transcription subunit 6;Mediator of RNA polymerase II transcription subunit 6;Mediator of RNA polymerase II transcription subunit 6	1	RSNPFYDRTCNNEVVKMQRLTLEHLNQMVGI	_TCNNEVVK(gl)MQR_	3	498.238	167600	OR9_20131008_VH_DM2atmatri_3	OR8_130914_VH_control_MG6_1	0.229281	-0.387025	-0.622964	-4.3997	6.93613	0.693308	7.9197	8.13247	8.01816	7.93269	7.02335	7.43762
G3V1D4_152	LIN7C_152	G3V1D4	LIN7C	152	Protein lin-7 homolog C	1	KAAQGKVKLVVRYTPKVLEEMESRFEKMRSA	_YTPK(gl)VLEEMESR_	3	532.596	212673	OR9_20131008_VH_DM2atmatri_3	OR9_20131008_VH_D2_3				-4.39748	0.585431	-3.32543				6.3357	6.23543	6.05493
Q86SJ2_313	AMIGO2_313	Q86SJ2	AMIGO2	313	Amphoterin-induced protein 2	1	HEAQVGERLMVHCDSKTGNANTDFIWVGPDN	_LMVHCDSK(gl)TGNANTDFIWVGPDNR_	3	954.441	108615	OR8_130914_VH_DM2_2	OR8_130914_VH_DM2_2	0.301817	4.33932	1.25218	-4.3893			6.94921	6.51181	6.91315	6.33335
F8W7F3_123	SLC44A3_123	F8W7F3	SLC44A3	123	Choline transporter-like protein 3	1	PKADSLCPRLPVPPSKSFPLFNRCVPQTPEC	_LPVPPSK(gl)SFPLFNR_	3	571.654	111990	OR8_130914_VH_control_MG6_2	OR8_130722_VH_DM2_3	4.06652			-4.38909			6.21458			6.33329
Q06203_99	PPAT_99	Q06203	PPAT	99	Amidophosphoribosyltransferase	0.999999	VSNLGIGHTRYATTGKCELENCQPFVVETLH	_YATTGK(gl)CELENCQPFVVETLHGK_	3	932.442	205630	OR8_130914_VH_control_MG6_3	OR8_130914_VH_control_MG6_3				-4.38853						6.33313
Q9H467_279	CUEDC2_279	Q9H467	CUEDC2	279	CUE domain-containing protein 2	0.903542	RNPEAEEMKATYINLKPARKYRFH_______	_ATYINLK(gl)PARK_	3	463.605	13314	OR8_130722_VH_control_MG6_1	OR8_130722_VH_control_MG6_1	-0.139859	-0.984558	-1.4197	-4.38711			7.32558	7.46426	7.55804	7.62626
P18848_45	ATF4_45	P18848	ATF4	45	Cyclic AMP-dependent transcription factor ATF-4	1	SLGLLDDYLEVAKHFKPHGFSSDKAKAGSSE	_HFK(gl)PHGFSSDK_	3	467.562	58084	OR8_130914_VH_DM2_1	OR8_130914_VH_control_MG2_3	-2.9604	-1.76657	-3.7628	-4.3857			7.5667	7.75734	8.4002	8.06054
Q9NZL4_97	HSPBP1_97	Q9NZL4	HSPBP1	97	Hsp70-binding protein 1	1	MSAAFRGQREEVEQMKSCLRVLSQPMPPTAG	_GQREEVEQMK(gl)SCLR_	3	621.965	54394	OR8_130722_VH_DM2_1	OR8_130722_VH_DM2_1	-0.249654		-3.89166	-4.37831			6.55489		6.33607	6.3302
Q9UKG1_63	APPL1_63	Q9UKG1	APPL1	63	DCC-interacting protein 13-alpha	0.807337	YDAQNELSAATHLTSKLLKEYEKQRFPLGGD	_IYDAQNELSAATHLTSK(gl)LLK_	4	583.314	82008	OR8_130914_VH_control_MG6_3	OR8_130914_VH_control_MG6_3		-2.31992	2.56068	-4.37598				6.11118	5.92431	6.32953
P60981-2_75	DSTN_75	P60981-2	DSTN	75	Destrin	1	EKDCRYALYDASFETKESRKEELMFFLWAPE	_YALYDASFETK(gl)ESR_	3	598.616	205405	OR8_130722_VH_control_MG6_1	OR8_130722_VH_control_MG6_1	-2.85803	-3.82316		-4.36767			6.17116	6.51406		6.32714
B7Z514_177	GSS_177	B7Z514	GSS	177	Glutathione synthetase	0.5	HAAKCPDIATQLAGTKKVQQELSRPGMLEML	_CPDIATQLAGTK(gl)K_	3	506.264	16323	OR8_130914_VH_DM2_1	OR8_130914_VH_DM2_1	-1.24496	0.424202	0.224584	-4.36432			7.37611	7.56523	7.59698	6.32618
B7Z514_178	GSS_178	B7Z514	GSS	178	Glutathione synthetase	0.5	AAKCPDIATQLAGTKKVQQELSRPGMLEMLL	_CPDIATQLAGTK(gl)K_	3	506.264	16323	OR8_130914_VH_DM2_1	OR8_130914_VH_DM2_1	-1.24496	0.424202	0.224584	-4.36432			7.37611	7.56523	7.59698	6.32618
P57058_410	HUNK_410	P57058	HUNK	410	Hormonally up-regulated neu tumor-associated kinase	1	IQDSLCYKTRLYQIEKYRAPKESYEASLDTW	_LYQIEK(gl)YR_	3	409.556	120662	OR8_130722_VH_DM6_3	OR8_130722_VH_DM6_1	-2.62082	0.774447	-2.50654	-4.35119			6.10906	6.84692	5.96119	6.32241
B4DFI9_143	HUS1_143	B4DFI9	HUS1	143	Checkpoint protein HUS1	0.789462	PVVPDPDVSIYLPVLKTMKSVVEKMKNISNH	_DLQEPVVPDPDVSIYLPVLK(gl)TMK_	3	904.151	21145	OR8_130914_VH_control_MG6_3	OR8_130914_VH_control_MG6_3	3.2922	-3.22997	0.339944	-4.34701			5.99853	6.34983	6.34345	6.32121
Q9H799_404	C5orf42_404	Q9H799	C5orf42	404	Uncharacterized protein C5orf42	1	SSASDSDPMRQRFSIKAHSRLPYLVISDGYM	_FSIK(gl)AHSR_	3	353.861	41865	OR8_130722_VH_control_MG2_2	OR8_130722_VH_control_MG2_2	-4.15465	4.19184	-4.19501	-4.34557			6.52909	6.46961	6.42215	6.3208
Q9BPX5_69	ARPC5L_69	Q9BPX5	ARPC5L	69	Actin-related protein 2/3 complex subunit 5-like protein	0.961876	LRAFHAALRNSPVNTKNQAVKERAQGVVLKV	_NSPVNTK(gl)NQAVK_	3	471.92	133944	OR8_130722_VH_control_MG2_1	OR8_130722_VH_control_MG2_1	-0.901996	0.628915		-4.34383			6.88948	7.25067		6.3203
Q9NUQ9_146	FAM49B_146	Q9NUQ9	FAM49B	146	Protein FAM49B	1	QFAEILHFTLRFDELKMTNPAIQNDFSYYRR	_FDELK(gl)MTNPAIQNDFSYYR_	3	822.718	33031	OR8_130722_VH_control_MG2_3	OR8_130722_VH_control_MG2_3	0.193502	-0.555779	1.39786	-4.33336			6.9968	6.81729	6.71685	6.3173
Q86YT6_79	MIB1_79	Q86YT6	MIB1	79	E3 ubiquitin-protein ligase MIB1	1	GAYDLRILDSAPTGIKHDGTMCDTCRQQPII	_ILDSAPTGIK(gl)HDGTMCDTCR_	3	788.024	72834	OR8_130914_VH_DM2_2	OR8_130914_VH_DM2_2	3.38476	-4.40399	2.99082	-4.32437			6.02388	6.6793	6.03726	6.31472
P10619_252	CTSA_252	P10619	CTSA	252	Lysosomal protective protein;Lysosomal protective protein 32 kDa chain;Lysosomal protective protein 20 kDa chain	1	QTHCCSQNKCNFYDNKDLECVTNLQEVARIV	_CNFYDNK(gl)DLECVTNLQEVAR_	3	868.06	16295	OR9_20131008_VH_DM2atmatri_3	OR9_20131008_VH_DM2atmatri_3	3.81395	-3.09587		-4.3142		5.67511	6.14321	6.31352		6.3118	5.05189	6.76868
B4DUV6_301	TRMT6_301	B4DUV6	TRMT6	301	tRNA (adenine(58)-N(1))-methyltransferase non-catalytic subunit TRM6	0.999949	GFTVAMDNLKADTSLKSNASTLESHETEEPA	_ADTSLK(gl)SNASTLESHETEEPAAK_	3	844.068	1806	OR8_130914_VH_control_MG6_1	OR8_130914_VH_control_MG6_1		0.176471		-4.31354				6.45437		6.31161
C9J0K6_25	SRI_25	C9J0K6	SRI	25	Sorcin	1	ELQRCLTQSGIAGGYKPFNLETCRLMVSMLD	_CLTQSGIAGGYK(gl)PFNLETCR_	3	796.047	16166	OR8_130914_VH_control_MG6_2	OR8_130914_VH_control_MG6_2				-4.31309						6.31148
G3XAL9_991	SLC12A2_991	G3XAL9	SLC12A2	991	Solute carrier family 12 member 2	0.5	KVEEEDGKTATQPLLKKESKGPIVPLNVADQ	_TATQPLLK(gl)K_	3	371.892	167355	OR9_20131008_VH_D2	OR9_20131008_VH_D2	4.27543			-4.31206	-7.18686	6.44384	7.11322			6.31119	7.21832	6.99663
G3XAL9_992	SLC12A2_992	G3XAL9	SLC12A2	992	Solute carrier family 12 member 2	0.5	VEEEDGKTATQPLLKKESKGPIVPLNVADQK	_TATQPLLK(gl)K_	3	371.892	167355	OR9_20131008_VH_D2	OR9_20131008_VH_D2	4.27543			-4.31206	-7.18686	6.44384	7.11322			6.31119	7.21832	6.99663
Q7Z7G8-2_562	VPS13B_562	Q7Z7G8-2	VPS13B	562	Vacuolar protein sorting-associated protein 13B	0.999984	TSGKGSTNQQDFSSGKSEDLGTVQEKSTKSL	_GSTNQQDFSSGK(gl)SEDLGTVQEK_	3	819.377	55289	OR8_130914_VH_control_MG6_1	OR8_130914_VH_control_MG6_1				-4.30717						6.30979
P42765_305	ACAA2_305	P42765	ACAA2	305	3-ketoacyl-CoA thiolase, mitochondrial	0.5	SIMGIGPVPAISGALKKAGLSLKDMDLVEVN	_IVGYFVSGCDPSIMGIGPVPAISGALK(gl)K_	3	983.186	80856	OR8_130914_VH_control_MG6_1	OR8_130914_VH_control_MG6_1				-4.30002						6.30774
P42765_306	ACAA2_306	P42765	ACAA2	306	3-ketoacyl-CoA thiolase, mitochondrial	0.5	IMGIGPVPAISGALKKAGLSLKDMDLVEVNE	_IVGYFVSGCDPSIMGIGPVPAISGALK(gl)K_	3	983.186	80856	OR8_130914_VH_control_MG6_1	OR8_130914_VH_control_MG6_1				-4.30002						6.30774
P13010_144	XRCC5_144	P13010	XRCC5	144	X-ray repair cross-complementing protein 5	0.999999	KRHIEIFTDLSSRFSKSQLDIIIHSLKKCDI	_FSK(gl)SQLDIIIHSLK_	3	581.665	41906	OR8_130722_VH_control_MG6_2	OR8_130722_VH_control_MG6_2	1.11046	-1.19865	-1.53662	-4.28825			6.34636	6.8356	6.37689	6.30437
Q92945_591	FUBP1_591	Q92945	FUBP1	591	Far upstream element-binding protein 1;Far upstream element-binding protein 2	0.5	PAGQVDYTKAWEEYYKKMGQAVPAPTGAPPG;PTGQSDYTKAWEEYYKKIGQQPQQPGAPPQQ	_AWEEYYK(gl)K_	3	410.865	14341	OR8_130914_VH_control_MG6_2	OR8_130914_VH_control_MG6_2				-4.26955						6.29901
Q92945_592	FUBP1_592	Q92945	FUBP1	592	Far upstream element-binding protein 1;Far upstream element-binding protein 2	0.5	AGQVDYTKAWEEYYKKMGQAVPAPTGAPPGG;TGQSDYTKAWEEYYKKIGQQPQQPGAPPQQD	_AWEEYYK(gl)K_	3	410.865	14341	OR8_130914_VH_control_MG6_2	OR8_130914_VH_control_MG6_2				-4.26955						6.29901
Q99666_397	RGPD5_397	Q99666	RGPD5	397	RANBP2-like and GRIP domain-containing protein 5/6;RANBP2-like and GRIP domain-containing protein 8	0.999968	GQSALYDALFSSQSPKDTSFLGSDDIGKIDV	_IGQSALYDALFSSQSPK(gl)DTSFLGSDDIGK_	3	1054.51	70183	OR8_130914_VH_control_MG6_1	OR8_130914_VH_control_MG6_1			-3.24162	-4.26305					6.15572	6.29715
Q15545_141	TAF7_141	Q15545	TAF7	141	Transcription initiation factor TFIID subunit 7	1	KEKKFIWNHGITLPLKNVRKRRFRKTAKKKY	_FIWNHGITLPLK(gl)NVR_	4	481.274	36660	OR8_130914_VH_control_MG6_1	OR8_130914_VH_control_MG6_1				-4.24277						6.29135
B4E318_171	BCCIP_171	B4E318	BCCIP	171	BRCA2 and CDKN1A-interacting protein;BRCA2 and CDKN1A-interacting protein	1	NVPPQIALPMYQQLQKELAGAHRTNKPCGKC	_FINVPPQIALPMYQQLQK(gl)ELAGAHR_	4	744.902	36481	OR8_130914_VH_DM2_1	OR8_130914_VH_control_MG6_1		0.0340719	-0.262817	-4.24238				6.47683	6.34115	6.29124
O75306-2_425	NDUFS2_425	O75306-2	NDUFS2	425	NADH dehydrogenase [ubiquinone] iron-sulfur protein 2, mitochondrial	0.999993	YLVSDGSSRPYRCKIKAPGFAHLAGLDKMSK	_IK(gl)APGFAHLAGLDK_	3	517.96	72193	OR8_130914_VH_control_MG6_1	OR8_130914_VH_control_MG6_1				-4.23631						6.28951
P46736-2_65	BRCC3_65	P46736-2	BRCC3	65	Lys-63-specific deubiquitinase BRCC36	1	SKFAYTGTEMRTVAEKVDAVRIVHIHSVIIL	_TVAEK(gl)VDAVR_	3	401.223	181796	OR8_130722_VH_DM6_1	OR8_130722_VH_DM2_1	-0.160796	0.225801	-1.18918	-4.23118			6.97147	7.37734	7.99659	7.99965
O43593-2_556	HR_556	O43593-2	HR	556	Protein hairless	1	GPGSGPDSRLSTGLAKHLLSGLGDRLCRLLR	_LSTGLAK(gl)HLLSGLGDR_	3	584.664	115528	OR8_130722_VH_control_MG2_1	OR8_130722_VH_control_MG2_1	-2.05617	0.58098	0.158872	-4.22763	2.75757	-2.48934	6.73312	6.5131	6.52133	6.28702	5.82184	5.83313
Q9BVC4-3_20	MLST8_20	Q9BVC4-3	MLST8	20	Target of rapamycin complex subunit LST8	1	NSNNPNPIISYDGVNKNIASVGFHEDGRWMY	_MYDLNSNNPNPIISYDGVNK(gl)NIASVGFHEDGR_	4	916.933	127774	OR8_130722_VH_control_MG6_1	OR8_130722_VH_control_MG6_1	-3.77867	-0.629907	-4.55639	-4.22708			6.42273	6.95839	6.52593	6.28687
Q99715-4_365	COL12A1_365	Q99715-4	COL12A1	365	Collagen alpha-1(XII) chain	1	VKLNWNPSPSPVTGYKVILTPMTAGSRQHAL	_LNWNPSPSPVTGYK(gl)VILTPMTAGSR_	3	934.153	110084	OR8_130914_VH_control_MG6_3	OR8_130914_VH_control_MG6_3			-3.6078	-4.21763					6.25654	6.28417
Q14517_1897	FAT1_1897	Q14517	FAT1	1897	Protocadherin Fat 1;Protocadherin Fat 1, nuclear form	0.5	PLYEASLLLPTYKGVKVITVNATDADSSAFS	_PLYEASLLLPTYK(gl)GVK_	3	636.028	138635	OR8_130914_VH_DM2_2	OR8_130914_VH_control_MG6_1			-0.417312	-4.20501					6.53207	6.28056
Q5T7B8-2_1109	KIF24_1109	Q5T7B8-2	KIF24	1109	Kinesin-like protein KIF24	0.998737	TRLGWQEFGLSTDPIKLPCNSENVTWLKPRP	_LGWQEFGLSTDPIK(gl)LPCNSENVTWLK_	3	1049.53	94363	OR8_130914_VH_control_MG6_3	OR8_130914_VH_control_MG6_3				-4.20309						6.28002
A6NGE4_324	DCAF8L1_324	A6NGE4	DCAF8L1	324	DDB1- and CUL4-associated factor 8-like protein 1;DDB1- and CUL4-associated factor 8-like protein 2	1	AVVFTIDLRQDRPASKVVVTRENDKKVGLYT	_QDRPASK(gl)VVVTR_	3	490.611	141266	OR9_20131008_VH_D2_3	OR9_20131008_VH_D2_3			5.29432	-4.20102	-6.32324	5.17566			6.69015	6.27942	6.96076	6.62177
F5H6W4_93	41705_93	F5H6W4	2014-03-07	93	E3 ubiquitin-protein ligase MARCH7	1	SRSQNQQRDHDSKRPKLSCTNCTTSAGRNVG	_RPK(gl)LSCTNCTTSAGR_	3	608.293	150708	OR8_130722_VH_control_MG6_2	OR8_130722_VH_control_MG6_2	-2.60968	1.12264		-4.19404			6.10618	6.97865		6.27743
Q9NXZ2_534	DDX43_534	Q9NXZ2	DDX43	534	Probable ATP-dependent RNA helicase DDX43	0.970579	GDREQRDREKALENFKTGKVRILIATDLASR	_ALENFK(gl)TGK_	3	374.536	6849	OR8_130722_VH_control_MG6_1	OR8_130722_VH_control_MG6_1	-1.86815	-2.01663		-4.19276			6.89599	7.08735		6.27707
Q8IVM0_94	CCDC50_94	Q8IVM0	CCDC50	94	Coiled-coil domain-containing protein 50	1	DLEQQDCEIAQEIQEKLAIEAERRRIQEKKD	_DLEQQDCEIAQEIQEK(gl)LAIEAER_	3	958.126	20429	OR8_130914_VH_control_MG6_1	OR8_130722_VH_DM6_1	5.23126	5.67483	3.32524	-4.19026			6.55144	6.90132	6.12777	6.27635
Q7L2Z9_226	CENPQ_226	Q7L2Z9	CENPQ	226	Centromere protein Q	0.999899	LPELSQKTLKAPTLQKEILALIPNQNALLKD	_APTLQK(gl)EILALIPNQNALLK_	3	768.121	10564	OR8_130722_VH_control_MG6_1	OR8_130722_VH_control_MG6_1	0.398867	-2.35226	-1.86367	-4.18696			5.77254	6.1193	5.8027	6.27541	5.84471
E9PK01_117	EEF1D_117	E9PK01	EEF1D	117	Elongation factor 1-delta	1	QQAISKLEARLNVLEKSSPGHRATAPQTQHV	_LNVLEK(gl)SSPGHR_	3	484.264	110078	OR9_20131008_VH_DM2atmatri_3	OR8_130914_VH_DM2_1	0.362035	-1.32667	0.155554	-4.17276	-0.965429	-0.129809	6.88821	6.81546	7.30068	6.27136	7.06529	6.87701
Q9Y5J1_239	UTP18_239	Q9Y5J1	UTP18	239	U3 small nucleolar RNA-associated protein 18 homolog	1	FISTSTSLPRGILKMKNCQHANAERPTVARI	_MK(gl)NCQHANAERPTVAR_	4	499.994	123390	OR8_130722_VH_DM6_2	OR8_130722_VH_DM6_2	-3.05851	6.0431	-4.65463	-4.16917			6.22463	7.0103	6.55434	6.27034
J3KRS1_26	DHRS7B_26	J3KRS1	DHRS7B	26	Dehydrogenase/reductase SDR family member 7B	0.990335	KRVMETNYFGPVALTKALLPSMIKRRQGHIV	_VMETNYFGPVALTK(gl)ALLPSMIK_	3	846.455	194080	OR8_130914_VH_control_MG6_2	OR8_130914_VH_control_MG6_2				-4.16721						6.26978
H7C5Z6_220	BTBD9_220	H7C5Z6	BTBD9	220	BTB/POZ domain-containing protein 9	0.975124	PEENIATMKYGAQVVKGELKSALLDGDTQNY	_YGAQVVK(gl)GELK_	2	653.362	207105	OR8_130914_VH_DM2_1	OR8_130914_VH_DM2_1			3.04276	-4.16623					6.05117	6.2695
Q70CQ2-3_3088	USP34_3088	Q70CQ2-3	USP34	3088	Ubiquitin carboxyl-terminal hydrolase 34	1	QLNPALIPTLQELLSKCRTCLQQRNSLQEQE	_QLNPALIPTLQELLSK(gl)CR_	3	736.744	144407	OR8_130914_VH_control_MG6_3	OR8_130914_VH_control_MG6_3		-0.225432	-1.9991	-4.15232				6.09453	5.835	6.26553
Q13829_159	TNFAIP1_159	Q13829	TNFAIP1	159	BTB/POZ domain-containing adapter for CUL3-mediated RhoA degradation protein 2	0.998792	KEEERLIESSTKPVVKLLYNRSNNKYSYTSN	_LIESSTKPVVK(gl)LLYNR_	3	658.718	96154	OR8_130914_VH_control_MG6_2	OR8_130914_VH_control_MG6_2				-4.14511						6.26348
Q92616_2342	GCN1L1_2342	Q92616	GCN1L1	2342	Translational activator GCN1	0.999999	LETLSLLLAKVGIALKPFLPQLQTTFTKALQ	_VGIALK(gl)PFLPQLQTTFTK_	3	706.077	188151	OR8_130914_VH_control_MG6_1	OR8_130914_VH_control_MG6_1	-1.75555	0.0750769	-2.92189	-4.14386			5.89583	6.65705	6.06965	6.26312
E7ENK0_15	CALCOCO2_15	E7ENK0	CALCOCO2	15	Calcium-binding and coiled-coil domain-containing protein 2	0.5	_MWVTLPIDLNNKSAKQQEVQFKAYYLPKDD	_MWVTLPIDLNNK(gl)SAK_	3	615.329	127768	OR8_130914_VH_control_MG6_2	OR8_130914_VH_control_MG6_2				-4.13402						6.26032
Q9H501_612	ESF1_612	Q9H501	ESF1	612	ESF1 homolog	0.999921	KENDMEMEIKWVPGLKESAEEMVKNKLEGKD	_WVPGLK(gl)ESAEEMVK_	3	572.959	204727	OR8_130914_VH_DM2_2	OR8_130914_VH_DM2_1	7.54526	8.51902	7.42874	-4.12493	4.19166	0.526815	7.23893	7.75027	7.32426	7.43734	6.21679	6.58118
O15438_401	ABCC3_401	O15438	ABCC3	401	Canalicular multispecific organic anion transporter 2	1	MGVIYRKALVITNSVKRASTVGEIVNLMSVD	_ALVITNSVK(gl)R_	3	405.579	8706	OR9_20131008_VH_DM2atmatri_2	OR8_130914_VH_control_MG6_2	4.10635	-1.05776	-0.418427	-4.12216	5.00993	-0.156428	6.22591	6.65504	6.62801	6.25694	6.45325	6.7181
P54136_471	RARS_471	P54136	RARS	471	Arginine--tRNA ligase, cytoplasmic	1	SGETVRLMDLLGEGLKRSMDKLKEKERDKVL	_LMDLLGEGLK(gl)R_	3	453.587	108014	OR8_130914_VH_control_MG6_1	OR8_130914_VH_control_MG6_1				-4.11683						6.25542
P05023_950	ATP1A1_950	P05023	ATP1A1	950	Sodium/potassium-transporting ATPase subunit alpha-1;Sodium/potassium-transporting ATPase subunit alpha-3;Sodium/potassium-transporting ATPase subunit alpha-2	0.5	VICKTRRNSVFQQGMKNKILIFGLFEETALA	_NSVFQQGMK(gl)NK_	3	465.566	134096	OR9_20131008_VH_DM2atmatri_3	OR8_130722_VH_DM6_3	0.500173	1.66463	-9.3764	-4.10668	7.8736	0.18515	8.06203	7.95237	7.95947	7.91778	7.30388	7.63182
Q5QNY5_51	DCAF8_51	Q5QNY5	DCAF8	51	Peroxisomal biogenesis factor 19	1	LSKDVLYPSLKEITEKYPEWLQSHRESLPPE	_EITEK(gl)YPEWLQSHR_	3	643.987	27648	OR8_130722_VH_DM2_1	OR8_130722_VH_DM2_1	-0.537752	-3.5267	4.93532	-4.10535			6.65106	6.43131	6.58512	6.25216
Q15269_773	PWP2_773	Q15269	PWP2	773	Periodic tryptophan protein 2 homolog	1	DFTRAILMALRLNESKLVQEALEAVPRGEIE	_LNESK(gl)LVQEALEAVPR_	3	637.35	108920	OR8_130722_VH_control_MG6_1	OR8_130722_VH_control_MG6_1	-2.63931	-1.56474	2.98735	-4.105		2.292	6.79923	6.80222	6.03633	6.25206	5.05189	5.82254
Q9Y2Z9-2_356	COQ6_356	Q9Y2Z9-2	COQ6	356	Ubiquinone biosynthesis monooxygenase COQ6	1	RQRHNTALLAATDLLKRLYSTSASPLVLLRT	_HNTALLAATDLLK(gl)R_	3	550.981	61273	OR8_130914_VH_control_MG6_2	OR8_130914_VH_control_MG6_2				-4.10141						6.25104
Q99878_100	HIST1H2AJ_100	Q99878	HIST1H2AJ	100	Histone H2A type 1-J;Histone H2A type 1-H;Histone H2A type 1-D;Histone H2A type 1;Histone H2A.J;Histone H2A;Histone H2A type 2-A;Histone H2A type 2-C	1	QLAIRNDEELNKLLGKVTIAQGGVLPNIQAV	_LLGK(gl)VTIAQGGVLPNIQAVLLPK_	3	819.504	104648	OR8_130914_VH_control_MG6_2	OR8_130914_VH_control_MG6_2	-1.17284	-3.15334	-1.83312	-4.09523		1.7453	6.65781	7.47452	6.53112	7.19166	5.05189	5.69064
G3XAJ6_451	RFTN1_451	G3XAJ6	RFTN1	451	Raftlin	1	QQAEENEKNLEDQSSKAGDMGNCVSGQQQEG	_NLEDQSSK(gl)AGDMGNCVSGQQQEGGVSEEMK_	3	1105.14	130994	OR8_130722_VH_DM2_2	OR8_130722_VH_DM2_2	0.692405	-0.573788	3.10137	-4.09394			6.73402	6.71084	6.06694	6.24891
P48643_42	CCT5_42	P48643	CCT5	42	T-complex protein 1 subunit epsilon	1	RLMGLEALKSHIMAAKAVANTMRTSLGPNGL	_SHIMAAK(gl)AVANTMR_	3	538.945	157856	OR8_130914_VH_control_MG2_3	OR8_130722_VH_control_MG6_1	-0.407484	-1.05398	-1.17535	-4.08911			7.20903	7.48828	7.21918	6.24754
Q09666_2396	AHNAK_2396	Q09666	AHNAK	2396	Neuroblast differentiation-associated protein AHNAK	0.989847	FKAPKISMPDLDLHLKSPKAKGEVDVDVPKL	_ISMPDLDLHLK(gl)SPK_	3	569.975	78437	OR9_20131008_VH_D2	OR9_20131008_VH_D2			5.77997	-4.07705					6.83325	6.24411	5.87512
Q96AZ6_82	ISG20_82	Q96AZ6	ISG20	82	Interferon-stimulated gene 20 kDa protein	0.90617	ATPFAVARLEILQLLKGKLVVGHDLKHDFQA	_LEILQLLK(gl)GK_	3	423.603	89672	OR9_20131008_VH_D2_3	OR9_20131008_VH_D2_3	-0.466725	-0.897931	0.169272	-4.07322	-4.09015	2.90789	6.58926	6.3406	6.33007	6.24302	6.30792	5.98157
Q8WVY7_245	UBLCP1_245	Q8WVY7	UBLCP1	245	Ubiquitin-like domain-containing CTD phosphatase 1	0.5	KPLGVIWGKFSEFYSKKNTIMFDDIGRNFLM	_FSEFYSK(gl)K_	3	383.857	41705	OR8_130914_VH_control_MG6_1	OR8_130914_VH_control_MG6_1				-4.05714						6.23845
Q8WVY7_246	UBLCP1_246	Q8WVY7	UBLCP1	246	Ubiquitin-like domain-containing CTD phosphatase 1	0.5	PLGVIWGKFSEFYSKKNTIMFDDIGRNFLMN	_FSEFYSK(gl)K_	3	383.857	41705	OR8_130914_VH_control_MG6_1	OR8_130914_VH_control_MG6_1				-4.05714						6.23845
P05787_11	KRT8_11	P05787	KRT8	11	Keratin, type II cytoskeletal 8	1	_____MSIRVTQKSYKVSTSGPRAFSSRSYT	_SYK(gl)VSTSGPR_	2	598.307	166524	OR9_20131008_VH_DM2_2	OR8_130914_VH_control_MG6_3	-0.350727	-0.439085	-7.73728	-4.02372	4.19921	-3.93098	7.33214	7.73433	7.46743	7.70389	6.21895	6.22351
H7C469_202	CTSD_202	H7C469	CTSD	202	Cathepsin D;Cathepsin D light chain;Cathepsin D heavy chain	0.99763	GAVPLIQGEYMIPCEKVSTLPAITLKLGGKG	_AIGAVPLIQGEYMIPCEK(gl)VSTLPAITLK_	3	1042.9	5281	OR9_20131008_VH_DM2atmatri_2	OR9_20131008_VH_DM2atmatri_2			-3.47984	-4.02129		6.03356			6.22106	6.22828	5.05189	6.87475
P78357_885	CNTNAP1_885	P78357	CNTNAP1	885	Contactin-associated protein 1	1	FNDDEWHLVRAEINVKQARLRVDHRPWVLRP	_AEINVK(gl)QAR_	3	381.547	2132	OR9_20131008_VH_DM2atmatri_3	OR9_20131008_VH_DM2_3	-0.536372	-0.848362	1.06158	-4.01463	1.74121	1.03681	7.84717	7.83845	7.94223	7.71058	7.20986	7.58075
P06493_274	CDK1_274	P06493	CDK1	274	Cyclin-dependent kinase 1	1	NGLDLLSKMLIYDPAKRISGKMALNHPYFND	_M(ox)LIYDPAK(gl)R_	3	412.885	124001	OR8_130722_VH_DM6_1	OR8_130722_VH_control_MG2_3	-1.04376	6.99115	2.89734	-4.00837		7.38062	8.0717	7.95436	7.52741	6.22462	5.05189	7.27627
P49005_80	POLD2_80	P49005	POLD2	80	DNA polymerase delta subunit 2	0.569346	LENRAQQHWGSGVGVKKLCELQPEEKCCVVG	_AQQHWGSGVGVK(gl)K_	3	499.264	11552	OR8_130722_VH_DM6_1	OR8_130722_VH_control_MG6_2	-0.405846	-0.273686	-4.16974	-4.00157			7.65258	8.20026	7.84938	7.92941
P54727_36	RAD23B_36	P54727	RAD23B	36	UV excision repair protein RAD23 homolog B	0.999959	ETVKALKEKIESEKGKDAFPVAGQKLIYAGK	_GK(gl)DAFPVAGQK_	3	411.219	50113	OR9_20131008_VH_D2_3	OR9_20131008_VH_D2_3	2.61586	3.39368	-1.3996	-3.98887	-2.15292	1.48027	5.81835	6.24568	5.69714	6.21909	7.09558	6.93804
Q14181_268	POLA2_268	Q14181	POLA2	268	DNA polymerase alpha subunit B	0.5	LLGQIGCDSNGKLNNKSVILEGDREHSSGAQ	_IEAFTPLLAPAQEPVTLLGQIGCDSNGK(gl)LNNK_	3	1174.95	67635	OR8_130914_VH_control_MG6_3	OR8_130914_VH_control_MG6_3				-3.97893						6.21628
P46977_67	STT3A_67	P46977	STT3A	67	Dolichyl-diphosphooligosaccharide--protein glycosyltransferase subunit STT3A	1	FNYRTTRFLAEEGFYKFHNWFDDRAWYPLGR	_FLAEEGFYK(gl)FHNWFDDR_	4	584.52	36819	OR8_130722_VH_DM2_1	OR8_130722_VH_DM2_1	4.19869	1.1511	0.832838	-3.96591			6.25222	6.31924	6.80077	6.21259
Q8IXH7-4_293	NELFCD_293	Q8IXH7-4	NELFCD	293	Negative elongation factor C/D	0.999974	ASYPRACQALGAMLSKGALNPADITVLFKMF	_ACQALGAMLSK(gl)GALNPADITVLFK_	3	868.461	1320	OR8_130914_VH_DM6_3	OR8_130914_VH_DM6_3			-4.14052	-3.9644					6.40662	6.21217
Q15013_110	MAD2L1BP_110	Q15013	MAD2L1BP	110	MAD2L1-binding protein	0.5	KHFYRKPSPQAEEMLKKKPRATTEVSSRKCQ	_KPSPQAEEMLK(gl)K_	3	500.601	85070	OR8_130722_VH_control_MG6_3	OR8_130722_VH_control_MG6_1	0.286624	-0.551751	-1.88302	-3.95741			6.76368	7.92805	7.33918	7.40662
Q15013_111	MAD2L1BP_111	Q15013	MAD2L1BP	111	MAD2L1-binding protein	0.5	HFYRKPSPQAEEMLKKKPRATTEVSSRKCQQ	_KPSPQAEEMLK(gl)K_	3	500.601	85070	OR8_130722_VH_control_MG6_3	OR8_130722_VH_control_MG6_1	0.286624	-0.551751	-1.88302	-3.95741			6.76368	7.92805	7.33918	7.40662
Q9Y3Z3_304	SAMHD1_304	Q9Y3Z3	SAMHD1	304	SAM domain and HD domain-containing protein 1	1	GRPENKSFLYEIVSNKRNGIDVDKWDYFARD	_SFLYEIVSNK(gl)R_	2	735.391	155389	OR8_130914_VH_control_MG6_2	OR8_130914_VH_control_MG6_2				-3.95277						6.20888
D6RD47_60	RPS23_60	D6RD47	RPS23	60	40S ribosomal protein S23	1	SHAKGIVLEKVGVEAKQPNSAIRKCVRVQLI	_VGVEAK(gl)QPNSAIR_	3	494.939	188657	OR8_130722_VH_DM2_3	OR8_130722_VH_DM2_3	4.69921	3.88245		-3.92903			6.39627	6.38183		6.20217
P33993_308	MCM7_308	P33993	MCM7	308	DNA replication licensing factor MCM7	1	LSETYLEAHRIVKMNKSEDDESGAGELTREE	_MNK(gl)SEDDESGAGELTREELR_	3	794.028	124868	OR8_130914_VH_DM6_1	OR8_130914_VH_DM6_1	1.79204	-1.77692	-2.41874	-3.90703			6.6106	7.19852	7.29543	7.58254
O95455_67	TGDS_67	O95455	TGDS	67	dTDP-D-glucose 4,6-dehydratase	0.991145	LDYCASLKNLETISNKQNYKFIQGDICDSHF	_NLETISNK(gl)QNYK_	3	522.602	131009	OR8_130722_VH_control_MG6_3	OR8_130722_VH_control_MG6_3	0.320174	-1.57597	-1.33864	-3.88261			7.18728	7.68554	7.2579	7.48586
P52701_883	MSH6_883	P52701	MSH6	883	DNA mismatch repair protein Msh6	0.5	MCKIIGIMEEVADGFKSKILKQVISLQTKNP	_IIGIMEEVADGFK(gl)SK_	3	584.306	71285	OR8_130914_VH_control_MG6_1	OR8_130914_VH_control_MG6_1				-3.87003						6.18552
Q460N5-4_311	PARP14_311	Q460N5-4	PARP14	311	Poly [ADP-ribose] polymerase 14	0.5	SVFPYYASLGTALYGKEKPLIKLPAPFEESL	_MPLSVFPYYASLGTALYGK(gl)EK_	3	817.087	125292	OR8_130914_VH_control_MG6_2	OR8_130914_VH_control_MG6_2				-3.85821						6.18219
Q96RL7-4_769	VPS13A_769	Q96RL7-4	VPS13A	769	Vacuolar protein sorting-associated protein 13A	1	MVFMDVRMPKFKIYGKLPLISLRISDKKLQG	_IYGK(gl)LPLISLR_	3	462.954	82166	OR8_130914_VH_control_MG6_2	OR8_130914_VH_control_MG6_2			-3.03373	-3.85588					6.09953	6.18154
P33402_216	GUCY1A2_216	P33402	GUCY1A2	216	Guanylate cyclase soluble subunit alpha-2	0.999968	NGFDALLEHIRTSFGKQATLESPSFLCKELP	_TSFGK(gl)QATLESPSFLCK_	3	672.335	180200	OR8_130722_VH_control_MG6_1	OR8_130722_VH_control_MG6_1	-0.956778	0.600768	-4.43629	-3.85059			6.7802	7.15351	6.49131	6.18005
B3KU92_25	LOC90826_25	B3KU92	LOC90826	25	Putative protein arginine N-methyltransferase 10	1	YFHKAVKLNPDFSDAKENFYRVANWLVERWH	_LNPDFSDAK(gl)ENFYR_	3	610.62	109694	OR8_130914_VH_control_MG6_1	OR8_130914_VH_control_MG6_1	-2.20096	-0.996114	-3.30848	-3.8344			6.00271	6.8823	6.17396	6.17549
Q8IY63-2_501	AMOTL1_501	Q8IY63-2	AMOTL1	501	Angiomotin-like protein 1	0.995457	GHEDKAAEGHYASQNKEFLKEKEKLEMELAA	_AAEGHYASQNK(gl)EFLK_	3	602.964	181	OR8_130722_VH_control_MG6_1	OR8_130914_VH_control_MG6_1	0.316528	-1.63609	-0.0171368	-3.82685			7.06262	7.6486	7.11221	7.91856
Q9HCJ6_118	VAT1L_118	Q9HCJ6	VAT1L	118	Synaptic vesicle membrane protein VAT-1 homolog-like	1	GFECSGIVEALGDSVKGYEIGDRVMAFVNYN	_TPLVPGFECSGIVEALGDSVK(gl)GYEIGDR_	3	1027.17	178974	OR8_130722_VH_control_MG6_1	OR8_130722_VH_control_MG6_1	3.86675	0.890553		-3.8024			6.15806	6.66107		6.1665
Q9UBR2_177	CTSZ_177	Q9UBR2	CTSZ	177	Cathepsin Z	1	QECDKFNQCGTCNEFKECHAIRNYTLWRVGD	_FNQCGTCNEFK(gl)ECHAIR_	3	762.326	39717	OR9_20131008_VH_DM2atmatri_3	OR9_20131008_VH_DM2atmatri_2		-1.93915		-3.79268		9.21475		6.01791		6.16377	5.05189	7.82653
P35556_2293	FBN2_2293	P35556	FBN2	2293	Fibrillin-2	1	TCPIGYALREDQKMCKDLDECAEGLHDCESR	_MCK(gl)DLDECAEGLHDCESR_	3	780.31	121558	OR8_130914_VH_control_MG6_1	OR8_130914_VH_control_MG6_1				-3.78203						6.16078
P31946-2_68	YWHAB_68	P31946-2	YWHAB	68	14-3-3 protein beta/alpha;14-3-3 protein beta/alpha, N-terminally processed	1	GARRSSWRVISSIEQKTERNEKKQQMGKEYR	_VISSIEQK(gl)TER_	3	468.588	190855	OR9_20131008_VH_DM2atmatri_3	OR9_20131008_VH_D2	2.94651	-0.790077	0.428727	-3.76834	-3.29508	3.17782	7.1639	7.42166	7.38229	7.24584	6.82519	6.79328
Q9Y2Z4_281	YARS2_281	Q9Y2Z4	YARS2	281	Tyrosine--tRNA ligase, mitochondrial	0.934507	VFGITVPLITSTTGAKLGKSAGNAVWLNRDK	_LTGEDVFGITVPLITSTTGAK(gl)LGK_	3	844.802	115934	OR8_130914_VH_control_MG2_1	OR8_130722_VH_control_MG6_2	3.63883	0.793909	-4.83916	-3.76223			6.0942	6.99368	6.60789	6.15522
Q9Y285_397	FARSA_397	Q9Y285	FARSA	397	Phenylalanine--tRNA ligase alpha subunit	1	LTLGHLMGVLREFFTKLGITQLRFKPAYNPY	_EFFTK(gl)LGITQLR_	2	783.936	26340	OR8_130914_VH_control_MG6_3	OR8_130914_VH_control_MG6_3		-0.000797415		-3.74665				6.40362		6.15086
O14980_446	XPO1_446	O14980	XPO1	446	Exportin-1	0.999979	LVVENDQGEVVREFMKDTDSINLYKNMRETL	_EFMK(gl)DTDSINLYK_	2	859.409	26448	OR8_130914_VH_control_MG6_3	OR8_130914_VH_control_MG6_3				-3.74215						6.1496
Q00973_517	B4GALNT1_517	Q00973	B4GALNT1	517	Beta-1,4 N-acetylgalactosaminyltransferase 1	1	ARYRYPGSLDESQMAKHRLLFFKHRLQCMTS	_YRYPGSLDESQMAK(gl)HR_	3	684.662	211768	OR8_130914_VH_control_MG6_1	OR8_130914_VH_control_MG6_1				-3.72835						6.14573
O75665-3_28	OFD1_28	O75665-3	OFD1	28	Oral-facial-digital syndrome 1 protein	1	VLSQDELRKKLYQTFKDRGILDTLKTQLRNQ	_LYQTFK(gl)DR_	3	395.54	120705	OR8_130722_VH_control_MG2_3	OR8_130722_VH_control_MG2_3	-3.63232		-4.68867	-3.72395			6.38181		6.5642	7.28828
K7ERV6_240	PIAS2_240	K7ERV6	PIAS2	240	E3 SUMO-protein ligase PIAS2	0.794691	VNGKLFPLPGYAPPPKNGIEQKRPGRPLNIT	_LFPLPGYAPPPK(gl)NGIEQK_	3	694.046	91592	OR8_130914_VH_control_MG2_2	OR8_130914_VH_control_MG2_2	-1.34493	-4.05175	-2.04295	-3.68013			7.1343	6.57866	7.56793	7.43004
P49005_81	POLD2_81	P49005	POLD2	81	DNA polymerase delta subunit 2	0.5	ENRAQQHWGSGVGVKKLCELQPEEKCCVVGT	_AQQHWGSGVGVK(gl)K_	3	499.264	11558	OR8_130914_VH_control_MG6_1	OR8_130722_VH_control_MG6_2	-0.727345	-2.31859	-8.52268	-3.67682			7.61357	7.98637	7.70301	7.83805
Q92598-2_68	HSPH1_68	Q92598-2	HSPH1	68	Heat shock protein 105 kDa	1	KNQQITHANNTVSNFKRFHGRAFNDPFIQKE	_NQQITHANNTVSNFK(gl)R_	3	662.668	133514	OR8_130914_VH_control_MG6_3	OR8_130722_VH_control_MG6_3	-1.14036	-1.21994	-3.14941	-3.673			6.97825	7.89793	7.38513	8.15302
E9PSF2_983	STIL_983	E9PSF2	STIL	983	SCL-interrupting locus protein	1	HSRLVDKDCVLNATLKQLRSLGVKIDSPTKV	_DCVLNATLK(gl)QLR_	3	515.612	17963	OR8_130914_VH_control_MG6_3	OR8_130914_VH_control_MG6_3	-3.44025			-3.66398			7.20316			7.32152
P53794_357	SLC5A3_357	P53794	SLC5A3	357	Sodium/myo-inositol cotransporter	1	SRAGCSNIAYPRLVMKLVPVGLRGLMMAVMI	_LVMK(gl)LVPVGLR_	2	669.918	118807	OR8_130914_VH_control_MG6_2	OR8_130914_VH_control_MG6_2		2.58204		-3.66219				6.02895		6.12724
O60331-4_345	PIP5K1C_345	O60331-4	PIP5K1C	345	Phosphatidylinositol 4-phosphate 5-kinase type-1 gamma	0.999252	ERERQAQGAQSTSDEKRPVGQKALYSTAMES	_QAQGAQSTSDEK(gl)RPVGQK_	3	677.007	140795	OR8_130722_VH_DM2_2	OR8_130722_VH_DM6_2	0.310508	-0.812645	0.0979951	-3.66077	-6.62362	5.43757	7.89661	7.89702	7.60303	7.75829	7.05017	6.69867
Q9BS26_111	ERP44_111	Q9BS26	ERP44	111	Endoplasmic reticulum resident protein 44	1	SDIAQRYRISKYPTLKLFRNGMMMKREYRGQ	_YPTLK(gl)LFR_	2	576.332	211202	OR8_130914_VH_control_MG6_3	OR8_130914_VH_control_MG6_3				-3.6594						6.12647
Q14494-2_599	NFE2L1_599	Q14494-2	NFE2L1	599	Nuclear factor erythroid 2-related factor 1	0.999947	DEHRARAMKIPFTNDKIINLPVEEFNELLSK	_IPFTNDK(gl)IINLPVEEFNELLSK_	3	896.481	76051	OR8_130914_VH_control_MG6_3	OR8_130914_VH_control_MG6_3				-3.6538						6.1249
P62701_63	RPS4X_63	P62701	RPS4X	63	40S ribosomal protein S4, X isoform;40S ribosomal protein S4, Y isoform 1;40S ribosomal protein S4, Y isoform 2	0.5	LRNRLKYALTGDEVKKICMQRFIKIDGKVRT	_YALTGDEVK(gl)K_	3	413.219	205404	OR9_20131008_VH_DM2atmatri_2	OR8_130914_VH_control_MG6_1	0.275023	0.171065	0.284097	-3.64158		7.38476	7.78662	8.17253	8.16027	8.06549	5.05189	7.27751
P08910_318	ABHD2_318	P08910	ABHD2	318	Abhydrolase domain-containing protein 2	1	IDDNVMRKFHGYNSLKEYYEEESCMRYLHRI	_FHGYNSLK(gl)EYYEEESCMR_	3	819.348	35784	OR8_130914_VH_control_MG6_1	OR8_130914_VH_control_MG6_1	0.908738		6.79311	-3.6396			6.44832		7.1343	6.12095
Q9P2G1_523	ANKIB1_523	Q9P2G1	ANKIB1	523	Ankyrin repeat and IBR domain-containing protein 1	0.999952	NCLWLLTNSKPCANCKSPIQKNEGCNHMQCA	_PCANCK(gl)SPIQK_	3	472.896	135941	OR9_20131008_VH_D2_3	OR9_20131008_VH_D2_3			1.61898	-3.63667	0.328782	0.645051			7.50353	7.14803	7.23158	7.38611
O60568_215	PLOD3_215	O60568	PLOD3	215	Procollagen-lysine,2-oxoglutarate 5-dioxygenase 3	1	LDPGLREKLSLNLDHKSRIFQNLNGALDEVV	_LSLNLDHK(gl)SR_	3	432.905	114822	OR8_130914_VH_control_MG2_2	OR8_130722_VH_control_MG6_1	-0.0496308	-0.589811	-1.22419	-3.62903			6.56384	7.21206	6.69305	7.53035
F5H0L8_660	SEC23IP_660	F5H0L8	SEC23IP	660	SEC23-interacting protein	0.999965	HLELKESLSRMGSDLKQGFISSLKSAWQTLN	_MGSDLK(gl)QGFISSLK_	3	542.284	122673	OR8_130914_VH_control_MG6_1	OR8_130914_VH_control_MG6_1	-2.47481	0.0802643	-6.48216	-3.62797	4.68507	1.37153	7.06964	7.56482	7.0924	7.48866	6.35875	6.89697
O95817_445	BAG3_445	O95817	BAG3	445	BAG family molecular chaperone regulator 3	0.5	EKVQGLEQAVDNFEGKKTDKKYLMIEEYLTK	_VQGLEQAVDNFEGK(gl)K_	3	592.636	196498	OR8_130914_VH_control_MG6_2	OR8_130914_VH_control_MG6_2		-5.85841	2.10576	-3.62109				7.10451	5.81009	7.10212
O95817_446	BAG3_446	O95817	BAG3	446	BAG family molecular chaperone regulator 3	0.5	KVQGLEQAVDNFEGKKTDKKYLMIEEYLTKE	_VQGLEQAVDNFEGK(gl)K_	3	592.636	196498	OR8_130914_VH_control_MG6_2	OR8_130914_VH_control_MG6_2		-5.85841	2.10576	-3.62109				7.10451	5.81009	7.10212
Q00653-4_72	NFKB2_72	Q00653-4	NFKB2	72	Nuclear factor NF-kappa-B p100 subunit;Nuclear factor NF-kappa-B p52 subunit	0.856429	CEGPSHGGLPGASSEKGRKTYPTVKICNYEG	_YGCEGPSHGGLPGASSEK(gl)GRK_	4	562.016	207107	OR8_130722_VH_control_MG6_1	OR8_130722_VH_control_MG6_1	-1.56888	0.117076	-8.12344	-3.60229			7.13988	7.86619	7.5832	7.77235
P08107_102	HSPA1A_102	P08107	HSPA1A	102	Heat shock 70 kDa protein 1A/1B	1	MKHWPFQVINDGDKPKVQVSYKGETKAFYPE	_PK(gl)VQVSYK_	3	354.87	137439	OR8_130722_VH_control_MG6_3	OR8_130914_VH_control_MG6_3	-4.16645	-2.43157	-2.86649	-3.59883			6.53246	8.26656	6.98667	8.4931
Q16854-4_149	DGUOK_149	Q16854-4	DGUOK	149	Deoxyguanosine kinase, mitochondrial	1	VTKQEDLMREVNTFVKNL_____________	_EVNTFVK(gl)NL_	2	589.314	31292	OR8_130722_VH_DM6_1	OR8_130722_VH_DM6_1	-0.70806	-1.16693	-0.142488	-3.59472			7.48027	7.54162	7.14088	7.05849
Q9H7N4_158	SCAF1_158	Q9H7N4	SCAF1	158	Splicing factor, arginine/serine-rich 19	1	PVPSLLPRLRAWRTGKTVSPQSNSSRPTCAR	_TGK(gl)TVSPQSNSSRPTCAR_	3	683.336	171023	OR9_20131008_VH_DM2atmatri	OR8_130914_VH_control_MG2_3	-0.102718	0.0232153	0.0466911	-3.5829	-1.93244	1.37933	7.91054	7.65554	8.29765	7.80114	7.47192	7.34562
E7ER77_380	ERMP1_380	E7ER77	ERMP1	380	Endoplasmic reticulum metallopeptidase 1	0.999937	TDSIQRAGDNILAVLKHLATSDMLAAASKYR	_AGDNILAVLK(gl)HLATSDMLAAASK_	4	606.828	3420	OR8_130722_VH_DM6_1	OR8_130722_VH_DM6_1	-2.37347	4.07722		-3.57507			6.04581	6.43697		6.10299
O60239_117	SH3BP5_117	O60239	SH3BP5	117	SH3 domain-binding protein 5	1	WEARRVARQAQLEAQKATQDFQRATEVLRAA	_QAQLEAQK(gl)ATQDFQR_	3	625.982	140817	OR8_130914_VH_control_MG2_1	OR8_130722_VH_DM2_1	-0.0369725	-4.63962	4.21643	-3.56599			6.6791	6.74728	6.3775	7.21138
Q9NVH2-3_105	INTS7_105	Q9NVH2-3	INTS7	105	Integrator complex subunit 7	1	SEKHLEKILNVDEFVKRIFSVIHSNDPVARA	_ILNVDEFVK(gl)R_	3	449.586	73833	OR8_130914_VH_DM2_3	OR8_130914_VH_DM2_3	0.161159	0.286981	0.783906	-3.56325	1.25835	-0.552781	7.0322	7.16284	7.14763	7.05012	6.45401	6.52808
Q9Y5R2_423	MMP24_423	Q9Y5R2	MMP24	423	Matrix metalloproteinase-24;Processed matrix metalloproteinase-24	1	NRVQEGYPMQIEQFWKGLPARIDAAYERADG	_VQEGYPMQIEQFWK(gl)GLPAR_	3	797.735	196429	OR8_130722_VH_control_MG2_1	OR8_130722_VH_control_MG2_1	-3.37581		-0.891263	-3.55782	2.96563	-2.6974	6.31085		6.62806	6.0982	5.8769	5.88685
O75586_196	MED6_196	O75586	MED6	196	Mediator of RNA polymerase II transcription subunit 6;Mediator of RNA polymerase II transcription subunit 6;Mediator of RNA polymerase II transcription subunit 6	0.998933	LLDLRQKFPPKFVQLKPGEKPVPVDQTKKEA	_FVQLK(gl)PGEKPVPVDQTK_	3	675.377	43900	OR8_130722_VH_control_MG6_3	OR8_130914_VH_control_MG6_3	-0.842019	-0.387251	-1.09621	-3.5401			6.9087	7.52599	7.24677	7.77081
B1APF8_89	PRKACB_89	B1APF8	PRKACB	89	cAMP-dependent protein kinase catalytic subunit beta;cAMP-dependent protein kinase catalytic subunit alpha	1	QKVVKLKQIEHTLNEKRILQAVNFPFLVKLE;QKVVKLKQIEHTLNEKRILQAVNFPFLVRLE	_QIEHTLNEK(gl)R_	3	461.244	142628	OR9_20131008_VH_DM2atmatri_3	OR9_20131008_VH_DM2atmatri_3	0.522183	2.28	7.22419	-3.53576	-0.287771	-0.0713253	6.77157	7.18099	7.26306	7.2712	7.26333	7.20726
Q5VVQ6-2_213	YOD1_213	Q5VVQ6-2	YOD1	213	Ubiquitin thioesterase OTU1	1	QTVRIDRFGEDAGYTKRVLLIYDGIHYDPLQ	_IDRFGEDAGYTK(gl)R_	3	547.938	67487	OR9_20131008_VH_D2	OR9_20131008_VH_D2	4.68489	-4.03854		-3.53123	-1.02874	1.20616	6.39212	6.5749		6.09083	6.6925	6.72906
P09493-4_37	TPM1_37	P09493-4	TPM1	37	Tropomyosin alpha-1 chain	1	AEQAEADKKAAEDRSKQLEDELVSLQKKLKG	_SK(gl)QLEDELVSLQK_	3	544.293	158843	OR9_20131008_VH_D2	OR9_20131008_VH_D2	0.19886	-4.64824	0.498364	-3.52043	-5.50365	5.84048	7.21082	6.74977	7.10886	7.11249	6.71812	6.81756
Q99558_650	MAP3K14_650	Q99558	MAP3K14	650	Mitogen-activated protein kinase kinase kinase 14	1	RKEPIHRVSAAELGGKVNRALQQVGGLKSPW	_VSAAELGGK(gl)VNR_	3	438.909	197405	OR8_130914_VH_control_MG2_1	OR8_130722_VH_DM6_2		5.62091		-3.50622				6.8854		6.08391
P17812_309	CTPS1_309	P17812	CTPS1	309	CTP synthase 1	0.999986	RLLETCSIALVGKYTKFSDSYASVIKALEHS	_YTK(gl)FSDSYASVIK_	3	541.607	212536	OR8_130722_VH_control_MG2_1	OR8_130722_VH_control_MG2_1	-4.17882	-4.4085	-2.857	-3.50609			6.53598	6.6806	6.05244	6.08387
P61081_92	UBE2M_92	P61081	UBE2M	92	NEDD8-conjugating enzyme Ubc12	0.961266	VFSFKVGQGYPHDPPKVKCETMVYHPNIDLE	_VGQGYPHDPPK(gl)VK_	3	512.604	188496	OR8_130914_VH_DM2_1	OR9_20131008_VH_DM2_3	1.10262	0.863829	0.739589	-3.50593	-0.618767	0.747207	7.66837	7.78669	8.7104	7.85635	8.03307	8.05689
P13995_50	MTHFD2_50	P13995	MTHFD2	50	Bifunctional methylenetetrahydrofolate dehydrogenase/cyclohydrolase, mitochondrial;NAD-dependent methylenetetrahydrofolate dehydrogenase;Methenyltetrahydrofolate cyclohydrolase	1	NEAVVISGRKLAQQIKQEVRQEVEEWVASGN	_LAQQIK(gl)QEVR_	3	442.921	87182	OR9_20131008_VH_DM2atmatri_3	OR8_130722_VH_DM6_3	-2.39661	-0.42084	-1.63974	-3.50453	3.58665	3.56388	6.82749	8.01347	7.41503	7.8826	6.04625	7.11962
P07902_63	GALT_63	P07902	GALT	63	Galactose-1-phosphate uridylyltransferase	1	RMKRPWQGQVEPQLLKTVPRHDPLNPLCPGA	_RPWQGQVEPQLLK(gl)TVPR_	3	716.068	150946	OR8_130914_VH_control_MG6_1	OR8_130914_VH_control_MG6_1				-3.50389						6.08326
O00232-2_127	PSMD12_127	O00232-2	PSMD12	127	26S proteasome non-ATPase regulatory subunit 12	0.999999	TEGKIYVEIERARLTKTLATIKEQNGDVKEA	_LTK(gl)TLATIK_	3	368.233	116202	OR8_130722_VH_DM6_3	OR8_130722_VH_control_MG6_1	-0.45376	-0.463758	-0.618175	-3.49645			6.77826	7.25866	6.44394	7.41365
E7EMN2_21	METTL5_21	E7EMN2	METTL5	21	Methyltransferase-like protein 5	0.854951	LKELESRLQQVDGFEKPKLLLEQYPTRPHIA	_LQQVDGFEK(gl)PK_	3	468.249	113385	OR8_130722_VH_control_MG6_2	OR8_130722_VH_control_MG6_2	-0.213074	1.19811	-6.43151	-3.48061			6.69618	7.29189	7.07733	7.85379
P17066_128	HSPA6_128	P17066	HSPA6	128	Heat shock 70 kDa protein 6;Putative heat shock 70 kDa protein 7	0.856486	DKTFYPEEISSMVLSKMKETAEAYLGQPVKH	_TFYPEEISSMVLSK(gl)MK_	3	668.665	170674	OR8_130914_VH_control_MG6_1	OR8_130914_VH_control_MG6_1	-1.741	-2.09534	-0.694776	-3.47783			5.89245	6.23729	5.55432	7.11539
P09543-2_241	CNP_241	P09543-2	CNP	241	2',3'-cyclic-nucleotide 3'-phosphodiesterase	1	PPGVLHCTTKFCDYGKAPGAEEYAQQDVLKK	_FCDYGK(gl)APGAEEYAQQDVLK_	3	801.702	32822	OR8_130914_VH_control_MG6_3	OR8_130914_VH_control_MG6_3			-1.02165	-3.47695					7.06574	7.58314	6.16817
P61011-2_399	SRP54_399	P61011-2	SRP54	399	Signal recognition particle 54 kDa protein	1	KMGGIKGLFKGGDMSKNVSQSQMAKLNQQMA	_GGDMSK(gl)NVSQSQMAK_	3	561.259	47822	OR9_20131008_VH_D2	OR9_20131008_VH_D2				-3.47694	0.381406	0.548412				6.07581	6.96866	7.11262
O14818_157	PSMA7_157	O14818	PSMA7	157	Proteasome subunit alpha type-7;Proteasome subunit alpha type-7-like	1	PRLYQTDPSGTYHAWKANAIGRGAKSVREFL	_LYQTDPSGTYHAWK(gl)ANAIGR_	4	591.544	120704	OR8_130914_VH_DM6_3	OR8_130914_VH_control_MG6_1			-5.21533	-3.47148					6.71775	7.2197
Q5VSL9-3_156	STRIP1_156	Q5VSL9-3	STRIP1	156	Striatin-interacting protein 1	0.998857	PPPLQHPQTDRLTCPKGLPWAPKVREKDIEM	_LTCPK(gl)GLPWAPK_	3	494.603	115782	OR8_130914_VH_control_MG2_1	OR8_130914_VH_control_MG2_1	0.121588	0.453812	-1.56369	-3.45914	-2.52744	1.2981	6.57533	7.02261	6.85717	6.93516	5.88218	5.59084
Q9BTY7_24	FAM203A_24	Q9BTY7	FAM203A	24	Protein FAM203A;Protein FAM203B	1	GASGGPEASPEAEVVKLLPFLAPGARADLQA	_GEAGAGAGASGGPEASPEAEVVK(gl)LLPFLAPGAR_	3	1049.87	46356	OR8_130914_VH_control_MG6_1	OR8_130914_VH_control_MG6_1				-3.4566						6.0702
P06396-2_624	GSN_624	P06396-2	GSN	624	Gelsolin	1	KKMDAHPPRLFACSNKIGRFVIEEVPGELMQ	_LFACSNK(gl)IGR_	3	427.224	90344	OR8_130914_VH_control_MG6_1	OR8_130722_VH_DM2_3	-0.0564038	-1.14617	-0.203599	-3.4491	-1.48277	-1.49241	7.12342	7.15796	7.09894	7.27438	6.04104	5.59392
H7C4H2_80	SRPRB_80	H7C4H2	SRPRB	80	Signal recognition particle receptor subunit beta	1	LIACNKQDIAMAKSAKLIQQQLEKELNTLRV	_SAK(gl)LIQQQLEK_	3	467.268	153493	OR9_20131008_VH_D2	OR8_130914_VH_control_MG2_1	-1.96534	-0.00954569	1.86802	-3.4398	-1.11943	0.766362	7.18673	7.52179	7.82554	7.41248	6.73785	6.66796
E7ETU9_34	PLOD2_34	E7ETU9	PLOD2	34	Procollagen-lysine,2-oxoglutarate 5-dioxygenase 2	1	EWRGGDGINSIGGGQKVRLMKEVMEHYADQD	_GGDGINSIGGGQK(gl)VR_	3	510.266	47815	OR8_130914_VH_control_MG6_1	OR8_130722_VH_control_MG6_3	-1.34679	-1.64479	-6.63995	-3.43848			7.00619	7.70628	7.1394	7.55374
P17480_240	UBTF_240	P17480	UBTF	240	Nucleolar transcription factor 1	0.5	EVKDSLGKQWSQLSDKKRLKWIHKALEQRKE	_QWSQLSDK(gl)K_	3	411.879	146977	OR8_130722_VH_DM6_3	OR8_130722_VH_DM6_3	0.140624	-0.51448	-0.771495	-3.43428			6.71664	7.35545	6.84512	7.18044
P17480_241	UBTF_241	P17480	UBTF	241	Nucleolar transcription factor 1	0.5	VKDSLGKQWSQLSDKKRLKWIHKALEQRKEY	_QWSQLSDK(gl)K_	3	411.879	146977	OR8_130722_VH_DM6_3	OR8_130722_VH_DM6_3	0.140624	-0.51448	-0.771495	-3.43428			6.71664	7.35545	6.84512	7.18044
O95352_652	ATG7_652	O95352	ATG7	652	Ubiquitin-like modifier-activating enzyme ATG7	1	LPVSLAFDKCTACSSKVLDQYEREGFNFLAK	_CTACSSK(gl)VLDQYER_	3	610.942	16831	OR8_130722_VH_control_MG6_1	OR8_130722_VH_control_MG6_1	-2.26158	-4.66282		-3.41707			6.01776	6.75399		6.83151
Q16778_47	HIST2H2BE_47	Q16778	HIST2H2BE	47	Histone H2B type 2-E;Histone H2B type 1-C/E/F/G/I;Histone H2B type F-S;Histone H2B type 1-J;Histone H2B type 1-K;Histone H2B type 1-L;Histone H2B type 1-N;Histone H2B type 1-H;Histone H2B type 3-B;Histone H2B type 2-F;Histone H2B type 1-D;Histone H2B type 1-B;Histone H2B type 1-O;Histone H2B type 1-A;Histone H2B;Histone H2B type 1-M	1	RSRKESYSIYVYKVLKQVHPDTGISSKAMGI;RSRKESYSVYVYKVLKQVHPDTGISSKAMGI	_VLK(gl)QVHPDTGISSK_	3	541.634	192567	OR9_20131008_VH_DM2atmatri_2	OR9_20131008_VH_D2_3	-0.804822	-2.03314	-0.423002	-3.39168	-1.63223	0.448146	8.04246	8.00407	8.6411	8.51878	8.03519	7.79611
O00231_409	PSMD11_409	O00231	PSMD11	409	26S proteasome non-ATPase regulatory subunit 11	0.997723	DKTYEAALETIQNMSKVVDSLYNKAKKLT__	_TYEAALETIQNMSK(gl)VVDSLYNK_	3	877.771	183459	OR8_130914_VH_control_MG6_3	OR8_130914_VH_control_MG6_3				-3.3886						6.05147
P61313_157	RPL15_157	P61313	RPL15	157	60S ribosomal protein L15;Ribosomal protein L15;Ribosomal protein L15	0.999901	IRRNPDTQWITKPVHKHREMRGLTSAGRKSR	_NPDTQWITKPVHK(gl)HR_	3	657.682	132783	OR8_130914_VH_DM2_2	OR8_130914_VH_DM2_2	1.87431	-0.725468	-0.599666	-3.37576	3.60247	-0.340868	7.30499	7.79267	7.95638	8.01646	7.10477	7.32316
Q9H0A8-2_113	COMMD4_113	Q9H0A8-2	COMMD4	113	COMM domain-containing protein 4	0.999999	LPKEHAASLCRCYEEKQSPLQKHLRVCSLRK	_CYEEK(gl)QSPLQK_	3	508.577	17162	OR8_130722_VH_DM2_1	OR8_130722_VH_DM2_1	-0.367976	-0.98793	-1.73734	-3.37543		8.15519	7.59387	7.7499	7.73316	7.6848	5.05189	7.50836
F5H631_44	CLEC2B_44	F5H631	CLEC2B	44	C-type lectin domain family 2 member B	1	AKNRTGQWVDGATFTKSFGMRGSEGCAYLSD	_TGQWVDGATFTK(gl)SFGMR_	3	668.32	171315	OR8_130914_VH_control_MG2_2	OR8_130914_VH_control_MG2_2			-0.413893	-3.37069					6.51008	7.1678
Q7Z333-3_1680	SETX_1680	Q7Z333-3	SETX	1680	Probable helicase senataxin	0.999999	NNSNRQGCKVPFGESKYFPSSSPVNILLSSQ	_VPFGESK(gl)YFPSSSPVNILLSSQSVSDTFVK_	3	1120.9	195437	OR8_130914_VH_control_MG6_1	OR8_130914_VH_control_MG6_1				-3.37051						6.04651
P49327_1239	FASN_1239	P49327	FASN	1239	Fatty acid synthase;[Acyl-carrier-protein] S-acetyltransferase;[Acyl-carrier-protein] S-malonyltransferase;3-oxoacyl-[acyl-carrier-protein] synthase;3-oxoacyl-[acyl-carrier-protein] reductase;3-hydroxyacyl-[acyl-carrier-protein] dehydratase;Enoyl-[acyl-carrier-protein] reductase;Oleoyl-[acyl-carrier-protein] hydrolase	0.808203	LKACLDTAVENMPSLKMKVVEVLAGHGHLYS	_ACLDTAVENMPSLK(gl)MK_	2	961.463	1269	OR8_130722_VH_control_MG6_2	OR8_130914_VH_control_MG6_2	0.770357	3.2425	3.15336	-3.3588		6.6386	7.0279	8.08462	7.15987	8.03829	5.05189	7.05464
O95405-2_1227	ZFYVE9_1227	O95405-2	ZFYVE9	1227	Zinc finger FYVE domain-containing protein 9	0.999755	DDKNVSKGVVSPIDGKSMETITNVKIFHGSE	_GVVSPIDGK(gl)SMETITNVK_	3	663.682	56375	OR8_130914_VH_control_MG6_2	OR8_130914_VH_control_MG6_2	0.417043	-3.60355	-0.0675633	-3.32244	0.557093	0.0283527	7.30045	7.2558	7.4669	7.53104	6.85336	6.93345
B7Z5W8_267	DLST_267	B7Z5W8	DLST	267	Dihydrolipoyllysine-residue succinyltransferase component of 2-oxoglutarate dehydrogenase complex, mitochondrial	1	MNFADIERTITELGEKARKNELAIEDMDGGT	_TITELGEK(gl)AR_	3	411.226	173154	OR8_130914_VH_DM6_1	OR8_130914_VH_control_MG6_1	0.621021	-4.01915	-5.16529	-3.31863			6.59708	7.33115	7.96271	8.23835
Q86UW6-2_1518	N4BP2_1518	Q86UW6-2	N4BP2	1518	NEDD4-binding protein 2	0.985859	LQEKHNLKRETLMFEKDCATKLKEKQLFKIF	_RETLMFEK(gl)DCATK_	3	581.612	147839	OR8_130914_VH_control_MG2_3	OR8_130914_VH_control_MG2_3	-4.03784	-0.924823	-5.40073	-3.31644			6.49587	6.956	6.77219	7.77862
P00558_361	PGK1_361	P00558	PGK1	361	Phosphoglycerate kinase 1;Phosphoglycerate kinase;Phosphoglycerate kinase	1	EAFARGTKALMDEVVKATSRGCITIIGGGDT	_ALMDEVVK(gl)ATSR_	3	478.585	7705	OR8_130914_VH_control_MG6_1	OR8_130914_VH_control_MG6_1	4.34237	-1.0325	-0.150695	-3.31249			6.29334	6.79114	6.55457	7.04386
D6RCD0_79	HSD17B11_79	D6RCD0	HSD17B11	79	Estradiol 17-beta-dehydrogenase 11	0.883182	VLWDINKHGLEETAAKCKGLGAKVHTFVVDC	_HGLEETAAK(gl)CK_	3	453.222	58732	OR8_130722_VH_DM2_1	OR8_130722_VH_DM2_1	0.676781	-0.283778	0.480824	-3.30279			7.09801	7.04172	7.47673	7.29283
Q8N6M9_90	ZFAND2A_90	Q8N6M9	ZFAND2A	90	AN1-type zinc finger protein 2A	0.5	VVGDHIDRDCDSHPGKKKEKIFTYRCSKEGC	_GQIPDVVVGDHIDRDCDSHPGK(gl)K_	4	665.323	54351	OR8_130914_VH_DM6_2	OR8_130914_VH_control_MG6_2	-5.16944	-2.23685	-8.06559	-3.30114			6.82275	8.11959	7.56585	8.55958
Q8N6M9_91	ZFAND2A_91	Q8N6M9	ZFAND2A	91	AN1-type zinc finger protein 2A	0.5	VGDHIDRDCDSHPGKKKEKIFTYRCSKEGCK	_GQIPDVVVGDHIDRDCDSHPGK(gl)K_	4	665.323	54351	OR8_130914_VH_DM6_2	OR8_130914_VH_control_MG6_2	-5.16944	-2.23685	-8.06559	-3.30114			6.82275	8.11959	7.56585	8.55958
Q15417_64	CNN3_64	Q15417	CNN3	64	Calponin-3	0.999227	QLGLKDGIILCELINKLQPGSVKKVNESSLN	_DGIILCELINK(gl)LQPGSVK_	3	704.389	19061	OR8_130914_VH_control_MG6_1	OR8_130914_VH_control_MG6_1	-0.112196	0.555797	-2.88597	-3.29333			6.02608	6.68393	6.06011	6.02537
H0Y4W2_3287	TRRAP_3287	H0Y4W2	TRRAP	3287	Transformation/transcription domain-associated protein	1	ERVLQLLRLLNPCLEKRKETTKRHLFFTVPR	_LLNPCLEK(gl)R_	3	419.564	106246	OR8_130914_VH_control_MG6_3	OR8_130722_VH_DM2_3	2.65977	2.10688	2.28107	-3.2933			6.77552	6.81706	6.82571	7.34766
P04899_29	GNAI2_29	P04899	GNAI2	29	Guanine nucleotide-binding protein G(i) subunit alpha-2;Guanine nucleotide-binding protein G(i) subunit alpha-1	1	ERSKMIDKNLREDGEKAAREVKLLLLGAGES	_NLREDGEK(gl)AAR_	3	458.236	131855	OR9_20131008_VH_DM2atmatri_3	OR9_20131008_VH_DM2atmatri_3	0.216346	-2.24891	0.189217	-3.27243	-0.346107	0.790467	7.84462	7.83315	8.0415	8.08083	7.5168	7.59666
Q8TCS8_357	PNPT1_357	Q8TCS8	PNPT1	357	Polyribonucleotide nucleotidyltransferase 1, mitochondrial	1	VVAKEVFRSIVLNEYKRCDGRDLTSLRNVSC	_SIVLNEYK(gl)R_	3	412.563	158669	OR8_130914_VH_DM6_3	OR8_130722_VH_DM6_3	-2.38912	-3.03093		-3.25924			6.64391	7.21608		7.97477
F5H3X9_108	PPP2R1A_108	F5H3X9	PPP2R1A	108	Serine/threonine-protein phosphatase 2A 65 kDa regulatory subunit A alpha isoform	1	CGLFSVCYPRVSSAVKAELRQYFRNLCSDDT	_VSSAVK(gl)AELR_	3	391.891	198308	OR9_20131008_VH_DM2atmatri_3	OR9_20131008_VH_DM2	-0.995228	0.320252	-5.83003	-3.24527	1.04636	0.351894	7.72453	7.94984	6.89883	7.58644	7.4682	7.65393
P08107_348	HSPA1A_348	P08107	HSPA1A	348	Heat shock 70 kDa protein 1A/1B	1	DLVLVGGSTRIPKVQKLLQDFFNGRDLNKSI	_VQK(gl)LLQDFFNGR_	3	526.951	196603	OR9_20131008_VH_DM2atmatri_2	OR8_130722_VH_DM6_2	-1.20023	-1.94988	-9.40099	-3.24325	0.333616	0.0678256	7.58001	8.59818	7.96687	8.81419	6.76353	6.82118
Q8N6M9_94	ZFAND2A_94	Q8N6M9	ZFAND2A	94	AN1-type zinc finger protein 2A	1	HIDRDCDSHPGKKKEKIFTYRCSKEGCKKKE	_EK(gl)IFTYR_	3	357.526	27833	OR8_130914_VH_DM6_3	OR8_130914_VH_control_MG6_2	-1.69935	-0.979971	-2.33217	-3.24176	3.55454	-0.571287	7.0957	8.05297	7.42894	8.55177	6.03734	6.22536
P09238_406	MMP10_406	P09238	MMP10	406	Stromelysin-2	1	VSDKEKKKTYFFAADKYWRFDENSQSMEQGF	_TYFFAADK(gl)YWR_	3	527.921	183492	OR8_130914_VH_control_MG6_3	OR8_130914_VH_control_MG6_2		-5.08438	-2.35717	-3.22852				6.87669	5.92325	7.05754
E9PB30_134	ANO6_134	E9PB30	ANO6	134	Anoctamin;Anoctamin-6;Anoctamin	0.999587	AEIMHIKLPLKPNDLKNRSSAFGTLNWFTKV	_LPLKPNDLK(gl)NR_	3	474.612	110964	OR8_130722_VH_DM2_1	OR8_130722_VH_DM2_1	-0.213239	0.182938	-4.48767	-3.2251			6.57804	6.88681	6.50611	6.00677
P28288-2_289	ABCD3_289	P28288-2	ABCD3	289	ATP-binding cassette sub-family D member 3	0.976624	TNSFTARITELMQVLKDLNHGKYERTMVSQQ	_ITELMQVLK(gl)DLNHGK_	4	464.004	79659	OR8_130914_VH_control_MG6_1	OR8_130914_VH_control_MG6_1				-3.22154						6.00581
P38936_154	CDKN1A_154	P38936	CDKN1A	154	Cyclin-dependent kinase inhibitor 1	1	GRKRRQTSMTDFYHSKRRLIFSKRKP_____	_QTSMTDFYHSK(gl)R_	3	538.916	146362	OR9_20131008_VH_DM2atmatri_3	OR9_20131008_VH_DM2atmatri_3	0.101561	-1.19452	-0.725478	-3.21956	2.23553	0.751095	7.30675	7.15606	7.5651	7.3123	6.98039	7.3254
P34932_124	HSPA4_124	P34932	HSPA4	124	Heat shock 70 kDa protein 4	0.818958	ERNFTTEQVTAMLLSKLKETAESVLKKPVVD	_NFTTEQVTAMLLSK(gl)LK_	3	646.684	129510	OR8_130722_VH_control_MG6_1	OR8_130914_VH_control_MG2_1		-2.25872	-1.64157	-3.21535				6.09588	6.59801	7.15935
Q8TAT5_291	NEIL3_291	Q8TAT5	NEIL3	291	Endonuclease 8-like 3	1	CPHCQKENPQHVDICKLPTRNTIISWTSSRV	_ENPQHVDICK(gl)LPTR_	3	607.641	29305	OR8_130914_VH_control_MG6_1	OR8_130914_VH_control_MG6_1			4.39792	-3.21299					6.4295	7.11188
B5MCA1_264	CCDC104_264	B5MCA1	CCDC104	264	Coiled-coil domain-containing protein 104	1	QKRDKLMSMRKDMRTKQIQNMEQKGKPTGEV	_TK(gl)QIQNMEQK_	3	454.566	173645	OR9_20131008_VH_DM2atmatri_2	OR9_20131008_VH_DM2atmatri_2	-1.42585	-0.110291	-0.0122196	-3.18558	-0.268067	1.88335	7.21055	7.35238	8.01562	7.54759	7.05357	7.38143
P35579_651	MYH9_651	P35579	MYH9	651	Myosin-9	0.999529	FKTRKGMFRTVGQLYKEQLAKLMATLRNTNP	_TVGQLYK(gl)EQLAK_	3	497.944	182211	OR9_20131008_VH_DM2_3	OR9_20131008_VH_DM2_2	-0.0635974	-0.0514172	0.459825	-3.17904	5.10098	-1.07039	7.41499	7.72319	7.53189	8.41572	6.47986	6.63653
Q8N6M9_29	ZFAND2A_29	Q8N6M9	ZFAND2A	29	AN1-type zinc finger protein 2A	0.999981	TCKQLDFLPVKCDACKQDFCKDHFPYAAHKC	_CDACK(gl)QDFCK_	3	482.525	15109	OR8_130722_VH_control_MG6_3	OR8_130722_VH_control_MG6_1	-3.86856	-2.72571		-3.17777			6.448	7.74695		7.65693
P10644_92	PRKAR1A_92	P10644	PRKAR1A	92	cAMP-dependent protein kinase type I-alpha regulatory subunit;cAMP-dependent protein kinase type I-alpha regulatory subunit, N-terminally processed	1	SREDEISPPPPNPVVKGRRRRGAISAEVYTE	_TDSREDEISPPPPNPVVK(gl)GR_	3	768.724	168326	OR9_20131008_VH_DM2atmatri_3	OR9_20131008_VH_DM2atmatri_3	-0.351867	-0.156595	0.285142	-3.16071	0.527719	-0.0666865	7.77505	7.73079	8.11862	7.20578	7.5209	7.58319
B1AKP7_84	TARDBP_84	B1AKP7	TARDBP	84	TAR DNA-binding protein 43	1	GNLVYVVNYPKDNKRKMDETDASSAVKVKRA	_RK(gl)MDETDASSAVK_	3	517.919	149465	OR8_130722_VH_DM6_2	OR8_130722_VH_control_MG6_3	-5.68928	0.655064		-3.15852			6.97567	7.62331		7.62011
Q9NVX7_167	KBTBD4_167	Q9NVX7	KBTBD4	167	Kelch repeat and BTB domain-containing protein 4	0.997363	WLADRHSDPELYTAAKHCAKTHLAQLQNTEE	_HSDPELYTAAK(gl)HCAK_	3	614.625	62291	OR8_130914_VH_DM2_1	OR8_130914_VH_DM2_1	-0.274377	-0.536061	-0.479923	-3.12397	5.07432	-0.934864	7.11529	7.4537	7.85658	7.74951	6.47206	6.64209
Q9UNS2_30	COPS3_30	Q9UNS2	COPS3	30	COP9 signalosome complex subunit 3	0.998583	LSAQGQMTQLCELINKSGELLAKNLSHLDTV	_QLSAQGQMTQLCELINK(gl)SGELLAK_	3	925.477	144604	OR8_130914_VH_control_MG6_3	OR8_130914_VH_control_MG6_3				-3.105						5.97425
B1AKP7_95	TARDBP_95	B1AKP7	TARDBP	95	TAR DNA-binding protein 43	0.865242	DNKRKMDETDASSAVKVKRAVQKTSDLIVLG	_MDETDASSAVK(gl)VK_	3	498.908	121640	OR8_130722_VH_control_MG6_3	OR8_130722_VH_control_MG6_3	4.1251	0.0517594	-1.29458	-3.10315			6.23124	7.65098	7.0882	8.0894
P56937-3_286	HSD17B7_286	P56937-3	HSD17B7	286	3-keto-steroid reductase	1	EDTAEKFYQKLLELEKHIRVTIQKTDNQARL	_LLELEK(gl)HIR_	3	422.251	103917	OR8_130914_VH_DM2_2	OR8_130914_VH_control_MG6_2	-1.53331	-4.02865	2.97155	-3.10016			6.3009	6.5721	6.03211	7.48097
Q92598-2_53	HSPH1_53	Q92598-2	HSPH1	53	Heat shock protein 105 kDa	1	VISFGSKNRTIGVAAKNQQITHANNTVSNFK	_TIGVAAK(gl)NQQITHANNTVSNFK_	3	824.098	172515	OR8_130914_VH_control_MG6_3	OR8_130722_VH_DM6_1	-1.6019	-2.19684	-5.80611	-3.09709			6.66192	7.75971	6.89175	8.0347
P08243-3_192	ASNS_192	P08243-3	ASNS	192	Asparagine synthetase [glutamine-hydrolyzing]	1	GLDSSLVAATLLKQLKEAQVQYPLQTFAIGM	_QLK(gl)EAQVQYPLQTFAIGMEDSPDLLAAR_	3	1082.89	143791	OR8_130914_VH_control_MG6_3	OR8_130914_VH_control_MG6_2		-2.13115	-2.49679	-3.08305				6.06436	5.95869	6.96778
Q96CS7-4_46	PLEKHB2_46	Q96CS7-4	PLEKHB2	46	Pleckstrin homology domain-containing family B member 2	1	HLIYYDDQTRQNIEDKVHMPMDCINIRTGQE	_QNIEDK(gl)VHMPMDCINIR_	3	743.019	145048	OR8_130914_VH_DM6_2	OR8_130722_VH_control_MG2_2	-1.06523	-0.674591	-0.77708	-3.08203	3.32969	-3.06146	7.18613	7.57954	7.27452	7.7524	5.97536	5.98331
O14964_551	HGS_551	O14964	HGS	551	Hepatocyte growth factor-regulated tyrosine kinase substrate	1	LQEQEKERQMRLEQQKQTVQMRAQMPAFPLP	_LEQQK(gl)QTVQMR_	3	501.596	90111	OR9_20131008_VH_DM2atmatri_3	OR9_20131008_VH_DM2_3	0.0747181	-0.0942403	-0.0930415	-3.07781	2.08716	0.529944	8.29691	8.31103	8.5178	8.06893	7.4847	7.78099
Q5R370_100	CACYBP_100	Q5R370	CACYBP	100	Calcyclin-binding protein	0.5	IVNNLLKPISVEGSSKKVKTDTVLILCRKKV	_PISVEGSSK(gl)K_	3	382.544	137140	OR9_20131008_VH_DM2atmatri_2	OR9_20131008_VH_DM2	-0.478862	-0.748727	-0.0638857	-3.07045	0.637576	0.0837432	7.11015	7.56124	7.29256	7.25413	7.16309	7.26132
Q5R370_101	CACYBP_101	Q5R370	CACYBP	101	Calcyclin-binding protein	0.5	VNNLLKPISVEGSSKKVKTDTVLILCRKKVE	_PISVEGSSK(gl)K_	3	382.544	137140	OR9_20131008_VH_DM2atmatri_2	OR9_20131008_VH_DM2	-0.478862	-0.748727	-0.0638857	-3.07045	0.637576	0.0837432	7.11015	7.56124	7.29256	7.25413	7.16309	7.26132
Q96CS3_329	FAF2_329	Q96CS3	FAF2	329	FAS-associated factor 2	1	ERERKRRKEEEVQQQKLAEERRRQNLQEEKE	_EEEVQQQK(gl)LAEER_	3	577.283	25817	OR9_20131008_VH_DM2atmatri_3	OR9_20131008_VH_DM2atmatri	0.00718824	-0.463666	-5.81642	-3.06993	1.17163	0.851174	7.50121	7.88628	7.75503	7.80702	7.21611	7.50433
Q9UKK3_604	PARP4_604	Q9UKK3	PARP4	604	Poly [ADP-ribose] polymerase 4	0.992553	FSNFSKVEDYQLPDAKTSSSTKAGLQDASGN	_VEDYQLPDAK(gl)TSSSTK_	3	628.306	186138	OR8_130914_VH_DM6_1	OR8_130914_VH_DM6_1	-0.534182	-0.490964	-2.74553	-3.06538			6.67057	7.37194	7.10764	7.37788
P25325_164	MPST_164	P25325	MPST	164	3-mercaptopyruvate sulfurtransferase;Sulfurtransferase	0.998267	PAPAEFRAQLDPAFIKTYEDIKENLESRRFQ	_AQLDPAFIK(gl)TYEDIK_	3	622.66	11365	OR8_130722_VH_DM2_1	OR8_130722_VH_DM6_2	-0.517026	0.362014	-2.31162	-3.05978			7.24488	7.49112	7.05721	7.28302
Q709C8-4_1542	VPS13C_1542	Q709C8-4	VPS13C	1542	Vacuolar protein sorting-associated protein 13C	0.999932	SELKPLVGESRSIAVKAVSSNISQKDVFDLK	_SIAVK(gl)AVSSNISQK_	2	773.433	157984	OR8_130914_VH_DM2_1	OR8_130914_VH_DM2_1			2.76801	-3.05942					5.97821	5.96198
Q15742-3_129	NAB2_129	Q15742-3	NAB2	129	NGFI-A-binding protein 2	1	SQPVPAVPVSSIPLFKISETAGTRKGSMSNG	_EWATNPGLFSQPVPAVPVSSIPLFK(gl)ISETAGTR_	3	1204.3	31409	OR8_130914_VH_control_MG6_3	OR8_130914_VH_control_MG6_3				-3.05871						5.96179
Q6UXN9_280	WDR82_280	Q6UXN9	WDR82	280	WD repeat-containing protein 82	1	VWNGESGIKVAVLDGKHTGPITCLQFNPKFM	_VAVLDGK(gl)HTGPITCLQFNPK_	3	770.407	185227	OR8_130914_VH_control_MG6_2	OR8_130914_VH_control_MG6_2		1.90497	-0.936992	-3.04788				7.09108	6.46014	7.37208	6.30382
Q8N6M9_34	ZFAND2A_34	Q8N6M9	ZFAND2A	34	AN1-type zinc finger protein 2A	0.999999	DFLPVKCDACKQDFCKDHFPYAAHKCPFAFQ	_QDFCK(gl)DHFPYAAHK_	3	626.618	141075	OR8_130914_VH_control_MG6_1	OR8_130914_VH_control_MG6_1		-2.56261	-5.74902	-3.04685				7.55263	6.87487	8.06652
O75419-2_277	CDC45_277	O75419-2	CDC45	277	Cell division control protein 45 homolog	0.827437	QKRLQEFLADMGLPLKQVKQKFQAMDISLKE	_LQEFLADMGLPLK(gl)QVK_	3	648.692	112413	OR8_130914_VH_control_MG2_1	OR8_130914_VH_control_MG2_1	-3.59022	-3.26123	-4.85305	-3.04201			6.3701	6.35834	6.61193	5.9573
O43242_223	PSMD3_223	O43242	PSMD3	223	26S proteasome non-ATPase regulatory subunit 3	1	AKCYYYHARVYEFLDKLDVVRSFLHARLRTA	_VYEFLDK(gl)LDVVR_	3	537.291	201146	OR8_130914_VH_control_MG6_2	OR8_130914_VH_control_MG6_2				-3.03593						5.95567
P08107_539	HSPA1A_539	P08107	HSPA1A	539	Heat shock 70 kDa protein 1A/1B	1	KYKAEDEVQRERVSAKNALESYAFNMKSAVE	_VSAK(gl)NALESYAFNMK_	3	596.298	197430	OR8_130914_VH_control_MG2_2	OR8_130914_VH_control_MG2_2	-0.329347	-1.00818	-1.9321	-3.02975	1.46684	-4.88931	6.64288	7.67811	7.84154	8.57823	6.61852	6.49883
Q07820_197	MCL1_197	Q07820	MCL1	197	Induced myeloid leukemia cell differentiation protein Mcl-1	1	ISRYLREQATGAKDTKPMGRSGATSRKALET	_EQATGAK(gl)DTK(gl)PMGR_	3	573.281	29628	OR9_20131008_VH_DM2atmatri	OR9_20131008_VH_DM2	-0.457613	-1.95204	-0.64143	-3.02863	1.63123	-0.00658135	8.20034	7.91486	8.36533	7.77794	7.58062	7.75916
P27635_121	RPL10_121	P27635	RPL10	121	60S ribosomal protein L10;60S ribosomal protein L10-like	1	AGADRLQTGMRGAFGKPQGTVARVHIGQVIM	_GAFGK(gl)PQGTVAR_	3	434.902	44899	OR9_20131008_VH_DM2atmatri_2	OR8_130722_VH_control_MG6_3	0.166262	-0.0662919	-0.541199	-3.00986	8.63683	0.821004	8.25684	8.66166	9.00615	8.24714	7.53288	7.97374
P83731_43	RPL24_43	P83731	RPL24	43	60S ribosomal protein L24	1	VFQFLNAKCESAFLSKRNPRQINWTVLYRRK	_CESAFLSK(gl)R_	3	404.533	15343	OR9_20131008_VH_DM2atmatri_3	OR8_130722_VH_DM2_3	3.48276	0.356055	1.69877	-3.00928	0.698973	0.986362	7.61378	7.44453	8.11719	7.73409	7.55817	7.82411
P62701_62	RPS4X_62	P62701	RPS4X	62	40S ribosomal protein S4, X isoform;40S ribosomal protein S4, Y isoform 1;40S ribosomal protein S4, Y isoform 2	0.590941	FLRNRLKYALTGDEVKKICMQRFIKIDGKVR	_YALTGDEVK(gl)K_	3	413.219	205395	OR8_130722_VH_DM2_1	OR8_130914_VH_control_MG6_1	0.840851	0.171065	0.269067	-3.00766		7.38476	7.88801	8.17253	8.16232	8.08291	5.05189	7.27751
Q86YT6_437	MIB1_437	Q86YT6	MIB1	437	E3 ubiquitin-protein ligase MIB1	0.99931	LFETQESGDLNEELVKAAANGDVAKVEDLLK	_LFETQESGDLNEELVK(gl)AAANGDVAK_	3	921.454	90833	OR8_130722_VH_DM2_2	OR8_130722_VH_DM2_2	0.11676	-0.0143786	-1.67721	-3.00628			7.05873	6.97735	6.91277	7.04171
O15382-2_229	BCAT2_229	O15382-2	BCAT2	229	Branched-chain-amino-acid aminotransferase;Branched-chain-amino-acid aminotransferase;Branched-chain-amino-acid aminotransferase, mitochondrial;Branched-chain-amino-acid aminotransferase;Branched-chain-amino-acid aminotransferase	1	QTWGEFRVVERTITMKQLLRALEEGRVREVF	_TITMK(gl)QLLR_	3	406.573	173305	OR8_130914_VH_control_MG2_3	OR8_130722_VH_control_MG2_3	0.552431	-0.415107	0.426951	-2.98005	1.81964	-1.55141	6.59935	6.78134	6.52872	5.94071	5.58793	5.60709
P07737_70	PFN1_70	P07737	PFN1	70	Profilin-1	1	DRSSFYVNGLTLGGQKCSVIRDSLLQDGEFS	_SSFYVNGLTLGGQK(gl)CSVIR_	3	734.044	164266	OR8_130914_VH_control_MG6_1	OR8_130914_VH_control_MG2_3		-4.67524	-0.0568248	-2.96714				6.75759	7.44212	7.5004
E9PB93_99	POLR2D_99	E9PB93	POLR2D	99	DNA-directed RNA polymerase II subunit RPB4	1	FEDEELQQILDDIQTKRSFQY__________	_FEDEELQQILDDIQTK(gl)R_	3	745.369	33235	OR8_130722_VH_DM6_1	OR8_130722_VH_DM6_1		1.47664		-2.96576				6.64861		5.93689
Q9NVI1_849	FANCI_849	Q9NVI1	FANCI	849	Fanconi anemia group I protein	0.999786	SSNEFMRYAVNVALQKVQQLKETGHVSGPDG	_YAVNVALQK(gl)VQQLK_	3	572.665	205671	OR8_130914_VH_control_MG2_3	OR8_130722_VH_control_MG6_1	-1.1099	-0.180106	-2.98085	-2.96424	4.2406	1.1302	7.42295	7.53321	7.47673	7.45176	6.23077	6.71203
Q5T447_321	HECTD3_321	Q5T447	HECTD3	321	E3 ubiquitin-protein ligase HECTD3	0.5	MPKRVVVYGGEGDNLKKLSDVSIDETLIGDV	_VVVYGGEGDNLK(gl)K_	3	497.932	200760	OR8_130722_VH_control_MG6_1	OR8_130914_VH_control_MG6_1	0.824194	-1.15822	-1.58347	-2.94028			6.98202	7.38947	7.02771	7.51559
Q5T447_322	HECTD3_322	Q5T447	HECTD3	322	E3 ubiquitin-protein ligase HECTD3	0.5	PKRVVVYGGEGDNLKKLSDVSIDETLIGDVC	_VVVYGGEGDNLK(gl)K_	3	497.932	200760	OR8_130722_VH_control_MG6_1	OR8_130914_VH_control_MG6_1	0.824194	-1.15822	-1.58347	-2.94028			6.98202	7.38947	7.02771	7.51559
Q9BQE5_83	APOL2_83	Q9BQE5	APOL2	83	Apolipoprotein L2	1	KNRHDKDQQHRQWFLKEFPRLKRELEDHIRK	_QWFLK(gl)EFPR_	3	455.575	146878	OR9_20131008_VH_D2_3	OR9_20131008_VH_D2_3	-0.251348	0.330545	3.39966	-2.93252	-4.10912	1.89703	6.25985	6.79308	6.14819	6.4682	6.31332	5.72624
P28838-2_311	LAP3_311	P28838-2	LAP3	311	Cytosol aminopeptidase	0.786997	NIIGLAPLCENMPSGKANKPGDVVRAKNGKT	_LNLPINIIGLAPLCENMPSGK(gl)ANKPGDVVR_	4	829.448	109476	OR8_130722_VH_control_MG6_1	OR8_130722_VH_control_MG6_1		0.906266		-2.92688				6.91594		6.66097
G3V2D5_112	ZFP36L1_112	G3V2D5	ZFP36L1	112	Zinc finger protein 36, C3H1 type-like 1	1	LCRPFEENGACKYGDKCQFAHGIHELRSLTR	_YGDK(gl)CQFAHGIHELR_	4	486.984	207201	OR8_130914_VH_DM2_1	OR8_130914_VH_control_MG6_1	-1.9491	-1.0312	-3.13637	-2.92683			6.82761	7.48121	7.38008	7.30209
F8VQX5_211	FGD6_211	F8VQX5	FGD6	211	FYVE, RhoGEF and PH domain-containing protein 6	1	EADSENKEEVSPLGSKAPIWIPDTRATMCMI	_EEVSPLGSK(gl)APIWIPDTR_	3	703.704	26264	OR8_130914_VH_control_MG6_2	OR8_130914_VH_control_MG6_2	-3.0139	-2.19773	-0.0145659	-2.92318			6.21266	7.00274	6.84218	7.281
Q9H3S7_1635	PTPN23_1635	Q9H3S7	PTPN23	1635	Tyrosine-protein phosphatase non-receptor type 23	1	SDDPLSLLDPLWTLNKT______________	_ATRPSDDPLSLLDPLWTLNK(gl)T_	3	823.099	13245	OR9_20131008_VH_DM2atmatri_3	OR9_20131008_VH_DM2atmatri_3	6.94194	0.424011	0.876677	-2.91549	1.3595	0.625913	7.05851	7.49213	7.49329	7.39709	6.91894	7.18139
O00231_372	PSMD11_372	O00231	PSMD11	372	26S proteasome non-ATPase regulatory subunit 11	0.5	SKADVERKLSQMILDKKFHGILDQGEGVLII	_LSQMILDK(gl)K_	3	397.225	115303	OR8_130914_VH_DM6_1	OR8_130914_VH_control_MG6_2	-0.933699	-0.0271368	-1.39978	-2.90995			6.91821	7.44661	6.90186	6.9976	5.95065
O00231_373	PSMD11_373	O00231	PSMD11	373	26S proteasome non-ATPase regulatory subunit 11	0.5	KADVERKLSQMILDKKFHGILDQGEGVLIIF	_LSQMILDK(gl)K_	3	397.225	115303	OR8_130914_VH_DM6_1	OR8_130914_VH_control_MG6_2	-0.933699	-0.0271368	-1.39978	-2.90995			6.91821	7.44661	6.90186	6.9976	5.95065
B7Z6J6_40	TRIML2_40	B7Z6J6	TRIML2	40		0.99979	PTRLFCDVDQITLCSKCFQSQEHKHHMVCGI	_LFCDVDQITLCSK(gl)CFQSQEHK_	4	690.066	90515	OR8_130914_VH_control_MG6_1	OR8_130914_VH_control_MG6_1	-3.21103	-0.356599	-5.66021	-2.90715			6.26585	6.93084	6.84864	7.2802
Q8ND90_249	PNMA1_249	Q8ND90	PNMA1	249	Paraneoplastic antigen Ma1	1	EQVFGSVESSRDAQIKFLNTYQNPGEKLSAY	_DAQIK(gl)FLNTYQNPGEK_	3	660.666	17681	OR9_20131008_VH_DM2_2	OR9_20131008_VH_DM2_2	-0.281389	-0.380673	-1.44157	-2.90179	2.67148	-6.09186	7.43355	7.51472	7.27153	7.29963	6.90974	6.85274
Q5T7F8_108	FTSJD2_108	Q5T7F8	FTSJD2	108	Cap-specific mRNA (nucleoside-2'-O-)-methyltransferase 1	0.793736	YIVRTVNEPWTMGFSKSFKKKFFYNKKTKDS	_TVNEPWTMGFSK(gl)SFK_	3	624.97	182579	OR8_130914_VH_control_MG6_1	OR8_130914_VH_control_MG6_1		0.572748	-2.57197	-2.89463				6.4827	5.97799	6.75036
Q92624_178	APPBP2_178	Q92624	APPBP2	178	Amyloid protein-binding protein 2	0.999999	VECCVRLLHVRNGNCKYHLGEETFKLAQTYM	_NGNCK(gl)YHLGEETFK_	3	604.277	129652	OR8_130722_VH_control_MG6_3	OR8_130722_VH_control_MG6_3	-1.09004	-0.972867	-0.329897	-2.89138			6.53744	7.08934	7.17663	7.52791
H0YEM1_299	PUF60_299	H0YEM1	PUF60	299	Poly(U)-binding-splicing factor PUF60	0.99999	SMNLFDLGGQYLRVGKAVTPPMPLLTPATPG	_VGK(gl)AVTPPMPLLTPATPGGLPPAAAVAAAAATAK_	3	1064.93	188292	OR8_130914_VH_DM2_2	OR8_130914_VH_DM2_2	-0.238486	0.642937	-0.0601418	-2.88799		3.14875	6.7178	6.64877	7.05123	7.16333	5.05189	6.04615
P10412_46	HIST1H1E_46	P10412	HIST1H1E	46	Histone H1.4;Histone H1.3	0.999354	AKRKASGPPVSELITKAVAASKERSGVSLAA	_ASGPPVSELITK(gl)AVAASK_	3	614.011	12194	OR8_130722_VH_control_MG2_3	OR8_130722_VH_control_MG6_3	-1.73607	-3.13121	-1.79901	-2.87888	-2.88778	0.17804	7.60061	7.39858	7.60207	7.28545	7.82016	7.22446
P16403_46	HIST1H1C_46	P16403	HIST1H1C	46	Histone H1.2	0.999354	TPRKASGPPVSELITKAVAASKERSGVSLAA	_ASGPPVSELITK(gl)AVAASK_	3	614.011	12194	OR8_130722_VH_control_MG2_3	OR8_130722_VH_control_MG6_3	-1.73607	-3.13121	-1.79901	-2.87888	-2.88778	0.17804	7.60061	7.39858	7.60207	7.28545	7.82016	7.22446
Q8ND90_231	PNMA1_231	Q8ND90	PNMA1	231	Paraneoplastic antigen Ma1	1	ILKSNNPAITTAECLKALEQVFGSVESSRDA	_SNNPAITTAECLK(gl)ALEQVFGSVESSR_	3	974.814	161220	OR8_130914_VH_DM6_2	OR8_130914_VH_control_MG6_2	-0.520069	-1.11131	0.721443	-2.86774	-1.14224	2.32241	7.4607	7.43186	6.93368	6.77602	6.09645	6.36859
Q49AR2-2_17	C5orf22_17	Q49AR2-2	C5orf22	17	UPF0489 protein C5orf22	0.5	FTQEEYKILQELYQFKKPGTNLTEEDLVDIV	_ILQELYQFK(gl)K_	3	475.27	74004	OR8_130914_VH_control_MG6_2	OR8_130914_VH_control_MG6_2				-2.86582						5.91032
Q49AR2-2_18	C5orf22_18	Q49AR2-2	C5orf22	18	UPF0489 protein C5orf22	0.5	TQEEYKILQELYQFKKPGTNLTEEDLVDIVD	_ILQELYQFK(gl)K_	3	475.27	74004	OR8_130914_VH_control_MG6_2	OR8_130914_VH_control_MG6_2				-2.86582						5.91032
Q9UNN5_457	FAF1_457	Q9UNN5	FAF1	457	FAS-associated factor 1	1	TQKTDQFPLFLIIMGKRSSNEVLNVIQGNTT	_TDQFPLFLIIMGK(gl)R_	3	598.331	168199	OR8_130914_VH_control_MG6_2	OR8_130722_VH_DM6_2	0.396193	1.30827	1.18652	-2.86066			5.64863	6.43325	5.75843	5.90896
Q9Y478_53	PRKAB1_53	Q9Y478	PRKAB1	53	5'-AMP-activated protein kinase subunit beta-1	0.93472	MDSPEDADLFHSEEIKAPEKEEFLAWQHDLE	_ILMDSPEDADLFHSEEIK(gl)APEK_	4	657.818	73711	OR8_130722_VH_control_MG6_1	OR8_130914_VH_control_MG6_1	0.990928	-0.291208		-2.84781			6.77507	7.20591		7.28177
P08243-3_161	ASNS_161	P08243-3	ASNS	161	Asparagine synthetase [glutamine-hydrolyzing]	0.61392	ETVKNNLRILFNNAVKKRLMTDRRIGCLLSG	_ILFNNAVK(gl)K_	3	387.564	72907	OR8_130914_VH_control_MG6_2	OR8_130914_VH_control_MG6_2	-0.210021	-1.20864	5.49715	-2.84617			7.618	7.87484	6.74979	8.34109
D6RGI3_418	41893_418	D6RGI3	2014-09-11	418	Septin-11	0.5	QLLQSQAQQSGAQQTKKDKDKKK________	_AAAQLLQSQAQQSGAQQTK(gl)K_	3	733.721	108	OR9_20131008_VH_DM2atmatri_3	OR8_130722_VH_control_MG2_3	0.836595	-0.147988	0.273626	-2.84581	-2.30764	2.47075	7.34942	7.41649	7.50002	7.55461	6.62834	6.66957
D6RGI3_419	41893_419	D6RGI3	2014-09-11	419	Septin-11	0.5	LLQSQAQQSGAQQTKKDKDKKK_________	_AAAQLLQSQAQQSGAQQTK(gl)K_	3	733.721	108	OR9_20131008_VH_DM2atmatri_3	OR8_130722_VH_control_MG2_3	0.836595	-0.147988	0.273626	-2.84581	-2.30764	2.47075	7.34942	7.41649	7.50002	7.55461	6.62834	6.66957
P08910_357	ABHD2_357	P08910	ABHD2	357	Abhydrolase domain-containing protein 2	0.843828	AADDPLVHESLLTIPKSLSEKRENVMFVLPL	_IYVPLMLVNAADDPLVHESLLTIPK(gl)SLSEK_	4	855.718	82831	OR8_130914_VH_DM2_3	OR8_130914_VH_DM2_3			0.690116	-2.83541					5.90835	5.90229
P49321_643	NASP_643	P49321	NASP	643	Nuclear autoantigenic sperm protein	1	AEGSSAEYKKEIEELKELLPEIREKIEDAKE	_EIEELK(gl)ELLPEIR_	3	575.652	27338	OR9_20131008_VH_D2_3	OR9_20131008_VH_D2_3	-0.919488	-3.94906	-0.536214	-2.82576	-4.12123	4.19592	6.72584	6.54956	6.77154	6.75434	6.31676	6.33806
Q9BYJ1_169	ALOXE3_169	Q9BYJ1	ALOXE3	169	Epidermis-type lipoxygenase 3	0.5	PCMVDVNSFQEMESDKKFALTKTTTCVDQGD	_IYAPGFPCMVDVNSFQEMESDK(gl)K_	3	936.089	82000	OR8_130914_VH_control_MG6_1	OR8_130914_VH_control_MG6_1			4.62047	-2.823					6.49367	6.95101
Q9BYJ1_170	ALOXE3_170	Q9BYJ1	ALOXE3	170	Epidermis-type lipoxygenase 3	1	CMVDVNSFQEMESDKKFALTKTTTCVDQGDS	_K(gl)FALTK(gl)TTTCVDQGDSSGNR_	3	805.384	83183	OR8_130722_VH_control_MG6_1	OR8_130722_VH_control_MG6_1			4.62047	-2.823					6.49367	6.95101
Q5JPE7-2_424	NOMO3_424	Q5JPE7-2	NOMO3	424	Nodal modulator 3;Nodal modulator 2;Nodal modulator 1	0.999458	SVCGQISIIRFPDTVKQMNKYKVVLSSQDKD;SVCGRISIIRFPDTVKQMNKYKVVLSSQDKD	_FPDTVK(gl)QMNK_	3	441.224	39893	OR8_130722_VH_DM2_2	OR8_130722_VH_DM2_2	6.34782	-0.600795	-1.10058	-2.81339			6.88145	7.3862	7.26151	7.79797
P50991_489	CCT4_489	P50991	CCT4	489	T-complex protein 1 subunit delta;T-complex protein 1 subunit delta;T-complex protein 1 subunit delta	1	ISTVTELRNRHAQGEKTAGINVRKGGISNIL	_HAQGEK(gl)TAGINVR_	3	498.931	57164	OR8_130914_VH_DM6_3	OR8_130914_VH_control_MG6_1	-2.77164	-0.760775	-6.4111	-2.81288			7.13197	8.02301	7.07125	8.28436
Q9Y262_356	EIF3L_356	Q9Y262	EIF3L	356	Eukaryotic translation initiation factor 3 subunit L;Eukaryotic translation initiation factor 3 subunit L;Eukaryotic translation initiation factor 3 subunit L;Eukaryotic translation initiation factor 3 subunit L	0.999877	LYIQRTKSMFQRTTYKYEMINKQNEQMHALL	_TTYK(gl)YEMINK_	3	468.899	181775	OR8_130914_VH_DM2_1	OR8_130722_VH_control_MG6_2	-4.81328	-0.218154	-0.72997	-2.80869			6.71881	7.54371	7.06019	7.50753
O00206-2_17	TLR4_17	O00206-2	TLR4	17	Toll-like receptor 4	1	ELNFYKIPDNLPFSTKNLDLSFNPLRHLGSY	_IPDNLPFSTK(gl)NLDLSFNPLR_	3	805.76	75928	OR8_130914_VH_control_MG6_3	OR8_130914_VH_control_MG6_3				-2.80209						5.8935
P13010_347	XRCC5_347	P13010	XRCC5	347	X-ray repair cross-complementing protein 5	1	KYKSEGKCFSVLGFCKSSQVQRRFFMGNQVL	_CFSVLGFCK(gl)SSQVQR_	3	639.642	15478	OR8_130914_VH_control_MG6_2	OR8_130914_VH_control_MG2_1	-0.0619838	0.892718	-5.29175	-2.79736	2.84029	-2.57206	6.82996	7.03401	6.74017	7.07365	5.84362	5.85435
Q02750-2_57	MAP2K1_57	Q02750-2	MAP2K1	57	Dual specificity mitogen-activated protein kinase kinase 1	0.984409	LDEQQRKRLEAFLTQKQKVGELKDDDFEKIS	_RLEAFLTQK(gl)QK_	3	492.616	149617	OR8_130722_VH_control_MG6_2	OR8_130914_VH_control_MG6_2	-0.99703	-0.801152	-3.18125	-2.7835			6.75992	7.73142	6.92068	7.53542
E9PQJ6_49	BET1L_49	E9PQJ6	BET1L	49	BET1-like protein	1	DSDFTSMTSLLTGSVKRFSTMARSGQDNRKL	_YLDGMDSDFTSMTSLLTGSVK(gl)R_	3	846.733	209103	OR8_130722_VH_DM2_1	OR8_130722_VH_DM2_1	4.24459		3.20434	-2.78126			6.26534		6.0948	5.88802
Q01105-3_58	SET_58	Q01105-3	SET	58	Protein SET	1	KVEQKYNKLRQPFFQKRSELIAKIPNFWVTT	_LRQPFFQK(gl)R_	3	445.254	114021	OR9_20131008_VH_DM2atmatri_3	OR9_20131008_VH_D2	-0.248505	-0.813476	0.771729	-2.75302	-0.538301	0.143234	7.30903	7.29524	7.7246	7.637	6.97927	6.91283
Q15233_109	NONO_109	Q15233	NONO	109	Non-POU domain-containing octamer-binding protein	1	FEKYGKAGEVFIHKDKGFGFIRLETRTLAEI	_DK(gl)GFGFIR_	3	351.854	20074	OR8_130914_VH_DM6_3	OR8_130914_VH_DM6_2	5.84945	-0.013061	-2.3265	-2.74581			6.73359	7.27671	7.50835	7.56482
Q13501_281	SQSTM1_281	Q13501	SQSTM1	281	Sequestosome-1	0.999999	SRLTPVSPESSSTEEKSSSQPSSCCSDPSKP	_LTPVSPESSSTEEK(gl)SSSQPSSCCSDPSK_	3	1033.78	116675	OR8_130722_VH_DM2_3	OR8_130722_VH_DM2_3	-0.018677	-0.825706	-0.41092	-2.73478			7.20844	7.52754	7.76975	7.82758
P50454_250	SERPINH1_250	P50454	SERPINH1	250	Serpin H1	0.592956	MMMHRTGLYNYYDDEKEKLQIVEMPLAHKLS	_TGLYNYYDDEK(gl)EK_	3	584.597	171055	OR8_130914_VH_control_MG6_1	OR8_130914_VH_control_MG6_1				-2.73268						7.56915
G3XAL9_976	SLC12A2_976	G3XAL9	SLC12A2	976	Solute carrier family 12 member 2	1	DLDTSKPLSEKPITHKVEEEDGKTATQPLLK	_PITHK(gl)VEEEDGK_	3	499.251	137325	OR8_130722_VH_DM2_3	OR9_20131008_VH_D2	0.145727	-0.104662	-1.90789	-2.72421	-1.76322	0.456199	8.10981	8.02809	7.63515	7.87553	7.14764	6.87983
P34932_422	HSPA4_422	P34932	HSPA4	422	Heat shock 70 kDa protein 4	0.997277	NSPAEEGSSDCEVFSKNHAAPFSKVLTFYRK	_WNSPAEEGSSDCEVFSK(gl)NHAAPFSK_	4	724.571	203807	OR8_130914_VH_control_MG6_1	OR8_130914_VH_control_MG6_1				-2.71771						7.26758
E9PBL8_553	COG1_553	E9PBL8	COG1	553	Conserved oligomeric Golgi complex subunit 1	1	SDDSSLPKDVSPTQAKSSAFDRYADAGTVQE	_DVSPTQAK(gl)SSAFDR_	3	541.597	24208	OR8_130914_VH_control_MG6_2	OR8_130722_VH_control_MG2_1	0.259569	-6.20891	-3.59523	-2.71766		2.32428	7.24089	7.20843	7.45898	7.76619	5.05189	5.83063
Q13939_556	CCIN_556	Q13939	CCIN	556	Calicin	0.79127	TKDYTINPNAFLLDQKTGKWKTLAPPPEALD	_DYTINPNAFLLDQK(gl)TGK_	3	684.685	24892	OR8_130914_VH_control_MG2_3	OR8_130914_VH_control_MG2_3	-3.05388	-3.50204	-1.20101	-2.71513		4.87766	6.22338	6.42448	7.46664	7.44105	5.05189	6.53474
P08107_112	HSPA1A_112	P08107	HSPA1A	112	Heat shock 70 kDa protein 1A/1B	0.999988	DGDKPKVQVSYKGETKAFYPEEISSMVLTKM	_GETK(gl)AFYPEEISSMVLTK_	3	715.358	46662	OR8_130722_VH_control_MG6_1	OR8_130722_VH_control_MG6_1	-3.93529	-1.8111	-7.32922	-2.71033			6.46683	7.99487	7.34525	8.31482
Q09666_5307	AHNAK_5307	Q09666	AHNAK	5307	Neuroblast differentiation-associated protein AHNAK	0.980022	LSMPKVSGPDLDLNLKGPSLKGDLDASVPSM	_VSGPDLDLNLK(gl)GPSLK_	3	589.66	197736	OR8_130914_VH_control_MG6_3	OR9_20131008_VH_DM2atmatri	0.280044	-1.7152	0.372397	-2.71014	-0.656292	0.636585	7.3071	7.21906	7.23589	7.40049	7.04373	7.04011
Q8N6T3_278	ARFGAP1_278	Q8N6T3	ARFGAP1	278	ADP-ribosylation factor GTPase-activating protein 1	0.999658	KIFDDVSSGVSQLASKVQGVGSKGWRDVTTF	_IFDDVSSGVSQLASK(gl)VQGVGSK_	3	774.736	68400	OR9_20131008_VH_D2_2	OR9_20131008_VH_D2_2	-0.917769	-0.772204	-1.09416	-2.70763			7.30685	7.57452	7.33537	7.37247	6.61301
G3V295_116	PSMA6_116	G3V295	PSMA6	116	Proteasome subunit alpha type;Proteasome subunit alpha type-6;Proteasome subunit alpha type;Proteasome subunit alpha type	1	WKYKYGYEIPVDMLCKRIADISQVYTQNAEM	_YGYEIPVDMLCK(gl)R_	3	586.616	207820	OR8_130914_VH_DM6_3	OR8_130914_VH_DM2_2	-0.0798308	0.0241543	0.248426	-2.70176	0.168915	-2.60507	7.3068	7.42357	6.96502	7.25438	6.07314	5.86288
P09493-4_205	TPM1_205	P09493-4	TPM1	205		0.999962	VRQLEEQLRIMDQTLKALMAAEDKYSQKEDR	_IMDQTLK(gl)ALMAAEDK_	3	597.971	74764	OR8_130914_VH_DM2_1	OR8_130914_VH_DM2_1	0.400209	-4.28553	0.391069	-2.70149	1.26585	0.798343	6.77487	6.64532	7.05347	7.0586	6.29839	6.58498
B4E1Q4_284	RIOK3_284	B4E1Q4	RIOK3	284	Serine/threonine-protein kinase RIO3	1	TECAIKVFKTTLNEFKNRDKYIKDDFRFKDR	_TTLNEFK(gl)NR_	3	412.883	181566	OR9_20131008_VH_DM2atmatri_3	OR9_20131008_VH_DM2_2	0.972077	-1.12046	1.02418	-2.69157	-0.143783	0.907063	7.90537	7.99243	8.44106	7.85332	7.56173	7.69719
Q8IWA4_153	MFN1_153	Q8IWA4	MFN1	153	Mitofusin-1	1	TVNQLAHALHMDKDLKAGCLVRVFWPKAKCA	_DLK(gl)AGCLVR_	3	382.541	20712	OR9_20131008_VH_DM2_3	OR8_130914_VH_control_MG6_2	0.409629	-0.233538	-1.31182	-2.6879	3.77029	0.445181	6.95456	7.21036	7.33155	7.55313	6.09753	6.44
A6NJA2_254	USP14_254	A6NJA2	USP14	254	Ubiquitin carboxyl-terminal hydrolase;Ubiquitin carboxyl-terminal hydrolase;Ubiquitin carboxyl-terminal hydrolase;Ubiquitin carboxyl-terminal hydrolase 14	1	YLFTGLKLRLQEEITKQSPTLQRNALYIKSS	_LQEEITK(gl)QSPTLQR_	3	595.655	112403	OR9_20131008_VH_DM2atmatri_2	OR9_20131008_VH_DM2	0.125472	-0.333968	-1.37597	-2.68569	3.31438	0.317618	8.16416	8.45708	8.14899	8.32097	7.42543	7.7353
Q99666_1390	RANBP2_1390	Q99666	RANBP2	1390	E3 SUMO-protein ligase RanBP2;Putative peptidyl-prolyl cis-trans isomerase;RANBP2-like and GRIP domain-containing protein 5/6;RANBP2-like and GRIP domain-containing protein 8;RanBP2-like and GRIP domain-containing protein 4;RanBP2-like and GRIP domain-containing protein 3;RANBP2-like and GRIP domain-containing protein 1;RANBP2-like and GRIP domain-containing protein 2	1	ERGIGDIKILQNYDNKQVRIVMRRDQVLKLC	_ILQNYDNK(gl)QVR_	3	502.267	74062	OR8_130914_VH_control_MG6_2	OR8_130722_VH_control_MG6_1	-0.220695	-0.522919	-0.105199	-2.67401			6.90009	7.017	7.16372	7.37383
G3V1P4_288	HMBS_288	G3V1P4	HMBS	288	Porphobilinogen deaminase	0.843622	AAQNLGISLANLLLSKGAKNILDVARQLNDA	_GPQLAAQNLGISLANLLLSK(gl)GAK_	3	797.795	53782	OR8_130914_VH_control_MG6_1	OR8_130722_VH_DM6_1		0.535553	-0.436021	-2.6711				5.89528	5.50784	5.85922
P08107_550	HSPA1A_550	P08107	HSPA1A	550	Heat shock 70 kDa protein 1A/1B	0.999987	RVSAKNALESYAFNMKSAVEDEGLKGKISEA	_NALESYAFNM(ox)K(gl)SAVEDEGLK_	3	782.702	128001	OR8_130914_VH_control_MG6_1	OR8_130914_VH_control_MG6_1	-1.46624	-1.75529	-1.14558	-2.67025	2.7248	-2.45657	7.24387	7.75934	7.27185	7.90973	5.81326	5.82477
O43299-2_178	AP5Z1_178	O43299-2	AP5Z1	178	AP-5 complex subunit zeta-1	1	LSPGTLQEDQATLLSKRLVDWLRYASLQQGL	_VVVLSPGTLQEDQATLLSK(gl)R_	3	756.757	200692	OR8_130914_VH_DM2_2	OR8_130914_VH_control_MG2_2	-3.68512	-0.472395	-1.97789	-2.65561		3.25926	6.39654	6.52933	7.54813	7.56871	5.05189	6.07616
K7ERV6_434	PIAS2_434	K7ERV6	PIAS2	434	E3 SUMO-protein ligase PIAS2	0.999973	RPKKEAMKVSSQPCTKIESSSVLSKPCSVTV	_VSSQPCTK(gl)IESSSVLSK_	3	650.998	198363	OR8_130914_VH_control_MG2_2	OR8_130914_VH_control_MG2_2	-1.10078	-1.03743	-2.94954	-2.64651			7.07546	7.36624	7.29222	7.40284
P60842_292	EIF4A2_292	P60842	EIF4A2	292	Eukaryotic initiation factor 4A-II;Eukaryotic initiation factor 4A-I	1	VIFINTRRKVDWLTEKMHARDFTVSAMHGDM;VIFLNTRRKVDWLTEKMHARDFTVSALHGDM	_VDWLTEK(gl)M(ox)HAR_	3	505.917	186034	OR8_130722_VH_control_MG6_2	OR8_130722_VH_DM6_1	-1.64458	0.0911346	1.63944	-2.64204	2.78109	0.300071	7.0456	7.66143	6.76527	7.64884	5.82802	6.11757
Q9BWW8_290	APOL6_290	Q9BWW8	APOL6	290	Apolipoprotein L6	0.999975	ALELERKLTELTQLYKSLQQKVRSRARGVGK	_LTELTQLYK(gl)SLQQK_	3	603.004	115848	OR8_130914_VH_DM2_3	OR8_130914_VH_control_MG6_1	1.03018	-0.535624	0.186241	-2.64139	4.7772	0.267664	6.63948	6.92906	7.17934	7.33566	6.38548	6.7131
A6NHR9-2_1256	SMCHD1_1256	A6NHR9-2	SMCHD1	1256	Structural maintenance of chromosomes flexible hinge domain-containing protein 1	0.999641	FSDFIRVQLISGPPAKLLLIDWPELKESIPV	_VQLISGPPAK(gl)LLLIDWPELK_	3	782.126	196704	OR8_130914_VH_control_MG6_3	OR8_130914_VH_control_MG6_2		-2.57675	-2.10895	-2.63663				6.17651	6.41664	6.64484
C9JZ85_136	IKBKG_136	C9JZ85	IKBKG	136	NF-kappa-B essential modulator	0.999918	DLKQQLQQAEEALVAKQEVIDKLKEEAEQHK	_QQLQQAEEALVAK(gl)QEVIDK_	3	761.404	145651	OR8_130722_VH_control_MG6_1	OR8_130914_VH_control_MG6_2		-4.57203		-2.63272				6.72773		7.02046
Q86YT6_949	MIB1_949	Q86YT6	MIB1	949	E3 ubiquitin-protein ligase MIB1	1	LQKDKDNTNVNADVQKLQQQLQDIKEQTMCP	_DNTNVNADVQK(gl)LQQQLQDIK_	3	809.414	22028	OR8_130914_VH_control_MG2_2	OR8_130914_VH_control_MG2_2	5.04656	-0.38424	-0.984387	-2.63144			6.49737	7.00484	7.37248	7.53597
Q8N2W9_330	PIAS4_330	Q8N2W9	PIAS4	330	E3 SUMO-protein ligase PIAS4	1	IATTGVRVSLICPLVKMRLSVPCRAETCAHL	_VSLICPLVK(gl)MR_	3	477.272	198166	OR8_130914_VH_DM6_3	OR8_130914_VH_DM6_3	-2.8507	-0.265021	-1.93852	-2.62885	2.23942	-1.97119	6.16922	7.17286	6.63403	7.38342	5.68939	5.70463
Q6PL18_504	ATAD2_504	Q6PL18	ATAD2	504	ATPase family AAA domain-containing protein 2;ATPase family AAA domain-containing protein 2B	1	KRVAFFMRKGADCLSKWVGESERQLRLLFDQ	_GADCLSK(gl)WVGESER_	3	569.93	44735	OR8_130722_VH_control_MG6_3	OR8_130722_VH_control_MG6_3	3.95606	-0.68884	-2.96208	-2.6234			6.18327	7.19814	6.08036	7.10611
Q9UHI6_332	DDX20_332	Q9UHI6	DDX20	332	Probable ATP-dependent RNA helicase DDX20	1	NLHSRAQHLADILSSKGFPAECISGNMNQNQ	_AQHLADILSSK(gl)GFPAECISGNMNQNQR_	4	775.873	11239	OR8_130914_VH_control_MG6_1	OR8_130722_VH_DM6_1	-2.67149	-0.285792	-6.51411	-2.61888			7.26181	7.94424	7.10191	7.45048
Q9HCN4-3_16	GPN1_16	Q9HCN4-3	GPN1	16	GPN-loop GTPase 1	0.999998	MKFPFLPILVMKFIEKAQNMSKYVLIDTPGQ	_FIEK(gl)AQNMSK_	3	437.224	36086	OR8_130722_VH_control_MG6_3	OR8_130722_VH_control_MG6_3	0.531428	-0.236653	-7.61795	-2.6153	0.806768	-1.0913	7.28394	7.89971	7.43168	7.83796	7.02227	6.99303
Q96PZ2_286	FAM111A_286	Q96PZ2	FAM111A	286	Protein FAM111A	1	RMVPSAAASQNPESEKRNTCVLREQIVAQYP	_RMVPSAAASQNPESEK(gl)R_	3	657.994	150358	OR9_20131008_VH_DM2atmatri_3	OR9_20131008_VH_DM2_2	-0.489382	-2.4404	-0.910246	-2.61179	0.845765	0.06797	8.27101	8.23017	8.72163	8.52738	7.6996	7.81886
Q9NVI1_897	FANCI_897	Q9NVI1	FANCI	897	Fanconi anemia group I protein	0.5	LWRYTSIPTSVEESGKKEKGKSISLLCLEGL	_YTSIPTSVEESGK(gl)K_	3	547.277	212738	OR9_20131008_VH_DM2atmatri_2	OR8_130722_VH_control_MG6_2	-0.586402	-0.940493	-8.25831	-2.60879	3.60355	1.34403	7.39889	7.78591	7.62366	7.55235	6.05095	6.56545
Q9NVI1_898	FANCI_898	Q9NVI1	FANCI	898	Fanconi anemia group I protein	0.5	WRYTSIPTSVEESGKKEKGKSISLLCLEGLQ	_YTSIPTSVEESGK(gl)K_	3	547.277	212738	OR9_20131008_VH_DM2atmatri_2	OR8_130722_VH_control_MG6_2	-0.586402	-0.940493	-8.25831	-2.60879	3.60355	1.34403	7.39889	7.78591	7.62366	7.55235	6.05095	6.56545
E9PHH8_407	PIAS3_407	E9PHH8	PIAS3	407	E3 SUMO-protein ligase PIAS3	0.5	GLQYSPVQGGDPSENKKKVEVIDLTIESSSD	_EASEVCPPPGYGLDGLQYSPVQGGDPSENK(gl)K_	3	1130.52	25434	OR8_130914_VH_DM2_1	OR8_130914_VH_control_MG6_3	-0.813788	-1.72584	-1.32252	-2.60505			7.03974	7.11602	7.11599	7.16632
E9PHH8_408	PIAS3_408	E9PHH8	PIAS3	408	E3 SUMO-protein ligase PIAS3	0.5	LQYSPVQGGDPSENKKKVEVIDLTIESSSDE	_EASEVCPPPGYGLDGLQYSPVQGGDPSENK(gl)K_	3	1130.52	25434	OR8_130914_VH_DM2_1	OR8_130914_VH_control_MG6_3	-0.813788	-1.72584	-1.32252	-2.60505			7.03974	7.11602	7.11599	7.16632
Q68CR1-3_285	SEL1L3_285	Q68CR1-3	SEL1L3	285	Protein sel-1 homolog 3	0.999956	LRSLHPAQIFNPLLEKQLAEQIKLYYERCAE	_SLHPAQIFNPLLEK(gl)QLAEQIK_	3	844.471	159413	OR8_130722_VH_control_MG6_3	OR8_130722_VH_control_MG6_3	-1.04069	-0.291509	-2.30745	-2.60285	4.88857	-0.0478509	7.42891	7.54517	7.35729	7.4532	6.41787	6.69733
H0YFP4_65	GPR89C_65	H0YFP4	GPR89C	65	Putative Golgi pH regulator C;Golgi pH regulator B;Golgi pH regulator A	0.5	ALERRLLQTMDMIISKKKRMAMARRTMFQKG	_LLQTMDMIISK(gl)K_	3	512.283	107022	OR8_130914_VH_control_MG6_2	OR8_130722_VH_control_MG6_2	-0.770505	-0.340017	-0.896897	-2.59908	2.12858	-1.86035	6.49703	7.15615	6.66372	6.87853	5.66204	5.67825
H0YFP4_66	GPR89C_66	H0YFP4	GPR89C	66	Putative Golgi pH regulator C;Golgi pH regulator B;Golgi pH regulator A	0.5	LERRLLQTMDMIISKKKRMAMARRTMFQKGE	_LLQTMDMIISK(gl)K_	3	512.283	107022	OR8_130914_VH_control_MG6_2	OR8_130722_VH_control_MG6_2	-0.770505	-0.340017	-0.896897	-2.59908	2.12858	-1.86035	6.49703	7.15615	6.66372	6.87853	5.66204	5.67825
Q14204_1496	DYNC1H1_1496	Q14204	DYNC1H1	1496	Cytoplasmic dynein 1 heavy chain 1	0.900774	QNKCRLIRGWDDLFNKVKEHINSVSAMKLSP	_GWDDLFNK(gl)VK_	3	445.895	56405	OR8_130914_VH_DM2_1	OR8_130914_VH_DM2_1	0.17898	-0.825283	0.252346	-2.58489	3.74861	1.06374	6.84334	6.88568	6.73381	7.16421	6.09145	6.55029
P27348_158	YWHAQ_158	P27348	YWHAQ	158	14-3-3 protein theta	1	DNSQGAYQEAFDISKKEMQPTHPIRLGLALN	_K(gl)EMQPTHPIR_	3	450.903	83160	OR9_20131008_VH_DM2atmatri_2	OR8_130914_VH_DM2_3	0.372161	-3.37821	4.68833	-2.58444	-3.01686	0.580697	7.42552	7.65549	7.55609	7.83715	7.54799	6.9864
P31946-2_158	YWHAB_158	P31946-2	YWHAB	158	14-3-3 protein beta/alpha;14-3-3 protein beta/alpha, N-terminally processed	1	SNSQQAYQEAFEISKKEMQPTHPIRLGLALN	_K(gl)EMQPTHPIR_	3	450.903	83160	OR9_20131008_VH_DM2atmatri_2	OR8_130914_VH_DM2_3	0.372161	-3.37821	4.68833	-2.58444	-3.01686	0.580697	7.42552	7.65549	7.55609	7.83715	7.54799	6.9864
Q96A23_174	CPNE4_174	Q96A23	CPNE4	174	Copine-4	1	LAFNARKLDDKDFFSKSDPFLEIFRMNDDAT	_DFFSK(gl)SDPFLEIFR_	3	621.309	18480	OR8_130914_VH_control_MG6_1	OR8_130914_VH_control_MG6_1		0.637226		-2.57997				5.99668		6.2136
P49321_535	NASP_535	P49321	NASP	535	Nuclear autoantigenic sperm protein	0.999999	DMLDLAKIIFKRQETKEAQLYAAQAHLKLGE	_RQETK(gl)EAQLYAAQAHLK_	4	525.53	150973	OR8_130914_VH_control_MG6_3	OR8_130914_VH_control_MG6_3	1.3294	-3.88155	-2.16037	-2.57831			6.93876	6.5305	7.33329	7.68935
P62258-2_120	YWHAE_120	P62258-2	YWHAE	120	14-3-3 protein epsilon	0.999916	DYHRYLAEFATGNDRKEAAENSLVAYKAASD	_YLAEFATGNDRK(gl)EAAENSLVAYK_	4	669.333	209024	OR9_20131008_VH_D2	OR9_20131008_VH_D2	-0.211528	-4.78461	-0.322652	-2.56889			7.20112	6.78932	7.11407	7.15254	5.96469
Q14669-4_778	TRIP12_778	Q14669-4	TRIP12	778	E3 ubiquitin-protein ligase TRIP12	1	TTQSPKSSFLASLNPKTWGRLSTQSNSNNIE	_SSFLASLNPK(gl)TWGR_	3	559.962	164253	OR9_20131008_VH_DM2_3	OR9_20131008_VH_DM2_2	2.72025	-0.0438972	0.645782	-2.56432	1.40883	-2.44324	5.8455	6.53547	7.06884	6.99736	6.56607	6.50056
Q13200_168	PSMD2_168	Q13200	PSMD2	168	26S proteasome non-ATPase regulatory subunit 2	1	SWGHEYVRHLAGEVAKEWQELDDAEKVQREP	_HLAGEVAK(gl)EWQELDDAEK_	3	728.019	59682	OR8_130914_VH_control_MG6_1	OR8_130914_VH_control_MG6_1	-3.30376	-4.56189	-3.22333	-2.55808			6.29112	6.7248	6.15074	7.01798
Q9NTJ3-2_1215	SMC4_1215	Q9NTJ3-2	SMC4	1215	Structural maintenance of chromosomes protein;Structural maintenance of chromosomes protein 4	0.999979	ISDRLIGIYKTYNITKSVAVNPKEIASKGLC	_TYNITK(gl)SVAVNPK_	3	516.951	183891	OR8_130722_VH_DM6_2	OR8_130722_VH_DM6_3	-0.672058	-0.219447	-0.914558	-2.55391	2.68051	1.04437	7.56286	8.07718	7.78017	8.03685	6.7414	7.16452
E5RHG8_32	TCEB1_32	E5RHG8	TCEB1	32	Transcription elongation factor B polypeptide 1	1	MYVKLISSDGHEFIVKREHALTSGTIKAMLS	_LISSDGHEFIVK(gl)R_	3	538.958	101639	OR9_20131008_VH_DM2atmatri	OR9_20131008_VH_DM2atmatri	4.00409	6.94823	6.30891	-2.54891	4.16189	0.989163	6.19687	7.27973	6.99008	7.10049	6.2083	6.65964
C9IYS5_16	PHYH_16	C9IYS5	PHYH	16	Phytanoyl-CoA dioxygenase, peroxisomal	0.976912	MRDVTISKSEYAPSEKMITKVQDFQEDKELF	_SEYAPSEK(gl)MITK_	3	499.913	154924	OR8_130722_VH_control_MG6_3	OR8_130722_VH_control_MG6_3		-3.97065	-3.55603	-2.54563				6.55567	6.24216	6.43261
P34932_194	HSPA4_194	P34932	HSPA4	194	Heat shock 70 kDa protein 4	1	LAYGIYKQDLPALEEKPRNVVFVDMGHSAYQ	_QDLPALEEK(gl)PR_	3	470.584	141185	OR9_20131008_VH_DM2atmatri_3	OR8_130722_VH_control_MG2_1	-0.571431	0.309275	4.73747	-2.54151			7.1908	7.91029	6.52757	8.07316	5.81305
Q92598-2_611	HSPH1_611	Q92598-2	HSPH1	611	Heat shock protein 105 kDa	1	EYVYEFRDKLCGPYEKFICEQDHQNFLRLLT	_LCGPYEK(gl)FICEQDHQNFLR_	3	856.73	87766	OR8_130914_VH_control_MG6_3	OR8_130914_VH_control_MG6_3	0.039203	-1.59079	-0.409556	-2.54131			7.10168	7.42453	7.20479	7.78197	5.87969
Q5LJA5_227	UCHL5_227	Q5LJA5	UCHL5	227		0.998702	GFSPCCPGWSQTPELKPSACLDLPKWYSEGE	_DGFSPCCPGWSQTPELK(gl)PSACLDLPK_	3	1021.13	19048	OR8_130914_VH_control_MG6_3	OR8_130914_VH_control_MG6_3			4.05892	-2.53987					6.33263	6.93396
F5H157_162	RAB35_162	F5H157	RAB35	162	Ras-related protein Rab-35	1	CITELVLRAKKDNLAKQQQQQQNDVVKLTKN	_DNLAK(gl)QQQQQQNDVVK_	3	666.671	21922	OR9_20131008_VH_DM2atmatri_2	OR9_20131008_VH_D2_2	0.25518	-0.185333	-0.647849	-2.53189	-0.258412	0.882708	7.45966	7.50184	7.34545	7.33048	6.96755	7.07979
P31947_68	SFN_68	P31947	SFN	68	14-3-3 protein sigma	0.999999	GGQRAAWRVLSSIEQKSNEEGSEEKGPEVRE	_VLSSIEQK(gl)SNEEGSEEK_	3	669.655	193723	OR8_130722_VH_control_MG2_1	OR8_130722_VH_control_MG2_1	0.572033	-0.84283	-0.140574	-2.52894	-2.28603	2.22973	7.30288	7.52072	7.34727	7.58919	6.80451	6.7905
P35221_577	CTNNA1_577	P35221	CTNNA1	577	Catenin alpha-1	1	NYEPGVYTEKVLEATKLLSNTVMPRFTEQVE	_VLEATK(gl)LLSNTVMPR_	3	596.001	191775	OR9_20131008_VH_DM2atmatri_2	OR8_130914_VH_DM2_1	0.697089	-2.76763	0.17567	-2.52503	5.40975	1.25492	6.90474	6.22617	7.48062	7.25884	6.57043	7.09009
P53396-2_625	ACLY_625	P53396-2	ACLY	625	ATP-citrate synthase	1	IIGPATVGGIKPGCFKIGNTGGMLDNILASK	_PGCFK(gl)IGNTGGMLDNILASK_	3	736.37	136473	OR8_130914_VH_DM6_1	OR8_130914_VH_control_MG6_1	0.564771	-1.67734	0.333222	-2.52307		4.96252	7.58041	7.53483	7.20487	8.10433	5.05189	6.55946
P17066_73	HSPA6_73	P17066	HSPA6	73	Heat shock 70 kDa protein 6;Putative heat shock 70 kDa protein 7	1	KSQAALNPHNTVFDAKRLIGRKFADTTVQSD	_SQAALNPHNTVFDAK(gl)R_	3	628.322	163470	OR8_130914_VH_DM6_1	OR8_130914_VH_control_MG6_1	-1.92039	-1.63051	-0.856361	-2.51979			7.12671	8.1367	7.57266	8.28962
Q5SS59_104	MICA_104	Q5SS59	MICA	104	MHC class I polypeptide-related sequence A	0.993918	LTGNGKDLRMTLAHIKDQKEVPQSSRAQTLA	_MTLAHIK(gl)DQK_	3	433.568	126976	OR8_130914_VH_control_MG2_1	OR8_130914_VH_control_MG2_1		4.41191	-4.9855	-2.51684				6.53266	6.65053	7.14336
H0YCN7_91	SAAL1_91	H0YCN7	SAAL1	91	Protein SAAL1	1	EQPVFRLVPCILEAAKQVRSENPEWLDVYMH	_LVPCILEAAK(gl)QVR_	3	537.64	118934	OR8_130914_VH_DM2_2	OR8_130914_VH_control_MG6_1	-3.37627	0.495039	-1.0239	-2.50999			6.31098	6.53584	7.12888	7.2613
B5MCA1_63	CCDC104_63	B5MCA1	CCDC104	63	Coiled-coil domain-containing protein 104	0.996943	LTYTEIHQEYKELVEKLLEGYLKEIGINEDQ	_ELVEK(gl)LLEGYLK_	2	774.438	28908	OR8_130914_VH_control_MG6_2	OR8_130914_VH_control_MG6_2				-2.50924						5.81743
P17066_350	HSPA6_350	P17066	HSPA6	350	Heat shock 70 kDa protein 6	1	DVVLVGGSTRIPKVQKLLQDFFNGKELNKSI	_VQK(gl)LLQDFFNGK_	3	517.616	196567	OR8_130914_VH_control_MG6_1	OR8_130722_VH_control_MG6_2		-1.61081	-4.18084	-2.50889				7.23878	6.41811	7.13107
P07355_204	ANXA2_204	P07355	ANXA2	204	Annexin A2;Putative annexin A2-like protein;Annexin;Annexin;Annexin;Annexin;Annexin;Annexin;Annexin	1	ELIDQDARDLYDAGVKRKGTDVPKWISIMTE	_DLYDAGVK(gl)R_	3	384.2	21600	OR9_20131008_VH_DM2atmatri_2	OR8_130914_VH_control_MG2_3	0.0940265	-0.0332977	-0.581855	-2.50756	-0.421322	0.782792	8.17419	8.30703	8.37421	8.18895	8.00147	8.06705
P08107_88	HSPA1A_88	P08107	HSPA1A	88	Heat shock 70 kDa protein 1A/1B	1	LIGRKFGDPVVQSDMKHWPFQVINDGDKPKV	_FGDPVVQSDMK(gl)HWPFQVINDGDKPK_	4	750.368	34746	OR8_130914_VH_DM6_3	OR8_130914_VH_DM6_3	-2.48171	-2.0928	-3.06322	-2.50674			7.58421	8.68115	8.03968	8.9743
O95394_350	PGM3_350	O95394	PGM3	350	Phosphoacetylglucosamine mutase	0.948333	TRYLEEVMKVPVYCTKTGVKHLHHKAQEFDI	_VPVYCTK(gl)TGVK_	3	455.911	196259	OR8_130722_VH_control_MG6_2	OR8_130914_VH_control_MG2_2	-0.497728	0.61704		-2.50617			6.40468	7.39181		7.27118
Q32P28_662	LEPRE1_662	Q32P28	LEPRE1	662	Prolyl 3-hydroxylase 1	1	RAVGFSSGTENPHGVKAVTRGQRCAIALWFT	_AVGFSSGTENPHGVK(gl)AVTR_	3	676.68	13766	OR8_130914_VH_control_MG2_1	OR8_130722_VH_control_MG2_1	-0.289973	-0.341192	-1.13964	-2.50011			6.90656	7.40649	7.08684	7.57842
Q5H907_409	MAGED2_409	Q5H907	MAGED2	409	Melanoma-associated antigen D2	1	MEADLKAAAEAAAEAKARAEIRARMGIGLGS	_AAAEAAAEAK(gl)AR_	3	415.218	43	OR9_20131008_VH_DM2atmatri	OR8_130722_VH_control_MG6_3	-0.00985105	1.18183	-3.63266	-2.4984	-3.64024	6.04956	7.62509	7.69478	7.07206	7.65498	6.18121	6.87949
Q08AF3_38	SLFN5_38	Q08AF3	SLFN5	38	Schlafen family member 5	1	LGTQQRQEMDPRLREKQNEIILRAVCALLNS	_LREK(gl)QNEIILR_	3	509.298	113889	OR8_130914_VH_control_MG6_2	OR8_130914_VH_control_MG6_2		-2.82846	3.7117	-2.49812				6.53505	7.67239	7.18281
M0R154_76	ESM1_76	M0R154	ESM1	76	Endothelial cell-specific molecule 1	1	RGETCYRTVSGMDGMKCGPGLRCQPSNGE__	_TVSGMDGMK(gl)CGPGLR_	3	560.594	182711	OR8_130914_VH_control_MG6_2	OR8_130914_VH_control_MG6_1				-2.49808						7.90257
C9J177_276	PPP1R7_276	C9J177	PPP1R7	276	Protein phosphatase 1 regulatory subunit 7	1	ARSLETVYLERNPLQKDPQYRRKVMLALP__	_NPLQK(gl)DPQYR_	3	458.237	132959	OR9_20131008_VH_DM2_2	OR8_130722_VH_DM6_3	0.485071	-0.0564565	5.0892	-2.49412	-0.531535	-0.640652	6.6477	7.56285	6.63005	7.28389	6.94062	6.76747
O43299-2_351	AP5Z1_351	O43299-2	AP5Z1	351	AP-5 complex subunit zeta-1	1	CRQDPSFLYRSLSCLKALHGRVRGDPASVRV	_SLSCLK(gl)ALHGR_	3	452.579	160128	OR8_130914_VH_DM6_1	OR8_130722_VH_DM2_1	-0.84584	-1.02614	-0.722394	-2.49397			7.02747	7.6894	7.46249	7.54063
H0YLA2_74	SRP14_74	H0YLA2	SRP14	74	Signal recognition particle 14 kDa protein	0.998937	RATDGKKKISTVVSSKEVNKFQMVSFGCSLC	_ISTVVSSK(gl)EVNK_	3	468.928	79188	OR8_130722_VH_DM6_2	OR9_20131008_VH_DM2atmatri_2	-0.324807	0.212117	-1.17903	-2.492	-0.123309	1.26608	7.5234	7.69372	7.62235	7.77267	7.15216	7.3643
P34931_528	HSPA1L_528	P34931	HSPA1L	528	Heat shock 70 kDa protein 1-like	1	SKEEIERMVLDAEKYKAEDEVQREKIAAKNA	_YK(gl)AEDEVQR_	3	417.87	208889	OR8_130914_VH_control_MG6_3	OR8_130914_VH_control_MG6_1	0.44459	-1.96825	0.817489	-2.49025			6.42269	7.31756	8.02635	8.29784
H0Y8G5_44	HNRNPD_44	H0Y8G5	HNRNPD	44	Heterogeneous nuclear ribonucleoprotein D0	0.5	EWKMFIGGLSWDTTKKDLKDYFSKFGEVVDC	_MFIGGLSWDTTK(gl)K_	3	533.273	122263	OR8_130722_VH_DM2_3	OR8_130722_VH_DM2_2	1.62121	-0.149109	1.37395	-2.4894	4.20297	-1.0274	6.88655	7.14892	7.06674	7.18957	6.22002	6.37042
H0Y8G5_43	HNRNPD_43	H0Y8G5	HNRNPD	43	Heterogeneous nuclear ribonucleoprotein D0	0.576535	EEWKMFIGGLSWDTTKKDLKDYFSKFGEVVD	_MFIGGLSWDTTK(gl)K_	3	533.273	122266	OR9_20131008_VH_D2_3	OR9_20131008_VH_D2_3	1.78169	-0.149109	1.37395	-2.4894	-1.05872	-0.609089	6.92349	7.14892	7.06674	7.18957	6.87781	6.60779
Q7Z3T8_1006	ZFYVE16_1006	Q7Z3T8	ZFYVE16	1006	Zinc finger FYVE domain-containing protein 16	0.997728	PIASISDYRLLCDINKYVCNKISLLPNDEDS	_LLCDINK(gl)YVCNK_	3	551.941	103219	OR8_130914_VH_control_MG6_2	OR8_130914_VH_control_MG6_2			0.261961	-2.47996					6.85096	7.198
P08107_56	HSPA1A_56	P08107	HSPA1A	56	Heat shock 70 kDa protein 1A/1B	1	YVAFTDTERLIGDAAKNQVALNPQNTVFDAK	_LIGDAAK(gl)NQVALNPQNTVFDAK(gl)R_	4	678.611	100785	OR8_130914_VH_control_MG6_3	OR8_130722_VH_control_MG6_2	-2.24108	-1.95104	-3.39562	-2.46022	-0.487864	0.946078	8.26314	9.50269	8.60702	9.55855	7.24395	7.32968
O75529_481	TAF5L_481	O75529	TAF5L	481	TAF5-like RNA polymerase II p300/CBP-associated factor-associated factor 65 kDa subunit 5L	1	GHRGPVLSLAFSPNGKYLASAGEDQRLKLWD	_GPVLSLAFSPNGK(gl)YLASAGEDQR_	3	831.091	54154	OR8_130914_VH_DM6_2	OR8_130914_VH_DM6_2		-0.573529	-5.80741	-2.4557				6.53469	6.89214	6.91113	5.52889
O75533_1102	SF3B1_1102	O75533	SF3B1	1102	Splicing factor 3B subunit 1	1	AIGPHDVLATLLNNLKVQERQNRVCTTVAIA	_AIGPHDVLATLLNNLK(gl)VQER_	3	772.433	5373	OR8_130914_VH_control_MG6_3	OR8_130914_VH_control_MG6_3				-2.45405						5.80334
B4DX52_186	DNAJB1_186	B4DX52	DNAJB1	186	DnaJ homolog subfamily B member 1	1	VNVPTLDGRTIPVVFKDVIRPGMRRKVPGEG	_TIPVVFK(gl)DVIRPGMR_	4	461.266	172846	OR8_130914_VH_DM2_3	OR8_130914_VH_control_MG2_2	-1.0565	-0.369629	-0.498192	-2.45366	2.12672	1.13956	7.02918	7.18299	7.69374	8.1174	5.66159	6.07762
Q8N511_138	TMEM199_138	Q8N511	TMEM199	138	Transmembrane protein 199	1	TCQDTRHGGTLSDLGKQVRSLKALVITIFNF	_HGGTLSDLGK(gl)QVR_	3	494.599	58670	OR8_130722_VH_DM6_3	OR8_130722_VH_control_MG6_3	-0.40416	0.0185701	0.120771	-2.45261			7.33269	7.61135	7.05354	7.73358
E9PD56_373	PXK_373	E9PD56	PXK	373	PX domain-containing protein kinase-like protein	0.960674	LQMPLFSDVLLTTSEKPQFKIPTKLKEALRI	_LLQMPLFSDVLLTTSEK(gl)PQFK_	3	850.461	106925	OR8_130914_VH_control_MG6_2	OR8_130914_VH_control_MG6_3			-1.63368	-2.45142					5.74935	6.43257
B1ALD0_362	AP4B1_362	B1ALD0	AP4B1	362	AP-4 complex subunit beta-1	1	GLFYYRLLLVGIDEVKRILCSPKSDPTLGLL	_LLLVGIDEVK(gl)R_	3	456.945	105866	OR8_130914_VH_control_MG6_3	OR8_130914_VH_control_MG6_3		0.646194	-2.66974	-2.44501				6.88788	6.37211	7.04859
Q5T9L3-2_12	WLS_12	Q5T9L3-2	WLS	12	Protein wntless homolog	0.5	____MAGAIIENMSTKKLCIVGGILLVFQII	_AGAIIENMSTK(gl)K_	3	459.578	3360	OR9_20131008_VH_DM2	OR9_20131008_VH_DM2	5.8481	4.68409		-2.44446			6.73319	6.61123		6.92687
Q5T9L3-2_13	WLS_13	Q5T9L3-2	WLS	13	Protein wntless homolog	0.5	___MAGAIIENMSTKKLCIVGGILLVFQIIA	_AGAIIENMSTK(gl)K_	3	459.578	3360	OR9_20131008_VH_DM2	OR9_20131008_VH_DM2	5.8481	4.68409		-2.44446			6.73319	6.61123		6.92687
Q99878_96	HIST1H2AJ_96	Q99878	HIST1H2AJ	96	Histone H2A type 1-J;Histone H2A type 1-H;Histone H2A type 1-D;Histone H2A type 1;Histone H2A.J;Histone H2A;Histone H2A type 2-A;Histone H2A type 2-C	0.999992	PRHLQLAIRNDEELNKLLGKVTIAQGGVLPN	_NDEELNK(gl)LLGK_	2	693.865	128442	OR8_130914_VH_control_MG6_3	OR8_130914_VH_control_MG6_3	-2.10888	-2.71377	-2.14992	-2.44421	1.21001	2.476	7.82905	7.82258	8.15068	8.41058	6.53286	7.19397
E9PKW8_34	UBE2L6_34	E9PKW8	UBE2L6	34	Ubiquitin/ISG15-conjugating enzyme E2 L6	1	ICLPIISSENWKPCTKTCQVLEALNVLVNRP	_PCTK(gl)TCQVLEALNVLVNRPNIR_	4	678.113	135999	OR8_130914_VH_control_MG6_3	OR8_130914_VH_control_MG6_2	3.1826	-1.66987	-2.56351	-2.43677			5.9687	5.9549	5.97581	6.91314
Q5T4B2-2_197	CERCAM_197	Q5T4B2-2	CERCAM	197	Probable inactive glycosyltransferase 25 family member 3	1	HVCNEHRYGYMNVPVKSHQGLEDERVNFIHL	_YGYMNVPVK(gl)SHQGLEDER_	3	746.02	207827	OR8_130914_VH_DM6_2	OR8_130722_VH_DM2_2	0.589125	-0.0384822	-5.03897	-2.43576			6.9364	7.45703	6.66614	7.21785
Q07820_194	MCL1_194	Q07820	MCL1	194	Induced myeloid leukemia cell differentiation protein Mcl-1	1	LEIISRYLREQATGAKDTKPMGRSGATSRKA	_EQATGAK(gl)DTK(gl)PMGR_	3	573.281	29628	OR9_20131008_VH_DM2atmatri	OR9_20131008_VH_DM2	-0.465114	-1.42877	-0.56573	-2.42556	1.04414	-0.0607952	8.36475	8.17064	8.63986	8.21288	7.8009	7.92117
F5H4B1_208	PRAME_208	F5H4B1	PRAME	208	Melanoma antigen preferentially expressed in tumors	0.997708	CCKKLKIFAMPMQDIKMILKMVQLDSIEDLE	_IFAMPMQDIK(gl)MILK_	3	598.322	68258	OR9_20131008_VH_DM2atmatri	OR9_20131008_VH_DM2atmatri	0.839522	-0.655608	-0.550161	-2.4231	5.76357	0.426125	7.19678	7.23229	6.80125	7.21129	6.67477	7.03673
B4E0V4_225	NEU3_225	B4E0V4	NEU3	225	Sialidase-3	1	FRPLEIPHRCQDSSSKDAPTIQQSSPGSSLR	_CQDSSSK(gl)DAPTIQQSSPGSSLR_	3	817.379	16629	OR8_130914_VH_DM6_1	OR8_130722_VH_control_MG6_1	-4.52179	-2.53768	-2.46258	-2.42066			6.63439	6.8966	7.03109	7.24665
Q9UNY4_1132	TTF2_1132	Q9UNY4	TTF2	1132	Transcription termination factor 2	0.5	VCEGTVEEKILQLQEKKKDLAKQVLSGSGES	_ILQLQEK(gl)K_	3	371.892	74049	OR8_130914_VH_control_MG6_1	OR8_130722_VH_control_MG6_3	0.90439	-0.26904	-0.450021	-2.41819			7.50147	7.43494	7.59552	7.78352
Q9UNY4_1133	TTF2_1133	Q9UNY4	TTF2	1133	Transcription termination factor 2	0.5	CEGTVEEKILQLQEKKKDLAKQVLSGSGESV	_ILQLQEK(gl)K_	3	371.892	74049	OR8_130914_VH_control_MG6_1	OR8_130722_VH_control_MG6_3	0.90439	-0.26904	-0.450021	-2.41819			7.50147	7.43494	7.59552	7.78352
Q12913_1031	PTPRJ_1031	Q12913	PTPRJ	1031	Receptor-type tyrosine-protein phosphatase eta	0.5	KKSKLIRVENFEAYFKKQQADSNCGFAEEYE	_VENFEAYFK(gl)K_	3	463.566	186308	OR8_130722_VH_DM2_1	OR8_130722_VH_DM2_1	0.176213	0.665151	-3.08594	-2.41815			6.84747	6.76723	6.11356	6.64155	5.39691
Q12913_1032	PTPRJ_1032	Q12913	PTPRJ	1032	Receptor-type tyrosine-protein phosphatase eta	0.5	KSKLIRVENFEAYFKKQQADSNCGFAEEYED	_VENFEAYFK(gl)K_	3	463.566	186308	OR8_130722_VH_DM2_1	OR8_130722_VH_DM2_1	0.176213	0.665151	-3.08594	-2.41815			6.84747	6.76723	6.11356	6.64155	5.39691
B4DNK1_66	ASUN_66	B4DNK1	ASUN	66	Protein asunder homolog	1	ERVGNRGRIICITNAKSDSHVRMLEDCVQET	_IICITNAK(gl)SDSHVR_	4	432.727	71084	OR8_130914_VH_control_MG6_1	OR8_130722_VH_control_MG6_1	-0.741462	-0.251203	-4.51697	-2.4139			6.83225	7.48403	6.51455	7.45528
Q53GS7_539	GLE1_539	Q53GS7	GLE1	539	Nucleoporin GLE1	1	LHKKCPYSVPFYPTFKEGMALEDYQRMLGYQ	_CPYSVPFYPTFK(gl)EGMALEDYQR_	3	938.096	16612	OR8_130914_VH_DM6_1	OR8_130914_VH_control_MG6_3		-0.0526059	-4.01207	-2.41281				7.23379	6.37012	7.3664
H3BQ79_38	BBS2_38	H3BQ79	BBS2	38	Bardet-Biedl syndrome 2 protein	1	RFGYALSNGTVGVYDKTSRYWRIKSKNHAMS	_FGYALSNGTVGVYDK(gl)TSR_	3	683.673	35675	OR8_130914_VH_DM2_3	OR8_130914_VH_control_MG2_1	-1.69185	-0.0575197	-0.157021	-2.41106			6.63425	6.55958	6.97377	6.95856
P23469-3_578	PTPRE_578	P23469-3	PTPRE	578	Receptor-type tyrosine-protein phosphatase epsilon	1	ERVKAEGLLDVFQAVKSLRLQRPHMVQTLEQ	_AEGLLDVFQAVK(gl)SLR_	3	587.328	2056	OR8_130914_VH_control_MG6_1	OR8_130914_VH_control_MG6_1	-2.52627	-0.142185		-2.40561			6.15406	6.64874		6.21681
P17066_161	HSPA6_161	P17066	HSPA6	161	Heat shock 70 kDa protein 6	1	ITVPAYFNDSQRQATKDAGAIAGLNVLRIIN	_QATK(gl)DAGAIAGLNVLR_	3	571.32	140943	OR8_130914_VH_DM6_3	OR8_130722_VH_control_MG6_1	-5.62166	-1.68786	-7.6122	-2.40557			6.95571	8.17934	7.42996	8.27787
Q09666_2561	AHNAK_2561	Q09666	AHNAK	2561	Neuroblast differentiation-associated protein AHNAK	0.5	VDIEGPDVNIEGPEGKLKGPKLKMPEMNIKA	_VDIEGPDVNIEGPEGK(gl)LK_	3	675.016	185754	OR8_130914_VH_DM2_3	OR8_130914_VH_control_MG6_3	1.31825	4.7605	0.82061	-2.3936			7.19779	6.63339	7.12026	7.27585
Q09666_2563	AHNAK_2563	Q09666	AHNAK	2563	Neuroblast differentiation-associated protein AHNAK	0.5	IEGPDVNIEGPEGKLKGPKLKMPEMNIKAPK	_VDIEGPDVNIEGPEGK(gl)LK_	3	675.016	185754	OR8_130914_VH_DM2_3	OR8_130914_VH_control_MG6_3	1.31825	4.7605	0.82061	-2.3936			7.19779	6.63339	7.12026	7.27585
Q7L576_320	CYFIP1_320	Q7L576	CYFIP1	320	Cytoplasmic FMR1-interacting protein 1;Cytoplasmic FMR1-interacting protein 2	1	VPLFGDMQIELARYIKTSAHYEENKSKWTCT;VPLFGDMQIELARYIKTSAHYEENKSRWTCT	_YIK(gl)TSAHYEENK_	3	532.927	208529	OR8_130722_VH_DM6_3	OR8_130722_VH_DM6_3	-0.377292	0.870748	-1.24035	-2.39012			6.93972	7.42013	7.35093	7.87807
B4E022_272	TKT_272	B4E022	TKT	272	Transketolase	1	PSLPSYKVGDKIATRKAYGQALAKLGHASDR	_K(gl)AYGQALAK_	2	532.298	82951	OR9_20131008_VH_DM2atmatri_3	OR9_20131008_VH_DM2atmatri_3	-3.81441	-1.93887	-6.39001	-2.39006	-0.519589	1.42687	6.95817	7.32251	7.06498	7.05097	7.21573	7.39635
P36406-3_357	TRIM23_357	P36406-3	TRIM23	357	E3 ubiquitin-protein ligase TRIM23	1	CEKTLQQDDCRVVLAKQEITRLLETLQKQQQ	_VVLAK(gl)QEITR_	3	424.254	200297	OR8_130914_VH_control_MG6_1	OR8_130914_VH_control_MG6_1	-1.77673	-0.417928	-3.51273	-2.38477			6.63844	7.07158	6.23016	7.06792
Q9NPD8_48	UBE2T_48	Q9NPD8	UBE2T	48	Ubiquitin-conjugating enzyme E2 T	0.968959	DLRAQILGGANTPYEKGVFKLEVIIPERYPF	_AQILGGANTPYEK(gl)GVFK_	3	636.339	11291	OR9_20131008_VH_D2_2	OR9_20131008_VH_D2_2	7.75448	-0.423092	6.39316	-2.38448	-1.17239	1.24763	7.3016	7.64764	7.01514	7.71602	7.04031	7.05612
P04035-2_381	HMGCR_381	P04035-2	HMGCR	381	3-hydroxy-3-methylglutaryl-coenzyme A reductase	1	DNCCRREPMLVRNNQKCDSVEEETGINRERK	_NNQK(gl)CDSVEEETGINR_	3	669.633	132571	OR8_130914_VH_DM6_1	OR8_130914_VH_control_MG6_2	0.241162	-0.610099	1.55801	-2.38322			6.90427	7.4791	7.14418	7.4468
P53621_411	COPA_411	P53621	COPA	411	Coatomer subunit alpha;Xenin;Proxenin	1	IPKDADSQNPDAPEGKRSSGLTAVWVARNRF	_DADSQNPDAPEGK(gl)R_	3	538.577	17284	OR8_130914_VH_DM6_2	OR8_130722_VH_control_MG6_1	1.17585	-0.873999		-2.37989			7.4597	7.89363		8.18563
P33992_141	MCM5_141	P33992	MCM5	141	DNA replication licensing factor MCM5	0.999987	VMLKSDASPSSIRSLKSDMMSHLVKIPGIII	_SLK(gl)SDMMSHLVK_	3	497.255	159611	OR8_130722_VH_control_MG6_1	OR8_130722_VH_control_MG6_1	-1.03519	-0.305119	-3.58329	-2.37572			6.89408	7.29583	6.24972	6.83442
P49591_116	SARS_116	P49591	SARS	116	Serine--tRNA ligase, cytoplasmic	1	SQIKKVRLLIDEAILKCDAERIKLEAERFEN	_LLIDEAILK(gl)CDAER_	3	591.645	105026	OR8_130914_VH_control_MG6_3	OR8_130914_VH_control_MG6_1	-2.48846	-0.941157	-1.81735	-2.37553	3.85497	-1.10958	6.92224	7.51546	7.28355	7.75451	6.12132	6.25767
Q5W0X3_30	FKBP1A_30	Q5W0X3	FKBP1A	30	Peptidyl-prolyl cis-trans isomerase;Peptidyl-prolyl cis-trans isomerase FKBP1A	0.5	GQTCVVHYTGMLEDGKKFDSSRDRNKPFKFM	_RGQTCVVHYTGMLEDGK(gl)K_	4	549.019	148616	OR9_20131008_VH_D2	OR9_20131008_VH_D2	0.364654	-0.909087	0.261671	-2.36455	-1.17707	2.499	7.30955	7.2919	7.3813	7.53598	6.26489	6.57453
Q5W0X3_31	FKBP1A_31	Q5W0X3	FKBP1A	31	Peptidyl-prolyl cis-trans isomerase;Peptidyl-prolyl cis-trans isomerase FKBP1A	0.5	QTCVVHYTGMLEDGKKFDSSRDRNKPFKFML	_RGQTCVVHYTGMLEDGK(gl)K_	4	549.019	148616	OR9_20131008_VH_D2	OR9_20131008_VH_D2	0.364654	-0.909087	0.261671	-2.36455	-1.17707	2.499	7.30955	7.2919	7.3813	7.53598	6.26489	6.57453
P08107_77	HSPA1A_77	P08107	HSPA1A	77	Heat shock 70 kDa protein 1A/1B	0.999993	NPQNTVFDAKRLIGRKFGDPVVQSDMKHWPF	_K(gl)FGDPVVQSDMK_	3	488.91	83234	OR8_130914_VH_control_MG6_1	OR8_130914_VH_control_MG6_1			5.80843	-2.36117					6.84166	8.13501
H0YBN5_246	KIAA1429_246	H0YBN5	KIAA1429	246	Protein virilizer homolog	0.998938	LCKADENNAKLQELGKWLEPLKNLRFEINCI	_LQELGK(gl)WLEPLK_	3	523.3	112439	OR8_130914_VH_control_MG6_1	OR8_130914_VH_control_MG6_1	-2.03527	3.50636	-5.01299	-2.35835			6.48847	6.27675	6.65855	7.1497
Q8TES7-4_340	FBF1_340	Q8TES7-4	FBF1	340	Fas-binding factor 1	0.999985	SKQSPPMASSPIQPRKGGADWLGLKDEDLDL	_K(gl)GGADWLGLK_	3	386.88	83393	OR8_130914_VH_control_MG6_2	OR8_130914_VH_control_MG6_2		1.90166	-3.46865	-2.3581				5.86006	6.21797	6.38691
P08107_108	HSPA1A_108	P08107	HSPA1A	108	Heat shock 70 kDa protein 1A/1B	0.999891	QVINDGDKPKVQVSYKGETKAFYPEEISSMV	_VQVSYK(gl)GETK_	3	418.223	197178	OR8_130914_VH_control_MG6_3	OR8_130722_VH_control_MG6_2	-0.967008	-1.6996	-2.90962	-2.3531	1.42425	0.4847	7.87098	8.92633	8.39597	9.15518	7.19235	7.43489
P08107_512	HSPA1A_512	P08107	HSPA1A	512	Heat shock 70 kDa protein 1A/1B;Heat shock 70 kDa protein 1-like	1	KANKITITNDKGRLSKEEIERMVQEAEKYKA;KVNKITITNDKGRLSKEEIERMVLDAEKYKA	_LSK(gl)EEIER_	2	559.296	114559	OR8_130914_VH_control_MG6_3	OR9_20131008_VH_DM2atmatri_2	-0.348466	-2.07549	-0.0679652	-2.35213	-0.142845	1.15779	8.29179	8.98971	8.81297	9.32072	7.59883	7.78513
E9PM62_4	WLS_4	E9PM62	WLS	4		1	____________MSVKCVDARKNHHKTKWFV	_MSVK(gl)CVDAR_	2	590.284	126623	OR8_130914_VH_DM6_1	OR8_130914_VH_DM6_1	0.359125	-1.02449	-1.53981	-2.3492			7.69323	7.82893	7.77739	7.83473
P17655_568	CAPN2_568	P17655	CAPN2	568	Calpain-2 catalytic subunit	1	LQTILRRVLAKRQDIKSDGFSIETCKIMVDM	_RQDIK(gl)SDGFSIETCK_	3	633.307	150961	OR8_130722_VH_control_MG6_1	OR8_130722_VH_control_MG6_1	-0.889583	-6.21451	-6.15116	-2.34337			6.78793	7.21009	6.994	7.44645
P25786_256	PSMA1_256	P25786	PSMA1	256	Proteasome subunit alpha type-1	1	QRKAQPAQPADEPAEKADEPMEH________	_AQPAQPADEPAEK(gl)ADEPMEH_	3	759.003	11520	OR9_20131008_VH_DM2atmatri_3	OR9_20131008_VH_DM2_2	1.25257	-0.490064	0.372817	-2.3415	6.36403	0.785424	7.40906	7.67057	7.81483	7.62299	6.85284	7.28275
P61160_86	ACTR2_86	P61160	ACTR2	86	Actin-related protein 2	0.999998	NYPMENGIVRNWDDMKHLWDYTFGPEKLNID	_NWDDMK(gl)HLWDYTFGPEK_	3	766.009	134973	OR8_130722_VH_DM6_1	OR8_130722_VH_DM6_1	-0.830696	2.09421	-3.85825	-2.33643			6.54007	7.05513	6.32665	6.7783
P08107_159	HSPA1A_159	P08107	HSPA1A	159	Heat shock 70 kDa protein 1A/1B;Heat shock 70 kDa protein 1-like	1	ITVPAYFNDSQRQATKDAGVIAGLNVLRIIN	_QATK(gl)DAGVIAGLNVLR_	3	580.664	140983	OR9_20131008_VH_DM2atmatri_3	OR8_130722_VH_control_MG6_1	-1.8727	-1.59107	-2.44264	-2.3341	0.444581	1.13235	8.03792	9.10836	8.12928	9.15649	6.79672	7.06155
Q32NB8_553	PGS1_553	Q32NB8	PGS1	553	CDP-diacylglycerol--glycerol-3-phosphate 3-phosphatidyltransferase, mitochondrial	1	SRQVKLWVKMVTPLIKNFF____________	_MVTPLIK(gl)NFF_	2	662.36	127614	OR8_130914_VH_control_MG6_3	OR8_130914_VH_control_MG6_3	-3.41508	0.494707	-1.56171	-2.33037	-0.0730173	-1.0428	6.32165	5.56645	6.68457	6.66417	5.63866	5.49834
H7C5W9_541	ATP2A2_541	H7C5W9	ATP2A2	541	Sarcoplasmic/endoplasmic reticulum calcium ATPase 2	1	CRRIGIFGQDEDVTSKAFTGREFDELNPSAQ	_IGIFGQDEDVTSK(gl)AFTGR_	3	685.676	69855	OR8_130914_VH_DM2_1	OR8_130914_VH_control_MG2_1	0.00275289	1.38389	-2.18842	-2.3279	3.27393	0.229946	7.04572	7.20297	7.53668	7.12592	5.96012	6.25441
F5GZ90_390	DTL_390	F5GZ90	DTL	390	Denticleless protein homolog	1	RPGLVTVTSSQSTPAKAPRAKCNPSNSSPSS	_ESRPGLVTVTSSQSTPAK(gl)APR_	3	761.74	30390	OR8_130914_VH_DM6_1	OR8_130722_VH_control_MG6_2	-2.30841	-0.248531	-5.29731	-2.32459			6.02946	6.94073	6.7418	7.16573
B1AUU8_654	EPS15_654	B1AUU8	EPS15	654	Epidermal growth factor receptor substrate 15	1	PKIGTPTRPCPLPPGKRSINKLDSPDPFKLN	_IGTPTRPCPLPPGK(gl)R_	3	587.658	70297	OR9_20131008_VH_DM2	OR9_20131008_VH_DM2	6.34867	-1.78319	0.906281	-2.32412	0.734118	0.44884	6.8817	7.01976	7.63001	7.32067	7.17593	7.34531
P17066_58	HSPA6_58	P17066	HSPA6	58	Heat shock 70 kDa protein 6;Putative heat shock 70 kDa protein 7	1	YVAFTDTERLVGDAAKSQAALNPHNTVFDAK	_LVGDAAK(gl)SQAALNPHNTVFDAK_	3	794.412	117932	OR8_130722_VH_control_MG6_3	OR8_130722_VH_control_MG6_1		-2.05709	-7.12853	-2.32193				8.52814	7.28524	8.16128
Q93077_96	HIST1H2AC_96	Q93077	HIST1H2AC	96	Histone H2A type 1-C;Histone H2A type 3;Histone H2A type 1-B/E	1	PRHLQLAIRNDEELNKLLGRVTIAQGGVLPN	_NDEELNK(gl)LLGR_	3	472.248	128466	OR9_20131008_VH_DM2atmatri_3	OR8_130914_VH_control_MG2_3	-1.77321	-2.15638	-1.91076	-2.31886	1.33512	3.57202	7.4732	7.53696	7.91053	8.12293	5.94258	6.90794
P08107_559	HSPA1A_559	P08107	HSPA1A	559	Heat shock 70 kDa protein 1A/1B	0.873121	SYAFNMKSAVEDEGLKGKISEADKKKVLDKC	_SAVEDEGLK(gl)GK_	3	416.214	153853	OR8_130914_VH_control_MG6_2	OR8_130914_VH_control_MG6_2	-1.71104	-2.81892	-5.46459	-2.31681			7.73446	8.33356	8.29985	8.89054
H0YHQ4_77	MORC3_77	H0YHQ4	MORC3	77	MORC family CW-type zinc finger protein 3	1	DEMAVQLDDVFRQLDKCSIERDQYKSEVELL	_QLDK(gl)CSIERDQYK_	3	599.625	143268	OR9_20131008_VH_DM2atmatri_3	OR9_20131008_VH_D2_3	-0.0862203	-1.40241	-0.632215	-2.31484	-0.795223	1.04179	7.83901	8.17975	8.34319	8.59415	7.71313	7.76166
C9J880_119	GLT8D1_119	C9J880	GLT8D1	119	Glycosyltransferase 8 domain-containing protein 1	1	NTADHLRSWLNSDSLKSIRYKIVNFDPKLLE	_SWLNSDSLK(gl)SIR_	3	507.267	165956	OR8_130722_VH_DM6_2	OR8_130722_VH_control_MG2_1	1.92141	0.874391	5.60519	-2.31308			7.20541	7.2707	6.78163	7.052
P55036_365	PSMD4_365	P55036	PSMD4	365	26S proteasome non-ATPase regulatory subunit 4	0.955762	EAIRNAMGSLASQATKDGKKDKKEEDKK___	_NAMGSLASQATK(gl)DGKK_	3	574.293	128037	OR8_130914_VH_DM2_2	OR8_130914_VH_DM2_2	0.48803	-0.455999	0.187224	-2.31215			7.77308	8.0419	8.08005	7.91083
Q16778_109	HIST2H2BE_109	Q16778	HIST2H2BE	109	Histone H2B type 2-E;Histone H2B type 1-C/E/F/G/I;Histone H2B type F-S;Histone H2B type 1-J;Histone H2B type 1-K;Histone H2B type 1-L;Histone H2B type 1-N;Histone H2B type 1-H;Histone H2B type 3-B;Histone H2B type 2-F;Histone H2B type 1-D;Histone H2B type 1-B;Histone H2B type 1-O;Histone H2B type 1-A;Histone H2B;Histone H2B type 1-M	0.999996	EIQTAVRLLLPGELAKHAVSEGTKAVTKYTS	_LLLPGELAK(gl)HAVSEGTK_	4	470.018	105653	OR8_130722_VH_control_MG6_3	OR9_20131008_VH_D2_2	-0.601251	-1.09725	-0.531774	-2.31188	-2.41348	0.511268	8.42249	8.45578	8.38753	8.54998	8.42041	8.00394
P05121_311	SERPINE1_311	P05121	SERPINE1	311	Plasminogen activator inhibitor 1	1	LVLPKFSLETEVDLRKPLENLGMTDMFRQFQ	_K(gl)PLENLGMTDMFR_	3	555.941	84887	OR8_130914_VH_DM6_3	OR8_130914_VH_DM6_3	-1.1311	0.243114	-5.69498	-2.31059	2.92689	2.00231	7.24733	7.41288	6.85891	7.63052	5.86657	6.51245
P08107_597	HSPA1A_597	P08107	HSPA1A	597	Heat shock 70 kDa protein 1A/1B	1	DANTLAEKDEFEHKRKELEQVCNPIISGLYQ	_RK(gl)ELEQVCNPIISGLYQGAGGPGPGGFGAQGPK_	4	864.189	149422	OR9_20131008_VH_DM2atmatri_3	OR8_130914_VH_control_MG6_3	-0.881894	-1.06181	-1.18224	-2.3096	2.134	-0.400461	8.32008	8.74902	8.56425	8.90889	7.32881	7.4846
F5GXC5_185	ITFG1_185	F5GXC5	ITFG1	185	T-cell immunomodulatory protein	1	KNCQKSTIYLVRSGMKQWVPVLQDFSNKGTL	_SGMK(gl)QWVPVLQDFSNK_	3	660	156355	OR8_130914_VH_DM6_2	OR8_130914_VH_DM6_2	-0.721386	1.36345	-0.592369	-2.30249	4.38557	0.644186	7.08958	7.19286	6.94859	7.19334	6.27232	6.66075
Q9Y2J4-3_341	AMOTL2_341	Q9Y2J4-3	AMOTL2	341	Angiomotin-like protein 2	1	RDNERLQRELESSAEKAGRIEKLESEIQRLS	_ELESSAEK(gl)AGR_	3	430.881	28228	OR9_20131008_VH_DM2_3	OR8_130722_VH_DM2_3	0.896137	1.28639	-2.48526	-2.29695	6.53156	0.289925	7.34846	7.7744	7.31308	7.69284	6.9027	7.24489
B7Z317_118	TSPAN5_118	B7Z317	TSPAN5	118	Tetraspanin-5	1	NASRERCGVPFSCCTKDPAEDVINTQCGYDA	_CGVPFSCCTK(gl)DPAEDVINTQCGYDAR_	3	1045.44	15587	OR8_130914_VH_DM2_2	OR8_130914_VH_DM2_2			0.731007	-2.28535					6.56714	6.89337
Q96K12_29	FAR2_29	Q96K12	FAR2	29	Fatty acyl-CoA reductase 2	1	LITGATGFLGKVLMEKLFRTSPDLKVIYILV	_VLMEK(gl)LFR_	2	575.326	192944	OR8_130914_VH_DM2_1	OR8_130914_VH_DM2_1	-1.98745		1.05853	-2.28428			5.95064		6.67127	6.73619
P67809_137	YBX1_137	P67809	YBX1	137	Nuclease-sensitive element-binding protein 1	1	AANVTGPGGVPVQGSKYAADRNHYRRYPRRR	_GAEAANVTGPGGVPVQGSK(gl)YAADRNHYR_	4	739.866	44886	OR9_20131008_VH_DM2atmatri	OR9_20131008_VH_DM2_2	0.713103	-1.13524	-0.4346	-2.27852	-0.504098	0.766937	7.66893	7.76118	7.82303	8.05879	7.43473	7.48286
Q5TCU3_37	TPM2_37	Q5TCU3	TPM2	37	Tropomyosin beta chain	1	AEQAEADKKQAEDRCKQLEEEQQALQKKLKG	_CK(gl)QLEEEQQALQK_	3	582.621	15883	OR9_20131008_VH_DM2atmatri_3	OR9_20131008_VH_DM2_2	0.551434	-1.18799	1.01067	-2.27803	-0.982084	1.83434	7.83666	7.82418	8.38376	8.2562	7.80293	7.98894
O14977_140	AZIN1_140	O14977	AZIN1	140	Antizyme inhibitor 1	0.5	KVGVNILTCDNEIELKKIARNHPNAKVLLHI	_VGVNILTCDNEIELK(gl)K_	3	653.679	188683	OR8_130914_VH_control_MG6_1	OR8_130914_VH_control_MG6_1		-1.10768	-5.31416	-2.27722				7.01747	6.74675	7.42136
O14977_141	AZIN1_141	O14977	AZIN1	141	Antizyme inhibitor 1	0.5	VGVNILTCDNEIELKKIARNHPNAKVLLHIA	_VGVNILTCDNEIELK(gl)K_	3	653.679	188683	OR8_130914_VH_control_MG6_1	OR8_130914_VH_control_MG6_1		-1.10768	-5.31416	-2.27722				7.01747	6.74675	7.42136
Q15643_419	TRIP11_419	Q15643	TRIP11	419	Thyroid receptor-interacting protein 11	0.831512	LSSLNQDNSLAEDNLKLKMRIEVLEKEKSLL	_LSSLNQDNSLAEDNLK(gl)LK_	3	706.034	115455	OR8_130914_VH_control_MG6_1	OR8_130722_VH_control_MG6_2	-0.0196657	-0.502023	3.64236	-2.27645			6.67972	7.27549	6.21539	6.93677
E7EQG2_147	EIF4A2_147	E7EQG2	EIF4A2	147	Eukaryotic initiation factor 4A-II	1	CHACIGGTNVRNEMQKLQAEAPHIVVGTPGR	_NEMQK(gl)LQAEAPHIVVGTPGR_	3	763.73	128886	OR8_130914_VH_control_MG6_3	OR8_130914_VH_control_MG6_1	-3.40368	-0.73692	-6.39365	-2.27518	4.2837	-1.09011	6.31851	7.07535	7.06606	7.2452	6.24311	6.3886
Q96G25-3_49	MED8_49	Q96G25-3	MED8	49	Mediator of RNA polymerase II transcription subunit 8	0.999581	QLTTDAARIGADAAQKQIQSLNKMCSNLLEK	_IGADAAQK(gl)QIQSLNK_	3	566.976	69319	OR8_130914_VH_control_MG6_2	OR8_130914_VH_control_MG6_2		-4.36661		-2.27388				6.66857		7.45524
P52701_632	MSH6_632	P52701	MSH6	632	DNA mismatch repair protein Msh6	1	LQEGLIPGSQFWDASKTLRTLLEEEYFREKL	_SSLSCSLQEGLIPGSQFWDASK(gl)TLR_	3	961.143	164598	OR9_20131008_VH_DM2atmatri_2	OR8_130914_VH_control_MG6_3	1.08354	0.362857	-0.883134	-2.27038	3.82551	1.22777	6.91983	7.63803	7.49185	7.52763	6.11303	6.60744
Q9UG63_508	ABCF2_508	Q9UG63	ABCF2	508	ATP-binding cassette sub-family F member 2	1	KEEMRKIIGRYGLTGKQQVSPIRNLSDGQKC	_YGLTGK(gl)QQVSPIR_	3	520.955	207586	OR9_20131008_VH_DM2atmatri_3	OR8_130722_VH_DM6_3	-1.67341	-1.16456	-0.235554	-2.2677	0.707775	0.364092	7.66762	8.09564	8.1647	8.47022	6.63785	6.78969
P20700_271	LMNB1_271	P20700	LMNB1	271	Lamin-B1	1	QVRLYKEELEQTYHAKLENARLSSEMNTSTV	_EELEQTYHAK(gl)LENAR_	3	648.985	26186	OR9_20131008_VH_DM2atmatri_3	OR8_130914_VH_control_MG6_2	0.0429722	-0.688554	0.258637	-2.26722	0.414061	0.57597	7.33084	7.47314	7.67573	7.6712	6.98086	7.13401
Q9ULK5_379	VANGL2_379	Q9ULK5	VANGL2	379	Vang-like protein 2	1	EEAFTHIKRLQEEEQKNPREVMDPREAAQAI	_RLQEEEQK(gl)NPR_	3	514.266	150041	OR9_20131008_VH_D2	OR8_130722_VH_control_MG2_1	0.257092	-1.58427	-5.54698	-2.26596	-1.84121	-3.28875	7.54709	7.40743	6.81524	7.3805	6.66376	6.04491
Q8NEM2_296	SHCBP1_296	Q8NEM2	SHCBP1	296	SHC SH2 domain-binding protein 1	0.887317	SMVEGLKLYSEMEQLKQKLKLIENPLLRYVF	_LYSEMEQLK(gl)QK_	3	504.257	120732	OR8_130722_VH_control_MG6_3	OR8_130722_VH_control_MG6_3	0.223261	-0.0486223	-1.79886	-2.26591			7.23217	7.45646	7.13457	7.51297
Q9Y4E8-2_230	USP15_230	Q9Y4E8-2	USP15	230	Ubiquitin carboxyl-terminal hydrolase	0.999999	NEDGTWPRGPSTPNVKNSNYCLPSYTAYKNY	_GPSTPNVK(gl)NSNYCLPSYTAYK_	3	825.725	53849	OR8_130914_VH_control_MG6_3	OR8_130914_VH_control_MG6_3				-2.26566						6.80737
Q9UNZ2_124	NSFL1C_124	Q9UNZ2	NSFL1C	124	NSFL1 cofactor p47	0.991842	PPRKKSPNELVDDLFKGAKEHGAVAVERVTK	_SPNELVDDLFK(gl)GAK_	3	549.618	162926	OR8_130722_VH_control_MG6_1	OR8_130914_VH_control_MG6_3	0.200573	-0.765898	0.321817	-2.26228	1.12734	1.04016	7.90285	7.87921	8.31002	8.18593	7.58367	7.90521
Q2TAY7_107	SMU1_107	Q2TAY7	SMU1	107	WD40 repeat-containing protein SMU1	1	AARSLLRQTDPMIMLKQTQPERYIHLENLLA	_QTDPMIMLK(gl)QTQPER_	3	643.989	146284	OR8_130914_VH_DM6_2	OR8_130914_VH_control_MG6_2	0.19176	0.0944087	-1.6845	-2.25708	3.84842	0.61687	7.22986	7.7971	7.15685	7.73468	6.11948	6.49406
Q9BWW8_274	APOL6_274	Q9BWW8	APOL6	274	Apolipoprotein L6	1	LKEGARTKFAEELRAKALELERKLTELTQLY	_AK(gl)ALELERK_	3	391.231	5926	OR8_130914_VH_control_MG6_1	OR8_130914_VH_control_MG6_1	-4.75856	-0.126298	-0.340177	-2.25702			6.70292	7.42392	7.70619	7.51597
O15144_117	ARPC2_117	O15144	ARPC2	117	Actin-related protein 2/3 complex subunit 2	1	LPASKDSIVHQAGMLKRNCFASVFEKYFQFQ	_DSIVHQAGMLK(gl)R_	3	490.261	23259	OR8_130914_VH_control_MG6_2	OR8_130914_VH_control_MG6_2	4.26034	1.09817	4.27594	-2.25181			6.26984	7.26334	7.76355	7.55093
A2AB88_66	PFDN6_66	A2AB88	PFDN6	66	Prefoldin subunit 6	1	DGSNVVFKLLGPVLVKQELGEARATVGKRLD	_LLGPVLVK(gl)QELGEAR_	3	579.34	104763	OR9_20131008_VH_DM2atmatri_3	OR9_20131008_VH_DM2atmatri_3	0.14524	-0.416138	1.19761	-2.24447	0.755011	0.921545	6.89804	6.90068	7.32311	7.11646	6.52646	6.78588
Q9Y399_28	MRPS2_28	Q9Y399	MRPS2	28	28S ribosomal protein S2, mitochondrial	1	GAGARAPSRWLGFLGKATPRPARPSRRTLGS	_WLGFLGK(gl)ATPR_	3	453.923	203249	OR8_130914_VH_control_MG6_3	OR8_130914_VH_control_MG6_2	-3.16837	-0.134386		-2.23937			6.25427	6.67122		7.00996
P49327_298	FASN_298	P49327	FASN	298	Fatty acid synthase;[Acyl-carrier-protein] S-acetyltransferase;[Acyl-carrier-protein] S-malonyltransferase;3-oxoacyl-[acyl-carrier-protein] synthase;3-oxoacyl-[acyl-carrier-protein] reductase;3-hydroxyacyl-[acyl-carrier-protein] dehydratase;Enoyl-[acyl-carrier-protein] reductase;Oleoyl-[acyl-carrier-protein] hydrolase	1	APESFEYIEAHGTGTKVGDPQELNGITRALC	_SLYQSAGVAPESFEYIEAHGTGTK(gl)VGDPQELNGITR_	4	984.732	160576	OR8_130914_VH_DM6_2	OR8_130722_VH_DM6_2	-1.73102	0.397813	-4.20553	-2.23852		2.8073	7.57981	7.91077	7.42341	7.50361	5.05189	5.95496
Q9NWF9-1_482	RNF216_482	Q9NWF9-1	RNF216	482	E3 ubiquitin-protein ligase RNF216	1	DAIKKWQELSPETSGKRKKRKQMNQYSYIDF	_WQELSPETSGK(gl)R_	3	511.255	203985	OR8_130914_VH_DM6_3	OR8_130722_VH_DM6_1	-3.97707	0.399389	-2.03802	-2.23841	4.30615	-4.03792	6.47865	7.53033	7.28109	8.27063	6.24953	6.25378
B4DET9_199	LPIN1_199	B4DET9	LPIN1	199	Phosphatidate phosphatase LPIN1	0.997871	ITRSDTLGHILPTLGKDWTHQGIAKLYHKVS	_SDTLGHILPTLGK(gl)DWTHQGIAK_	4	626.333	154502	OR8_130914_VH_control_MG6_1	OR8_130914_VH_control_MG6_1	-3.7071	-5.35818		-2.23763			6.40268	6.95696		6.99678
P43360_292	MAGEA6_292	P43360	MAGEA6	292	Melanoma-associated antigen 6	1	ALIETSYVKVLHHMVKISGGPRISYPLLHEW	_VLHHMVK(gl)ISGGPR_	4	386.967	192348	OR9_20131008_VH_DM2atmatri_2	OR8_130722_VH_DM6_2	-0.0274846	0.531315	0.205505	-2.23503	-0.094655	0.176312	7.63179	8.19496	8.2119	8.22315	7.37127	7.38414
P11142_357	HSPA8_357	P11142	HSPA8	357	Heat shock cognate 71 kDa protein;Heat shock-related 70 kDa protein 2	0.999968	RIPKIQKLLQDFFNGKELNKSINPDEAVAYG	_LLQDFFNGK(gl)ELNK_	3	560.63	106577	OR8_130914_VH_DM2_3	OR9_20131008_VH_DM2atmatri	0.0560871	-1.03805	0.179732	-2.23054	1.052	0.487762	7.8128	8.24624	8.2931	8.71362	7.26868	7.47836
P17066_359	HSPA6_359	P17066	HSPA6	359	Heat shock 70 kDa protein 6	0.999968	RIPKVQKLLQDFFNGKELNKSINPDEAVAYG	_LLQDFFNGK(gl)ELNK_	3	560.63	106577	OR8_130914_VH_DM2_3	OR9_20131008_VH_DM2atmatri	0.0560871	-1.03805	0.179732	-2.23054	1.052	0.487762	7.8128	8.24624	8.2931	8.71362	7.26868	7.47836
P42285_873	SKIV2L2_873	P42285	SKIV2L2	873	Superkiller viralicidic activity 2-like 2	1	LRRLGFATSSDVIEMKGRVACEISSADELLL	_LGFATSSDVIEMK(gl)GR_	3	575.626	92719	OR8_130722_VH_control_MG6_2	OR8_130722_VH_control_MG6_1	-0.477814	-5.81353	-5.68109	-2.22635	2.92082	-2.65259	6.53847	7.09123	6.85481	6.70916	5.86496	5.87519
P56937-3_280	HSD17B7_280	P56937-3	HSD17B7	280	3-keto-steroid reductase	0.999998	QKMDLDEDTAEKFYQKLLELEKHIRVTIQKT	_FYQK(gl)LLELEK_	3	475.598	44643	OR8_130914_VH_control_MG6_3	OR8_130914_VH_control_MG6_3	2.96967	-2.62052	-2.19896	-2.22614			5.9114	7.16366	6.74709	7.46114
D6RB59_358	EXOC3_358	D6RB59	EXOC3	358	Exocyst complex component 3	1	VLNTYTRYKDEAQLYKEEHLRNRQHPHCYVQ	_DEAQLYK(gl)EEHLR_	3	548.937	18222	OR8_130914_VH_control_MG6_1	OR8_130914_VH_control_MG6_1	-1.25323	-0.645953		-2.22143			6.67078	6.83658		7.17607	6.10924
P08107_526	HSPA1A_526	P08107	HSPA1A	526	Heat shock 70 kDa protein 1A/1B	1	SKEEIERMVQEAEKYKAEDEVQRERVSAKNA	_YK(gl)AEDEVQRER_	3	512.918	208893	OR8_130914_VH_control_MG6_2	OR8_130914_VH_control_MG6_1	0.44459	-2.74869	0.615642	-2.22116			6.42269	7.51389	8.07938	9.42911
Q9UPV0-2_1079	CEP164_1079	Q9UPV0-2	CEP164	1079	Centrosomal protein of 164 kDa	0.999997	LHIEDLRKSLGTNQTKEVSSSLSQSKEDLYL	_SLGTNQTK(gl)EVSSSLSQSK_	3	665.671	159330	OR8_130722_VH_control_MG6_1	OR8_130722_VH_control_MG6_1	-1.19418	0.783618	-5.16444	-2.2168			6.99455	7.27504	6.70284	7.02019
E7ETY7_39	GPX8_39	E7ETY7	GPX8	39	Glutathione peroxidase;Probable glutathione peroxidase 8	0.983991	VASDCQLTDRNYLGLKELHKEFGPSHFSVLA	_NYLGLK(gl)ELHK_	3	443.582	135285	OR8_130914_VH_control_MG6_2	OR8_130914_VH_control_MG6_2	-0.990461	-1.99805	2.31757	-2.20975			7.39511	7.64652	7.28428	7.86236
P12004_164	PCNA_164	P12004	PCNA	164	Proliferating cell nuclear antigen	0.995414	RDLSHIGDAVVISCAKDGVKFSASGELGNGN	_DLSHIGDAVVISCAK(gl)DGVK_	3	700.025	21275	OR8_130722_VH_DM2_2	OR8_130722_VH_control_MG6_1	-0.193394	-2.10481	-0.556727	-2.2048	-0.8169	1.42763	9.25193	9.38963	9.38727	9.42284	8.70497	8.83083
E7EN89_38	TOLLIP_38	E7EN89	TOLLIP	38	Toll-interacting protein	1	TVGRLNITVVQAKLAKNYGMTRMDPYCRLRL	_LAK(gl)NYGMTR_	3	389.869	86685	OR8_130914_VH_DM2_3	OR9_20131008_VH_DM2atmatri	0.0274227	-0.459468	0.40973	-2.20413	2.26455	0.376149	7.58913	7.62709	8.13155	7.77758	7.07169	7.3509
Q53GS7_361	GLE1_361	Q53GS7	GLE1	361	Nucleoporin GLE1	0.999961	VKLQEAQMQQGPEAHKEPPAPSQGPGGKQNE	_LQEAQMQQGPEAHK(gl)EPPAPSQGPGGK_	3	937.787	112368	OR8_130914_VH_DM6_1	OR8_130914_VH_DM6_1		-1.23855	-5.09831	-2.20279				7.05958	6.68348	7.30469
Q9H8H0_573	NOL11_573	Q9H8H0	NOL11	573	Nucleolar protein 11	0.996174	NNCDQELNKKPQDETKESTSCPVVQKRAALL	_KPQDETK(gl)ESTSCPVVQK_	3	692.341	85024	OR8_130722_VH_control_MG6_3	OR8_130722_VH_control_MG6_1	-0.856529	-0.519613	-5.56176	-2.20222			7.12333	7.6094	6.8196	7.20883
P17858_677	PFKL_677	P17858	PFKL	677	6-phosphofructokinase, liver type	0.925044	QQGGAPTPFDRNYGTKLGVKAMLWLSEKLRE	_TNVLGHLQQGGAPTPFDRNYGTK(gl)LGVK_	4	746.394	178207	OR8_130914_VH_control_MG2_1	OR8_130914_VH_control_MG2_1	-4.20077		-4.21427	-2.1998			6.54225		6.42766	6.93616
Q8TAS1-3_116	UHMK1_116	Q8TAS1-3	UHMK1	116	Serine/threonine-protein kinase Kist	1	LIDFGLSFKEGNQDVKYIQTDGYRAPEAELQ	_EGNQDVK(gl)YIQTDGYR_	3	633.966	26932	OR8_130914_VH_DM6_1	OR8_130914_VH_control_MG6_2	-1.80101	0.487928	-2.14837	-2.19896			6.85818	7.25525	6.84951	7.37425
Q86YT6_787	MIB1_787	Q86YT6	MIB1	787	E3 ubiquitin-protein ligase MIB1	0.992277	KGQSPLDLCPDPNLCKALAKCHKEKVSGQVG	_KGQSPLDLCPDPNLCK(gl)ALAK_	3	780.4	83672	OR8_130722_VH_control_MG6_2	OR9_20131008_VH_DM2	0.355017	-1.5258	-0.939719	-2.1979	0.428124	-2.30241	8.03475	7.96176	8.11094	8.07638	7.75302	7.59184
O75319_79	DUSP11_79	O75319	DUSP11	79	RNA/RNP complex-1-interacting phosphatase	1	KLAPEECFSPLDLFNKIREQNEELGLIIDLT	_LAPEECFSPLDLFNK(gl)IR_	3	721.702	87013	OR8_130914_VH_DM6_2	OR8_130722_VH_control_MG6_2	0.316303	0.330809	-0.774118	-2.19493	1.75779	0.916475	6.43136	6.99603	6.9646	7.44673	5.57349	5.92151
B4DRC4_316	ASB6_316	B4DRC4	ASB6	316	Ankyrin repeat and SOCS box protein 6	0.5	RVAIRLYLQPWPVDVKVKALPLPDRLKWYLL	_LYLQPWPVDVK(gl)VK_	3	566.991	120531	OR8_130914_VH_control_MG6_1	OR8_130914_VH_control_MG6_1		0.40028	-2.89663	-2.19316				7.04403	6.06294	7.0461
B4DRC4_318	ASB6_318	B4DRC4	ASB6	318	Ankyrin repeat and SOCS box protein 6	0.5	AIRLYLQPWPVDVKVKALPLPDRLKWYLLSE	_LYLQPWPVDVK(gl)VK_	3	566.991	120531	OR8_130914_VH_control_MG6_1	OR8_130914_VH_control_MG6_1		0.40028	-2.89663	-2.19316				7.04403	6.06294	7.0461
Q13829_21	TNFAIP1_21	Q13829	TNFAIP1	21	BTB/POZ domain-containing adapter for CUL3-mediated RhoA degradation protein 2	0.991912	CLCPASGAKPKLSGFKGGGLGNKYVQLNVGG	_LSGFK(gl)GGGLGNK_	3	416.895	114363	OR9_20131008_VH_DM2_3	OR9_20131008_VH_DM2atmatri_2	-0.235313	-0.308254	-1.50063	-2.19015	0.080702	0.754725	7.66228	7.85089	7.90608	7.97411	7.27276	7.41303
Q8IZD4_296	DCP1B_296	Q8IZD4	DCP1B	296	mRNA-decapping enzyme 1B	1	RHSPPIEKQLCPAIQKLMVRSADLHPLSELP	_QLCPAIQK(gl)LMVR_	3	524.29	143213	OR8_130722_VH_DM6_2	OR8_130722_VH_DM6_2		2.48289	1.66561	-2.18977				6.89067	5.70586	6.96849
Q8NB46_31	ANKRD52_31	Q8NB46	ANKRD52	31	Serine/threonine-protein phosphatase 6 regulatory ankyrin repeat subunit C	1	IFSRDVEEVRSLLSQKENINVLDQERRTPLH	_SLLSQK(gl)ENINVLDQERR_	3	719.385	159721	OR8_130722_VH_DM6_1	OR8_130722_VH_DM6_1	1.87049	-0.251343	-0.799736	-2.18968			6.75878	7.53335	6.53207	7.02052
P23921_643	RRM1_643	P23921	RRM1	643	Ribonucleoside-diphosphate reductase large subunit;Ribonucleoside-diphosphate reductase	1	RVLSGEFQIVNPHLLKDLTERGLWHEEMKNQ	_VLSGEFQIVNPHLLK(gl)DLTER_	4	606.333	193527	OR8_130722_VH_control_MG6_2	OR8_130722_VH_control_MG6_2		0.568518	0.229203	-2.186				6.542	6.31036	6.62891
O75886-2_182	STAM2_182	O75886-2	STAM2	182	Signal transducing adapter molecule 2	0.999999	DEDIAKAIELSLQEQKQQHTETKSLYPSSEI	_AIELSLQEQK(gl)QQHTETK_	3	709.034	5212	OR9_20131008_VH_DM2atmatri	OR8_130722_VH_control_MG6_2	0.540138	-0.226728	-0.199991	-2.18368	1.74083	0.714123	7.11966	7.28264	7.05454	7.25801	6.52947	6.83747
C9JVE2_49	DCUN1D1_49	C9JVE2	DCUN1D1	49	DCN1-like protein 1	1	ELYIRESVKGSLDRKKLEQLYNRYKDPQDEN	_K(gl)LEQLYNR_	3	393.216	84097	OR9_20131008_VH_DM2atmatri_3	OR8_130722_VH_control_MG6_1	-0.591302	-0.315424	-0.790431	-2.18092	-5.70573	5.9352	7.24331	7.36461	7.73615	7.90348	6.77772	6.8456
P22314_635	UBA1_635	P22314	UBA1	635	Ubiquitin-like modifier-activating enzyme 1	1	SSQDPPEKSIPICTLKNFPNAIEHTLQWARD	_SIPICTLK(gl)NFPNAIEHTLQWAR_	3	908.474	158505	OR9_20131008_VH_DM2atmatri_3	OR9_20131008_VH_DM2	2.8166	-0.220226	-0.19279	-2.18029	-1.13106	0.570528	8.11394	8.40396	8.46847	8.39923	8.26618	8.1577
P49916-2_728	LIG3_728	P49916-2	LIG3	728	DNA ligase 3	1	MGCYDPGSQKWCTVTKCAGGHDDATLARLQN	_WCTVTK(gl)CAGGHDDATLAR_	3	711.658	202000	OR8_130914_VH_DM2_1	OR8_130914_VH_control_MG2_1	-1.14553	0.995291	0.423332	-2.17677			6.57489	6.68333	6.85282	7.11286
Q9Y6I3-3_107	EPN1_107	Q9Y6I3-3	EPN1	107	Epsin-1	1	VSQQCKENMYAVQTLKDFQYVDRDGKDQGVN	_ENMYAVQTLK(gl)DFQYVDRDGK_	3	845.404	29283	OR9_20131008_VH_DM2atmatri_3	OR9_20131008_VH_DM2_3	0.475568	-0.342245	0.105776	-2.1703	0.662562	0.417019	8.41539	8.20731	8.29587	8.2004	7.92584	8.08151
P63104_83	YWHAZ_83	P63104	YWHAZ	83	14-3-3 protein zeta/delta	1	DQSQQAYQEAFEISKKEMQPTHPIRLGLALN	_K(gl)EMQPTHPIR_	3	450.903	83160	OR9_20131008_VH_DM2atmatri_2	OR8_130914_VH_DM2_3	0.314798	-2.64703	2.43464	-2.16504	-3.04998	0.580697	7.55685	7.73879	7.65843	7.91328	7.55688	6.9864
Q9BUB7_88	TMEM70_88	Q9BUB7	TMEM70	88	Transmembrane protein 70, mitochondrial	1	VYWEGYVRFLNTPSDKSEDGRLIYTGNMARA	_FLNTPSDK(gl)SEDGR_	3	527.25	37660	OR9_20131008_VH_DM2atmatri_3	OR8_130722_VH_control_MG6_3	-0.35835	0.311915	0.361478	-2.16353	3.88407	2.23538	7.50207	7.53429	7.29366	7.98111	6.12952	6.85761
Q5UCC4-2_212	EMC10_212	Q5UCC4-2	EMC10	212	ER membrane protein complex subunit 10	0.895883	ETAAFIERLEMEQAQKAKNPQEQKSFFAKYW	_LEMEQAQK(gl)AK_	3	430.555	89812	OR8_130722_VH_control_MG6_1	OR8_130722_VH_control_MG6_1	0.641408	-0.714759	-1.399	-2.16205	3.81137	-0.490023	7.50852	7.86478	7.31583	7.69825	6.9342	7.13782
O95396_342	MOCS3_342	O95396	MOCS3	342	Adenylyltransferase and sulfurtransferase MOCS3;Molybdopterin-synthase adenylyltransferase;Molybdopterin-synthase sulfurtransferase	1	LQLLSPEERVSVTDYKRLLDSGAFHLLLDVR	_VSVTDYK(gl)R_	3	361.193	198457	OR8_130722_VH_control_MG6_3	OR8_130722_VH_control_MG6_3	4.29403	-4.56896	4.48643	-2.16048			6.27949	6.72684	6.45497	7.15745
O43242_54	PSMD3_54	O43242	PSMD3	54	26S proteasome non-ATPase regulatory subunit 3	1	EEAATGGGSTGEADGKTAAAAAEHSQRELDT	_EEAATGGGSTGEADGK(gl)TAAAAAEHSQR_	4	661.801	25720	OR9_20131008_VH_D2_2	OR8_130914_VH_control_MG6_1	-0.883367	0.179966	0.159647	-2.15829	-5.47089	4.61288	6.73613	7.37818	7.69142	7.70421	6.70847	6.4579
Q86XH1-2_294	IQCA1_294	Q86XH1-2	IQCA1	294	IQ and AAA domain-containing protein 1	1	VTIKNDLKLIEGVDIKENLQDQIRHWFIECR	_LIEGVDIK(gl)ENLQDQIR_	3	666.36	96137	OR8_130914_VH_control_MG6_1	OR8_130722_VH_control_MG2_3	0.388117	-6.2496	-0.131477	-2.1563	3.6434	0.0350934	6.9672	7.22051	7.07284	7.15168	6.06205	6.33496
P48200_860	IREB2_860	P48200	IREB2	860	Iron-responsive element-binding protein 2	0.99997	AGKKYGSGNSRDWAAKGPYLLGVKAVLAESY	_DWAAK(gl)GPYLLGVK_	3	511.28	24305	OR8_130914_VH_DM6_2	OR8_130914_VH_control_MG2_2			0.458457	-2.15396	5.89871	0.18848			7.75271	7.74525	6.71475	7.03785
E7ENK0_267	CALCOCO2_267	E7ENK0	CALCOCO2	267	Calcium-binding and coiled-coil domain-containing protein 2	1	LQRQKERLEGENDLLKRENSRLLSYMGLDFN	_ERLEGENDLLK(gl)R_	3	529.281	30118	OR9_20131008_VH_DM2	OR9_20131008_VH_D2	0.117162	-0.527925	-0.780873	-2.15269	-0.212355	0.231017	7.28553	7.24671	7.3953	7.48294	7.09715	7.10017
P14780_92	MMP9_92	P14780	MMP9	92	Matrix metalloproteinase-9;67 kDa matrix metalloproteinase-9;82 kDa matrix metalloproteinase-9	1	QLSLPETGELDSATLKAMRTPRCGVPDLGRF	_QLSLPETGELDSATLK(gl)AMR_	3	725.376	144620	OR9_20131008_VH_DM2_3	OR8_130914_VH_DM2_1	-0.312638	0.689224	-0.645219	-2.15132	5.66455	0.836322	7.20746	7.42823	7.69928	7.74681	6.64552	7.08194
Q09666_1433	AHNAK_1433	Q09666	AHNAK	1433	Neuroblast differentiation-associated protein AHNAK	0.5	MDAEVPDVNIEGPDAKLKGPKFKMPEMSIKP	_MDAEVPDVNIEGPDAK(gl)LK_	3	685.674	121600	OR8_130722_VH_DM2_3	OR8_130722_VH_DM2_2	0.891369	1.19823	0.117202	-2.14868			7.04269	6.86867	6.80682	6.89504	6.13893
Q09666_1435	AHNAK_1435	Q09666	AHNAK	1435	Neuroblast differentiation-associated protein AHNAK	0.5	AEVPDVNIEGPDAKLKGPKFKMPEMSIKPQK	_MDAEVPDVNIEGPDAK(gl)LK_	3	685.674	121600	OR8_130722_VH_DM2_3	OR8_130722_VH_DM2_2	0.891369	1.19823	0.117202	-2.14868			7.04269	6.86867	6.80682	6.89504	6.13893
Q14202-2_1074	ZMYM3_1074	Q14202-2	ZMYM3	1074	Zinc finger MYM-type protein 3	1	WKCWVQSKYANGETSKGDELRFGPKPMRIKE	_YANGETSK(gl)GDELR_	3	518.578	205435	OR8_130914_VH_control_MG6_2	OR8_130722_VH_control_MG6_3	1.23365	-1.10647	-5.37332	-2.14823			7.04271	7.57909	6.76413	7.65741
P17066_90	HSPA6_90	P17066	HSPA6	90	Heat shock 70 kDa protein 6	1	LIGRKFADTTVQSDMKHWPFRVVSEGGKPKV	_FADTTVQSDMK(gl)HWPFR_	3	693.995	31875	OR8_130914_VH_control_MG6_3	OR8_130914_VH_control_MG6_3	-6.34118	-1.48073	-6.63274	-2.14822			7.1689	8.24711	7.13725	8.08835
Q8WUM4_640	PDCD6IP_640	Q8WUM4	PDCD6IP	640	Programmed cell death 6-interacting protein	1	LLKNIQVSHQEFSKMKQSNNEANLREEVLKN	_MK(gl)QSNNEANLREEVLK_	3	673.009	123533	OR8_130914_VH_control_MG2_1	OR9_20131008_VH_D2	0.514128	-0.667021	0.362339	-2.14818	1.76337	2.44491	7.70871	7.65869	7.92484	7.87859	7.00598	7.70307
P11142_526	HSPA8_526	P11142	HSPA8	526	Heat shock cognate 71 kDa protein	0.640461	SKEDIERMVQEAEKYKAEDEKQRDKVSSKNS	_MVQEAEKYK(gl)AEDEK_	3	604.621	127503	OR8_130914_VH_control_MG2_1	OR8_130722_VH_DM2_3	6.45341	-5.85575	-8.24944	-2.14626			6.91286	7.10372	7.621	9.38226
P61158_264	ACTR3_264	P61158	ACTR3	264	Actin-related protein 3	0.5	GSKWIKQYTGINAISKKEFSIDVGYERFLGP	_QYTGINAISK(gl)K_	3	446.245	147310	OR8_130914_VH_control_MG6_1	OR8_130914_VH_control_MG6_1	-0.0825258	-0.226139	0.32063	-2.14199			6.87637	7.44914	7.19875	7.68872
P61158_265	ACTR3_265	P61158	ACTR3	265	Actin-related protein 3	0.5	SKWIKQYTGINAISKKEFSIDVGYERFLGPE	_QYTGINAISK(gl)K_	3	446.245	147310	OR8_130914_VH_control_MG6_1	OR8_130914_VH_control_MG6_1	-0.0825258	-0.226139	0.32063	-2.14199			6.87637	7.44914	7.19875	7.68872
C9JLH5_43	ELP6_43	C9JLH5	ELP6	43	Elongator complex protein 6	1	PHPLQFLREANAGNLKPLFEFVREALKPVDS	_EANAGNLK(gl)PLFEFVR_	3	606.988	25168	OR9_20131008_VH_DM2_2	OR8_130722_VH_DM2_3	-0.600948	0.0951868	-0.425373	-2.14118	6.51129	0.335149	7.71875	7.63223	7.89143	7.77223	6.89667	7.24633
B4DZ67_276	NUP107_276	B4DZ67	NUP107	276	Nuclear pore complex protein Nup107	1	FYAKSVYWENTLHTLKQRQLTSYVGSVRPLV	_SVYWENTLHTLK(gl)QR_	3	630.327	165874	OR8_130722_VH_DM6_2	OR8_130722_VH_DM6_2	0.203085	-0.311777	-0.58728	-2.13823			6.76048	7.35472	6.71064	6.91641
O95155-3_556	UBE4B_556	O95155-3	UBE4B	556	Ubiquitin conjugation factor E4 B	1	LNRTVEDLKNNESQWKDSPLATRHREMLKRC	_NNESQWK(gl)DSPLATR_	3	587.283	132431	OR9_20131008_VH_DM2atmatri_3	OR8_130914_VH_control_MG6_2	-0.851832	-0.0709444	0.447653	-2.13743	1.79195	0.342792	7.62115	7.97374	8.08152	8.03086	7.41071	7.65621
J3KNQ3_31	PSMD13_31	J3KNQ3	PSMD13	31	26S proteasome non-ATPase regulatory subunit 13	0.5	PGQPAVWHRLEELYTKKLWHQLTLQVLDFVQ	_LEELYTK(gl)K_	3	379.877	89414	OR9_20131008_VH_D2_3	OR8_130722_VH_control_MG6_1	0.20867	-3.67728	0.426302	-2.13365			6.26102	6.47319	7.28925	6.74429	6.07857
J3KNQ3_32	PSMD13_32	J3KNQ3	PSMD13	32	26S proteasome non-ATPase regulatory subunit 13	0.5	GQPAVWHRLEELYTKKLWHQLTLQVLDFVQD	_LEELYTK(gl)K_	3	379.877	89414	OR9_20131008_VH_D2_3	OR8_130722_VH_control_MG6_1	0.20867	-3.67728	0.426302	-2.13365			6.26102	6.47319	7.28925	6.74429	6.07857
I3L4Z5_20	MLKL_20	I3L4Z5	MLKL	20	Mixed lineage kinase domain-like protein	1	KKQCRRLGHRVLGLIKPLEMLQDQGKRSVPS	_VLGLIK(gl)PLEMLQDQGK_	3	632.692	192098	OR8_130914_VH_control_MG6_3	OR8_130914_VH_control_MG6_3		1.25436	0.500592	-2.13334				6.44035	6.68933	7.19137
Q9NV96-2_174	TMEM30A_174	Q9NV96-2	TMEM30A	174	Cell cycle control protein 50A	0.5	IPIALKKKGIAWWTDKNVKFRNPPGGDNLEE	_GIAWWTDK(gl)NVK_	3	477.917	49364	OR8_130914_VH_DM6_3	OR8_130914_VH_DM6_3		-6.60099	-0.92173	-2.12609				7.32507	7.56169	7.93028
Q9UHD2_241	TBK1_241	Q9UHD2	TBK1	241	Serine/threonine-protein kinase TBK1	0.999972	GPRRNKEVMYKIITGKPSGAISGVQKAENGP	_IITGK(gl)PSGAISGVQK_	2	785.452	71935	OR8_130914_VH_DM2_2	OR8_130914_VH_DM2_2	-1.85075	-0.285498	-2.67843	-2.12026			7.05847	7.39677	7.10301	7.70388
J3KSW8_202	MPRIP_202	J3KSW8	MPRIP	202	Myosin phosphatase Rho-interacting protein	1	RKRPDLLNFKKGWLTKQYEDGQWKKHWFVLA	_GWLTK(gl)QYEDGQWK_	3	584.95	56466	OR9_20131008_VH_D2_3	OR9_20131008_VH_D2_3	-0.124875	-1.21015	0.45398	-2.11924	0.130331	0.112644	7.45882	7.45012	7.45577	7.49849	6.91855	6.95501
Q9BRF8_25	CPPED1_25	Q9BRF8	CPPED1	25	Calcineurin-like phosphoesterase domain-containing protein 1	0.999392	FHRARGRTLAAFPAEKESEWKGPFYFILGAD	_TLAAFPAEK(gl)ESEWK_	3	574.29	173742	OR8_130914_VH_control_MG6_1	OR8_130914_VH_control_MG6_1	-0.215006	-0.00311876	-1.02879	-2.11754		3.05068	6.71884	6.81132	6.88266	7.11569	5.05189	6.01971
Q9BTV4_114	TMEM43_114	Q9BTV4	TMEM43	114	Transmembrane protein 43	1	KLLSDPNYGVHLPAVKLRRHVEMYQWVETEE	_LLSDPNYGVHLPAVK(gl)LR_	4	502.285	107087	OR8_130914_VH_control_MG6_2	OR8_130722_VH_DM2_1	-1.3122	-0.309937	-0.0203508	-2.1171		2.23222	6.95695	7.28902	6.65814	7.22993	5.05189	5.80765
Q92598-2_653	HSPH1_653	Q92598-2	HSPH1	653	Heat shock protein 105 kDa	0.995263	DQAKQAYVDKLEELMKIGTPVKVRFQEAEER	_LEELMK(gl)IGTPVK_	3	491.278	89379	OR8_130914_VH_control_MG6_3	OR8_130914_VH_control_MG6_3	-0.360249		-0.265955	-2.11286			6.15338		6.70974	7.12318	5.28094
P27635_42	RPL10_42	P27635	RPL10	42	60S ribosomal protein L10	1	PDAKIRIFDLGRKKAKVDEFPLCGHMVSDEY	_AK(gl)VDEFPLCGHMVSDEYEQLSSEALEAAR_	4	849.643	6181	OR9_20131008_VH_DM2atmatri_2	OR8_130722_VH_control_MG2_1	-5.08913	0.666539	0.17983	-2.11109		5.16639	6.79925	6.63114	7.61752	7.07716	5.05189	6.61905
B4E0Q1_230	TRPC4AP_230	B4E0Q1	TRPC4AP	230	Short transient receptor potential channel 4-associated protein	0.999993	SEMDTGNDDKHTLLAKNAQQKKSLSLGPSAA	_HTLLAK(gl)NAQQK_	3	455.925	63078	OR8_130914_VH_control_MG2_1	OR8_130914_VH_DM2_1	-0.225518	-1.80371	-1.99002	-2.10559			7.46679	7.78519	7.77856	7.98668
Q96C36_307	PYCR2_307	Q96C36	PYCR2	307	Pyrroline-5-carboxylate reductase 2	1	LESPTVSTLTPSSPGKLLTRSLALGGKKD__	_LESPTVSTLTPSSPGK(gl)LLTR_	3	733.406	90231	OR8_130914_VH_control_MG6_1	OR8_130914_VH_control_MG6_1	-1.34907	0.240499	-2.45456	-2.10413			6.62812	7.12624	6.81379	6.95268
Q6R327_119	RICTOR_119	Q6R327	RICTOR	119	Rapamycin-insensitive companion of mTOR	0.975037	LRALRYLIQDSSILQKVLKLKVDYLIARCID	_YLIQDSSILQK(gl)VLK_	3	588.008	209401	OR8_130914_VH_control_MG2_1	OR8_130914_VH_control_MG2_1	-4.52039	0.814907	-2.23628	-2.10357			6.63399	6.92991	6.78887	6.95979
Q5SRE5_1409	NUP188_1409	Q5SRE5	NUP188	1409	Nucleoporin NUP188 homolog	1	PGVYRLSMSLMEQLLKTLRYNFLPEALDFVG	_LSMSLMEQLLK(gl)TLR_	3	592.995	114926	OR8_130914_VH_DM6_2	OR8_130914_VH_DM6_2	-1.40138	0.74541	-1.52241	-2.10159			6.23369	6.75159	6.35704	6.36496
H0YJ78_91	ABCD4_91	H0YJ78	ABCD4	91	ATP-binding cassette sub-family D member 4	1	FFTDGTLREQVIYPLKEVYPDSGSADDERIL	_EQVIYPLK(gl)EVYPDSGSADDER_	3	842.066	29960	OR9_20131008_VH_DM2_3	OR9_20131008_VH_DM2_3	-4.79925	0.447663	-1.72964	-2.10064	4.21402	-3.94579	6.71474	7.03767	7.06741	7.1388	6.22318	6.22769
Q5TCU3_65	TPM2_65	Q5TCU3	TPM2	65	Tropomyosin beta chain	0.999998	LKGTEDEVEKYSESVKEAQEKLEQAEKKATD	_YSESVK(gl)EAQEK_	3	471.228	211858	OR8_130722_VH_control_MG2_3	OR8_130722_VH_DM2_3	-1.19545	0.558541	0.73364	-2.09896	-5.49209	5.76256	7.79966	7.97281	7.69261	7.59077	6.71471	6.79452
P18847-4_23	ATF3_23	P18847-4	ATF3	23	Cyclic AMP-dependent transcription factor ATF-3	1	QVSASEEELRFAIQNKHLCHRMSSALESVTV	_FAIQNK(gl)HLCHR_	3	513.265	32051	OR9_20131008_VH_DM2_2	OR9_20131008_VH_DM2_2	-4.60659	-0.400027	-0.274094	-2.09778	4.54402	-4.27579	6.65888	7.45594	7.57858	7.02264	6.31795	6.32159
P49642_377	PRIM1_377	P49642	PRIM1	377	DNA primase small subunit	1	TNEEEKEENEAESDVKHRTRDYKKTSLAPYV	_EENEAESDVK(gl)HR_	3	519.569	26196	OR8_130914_VH_DM6_3	OR8_130722_VH_DM2_1	-0.335507	-1.01178	-4.58764	-2.09387			6.66294	7.12699	6.53496	7.21844
Q7L8L6_660	FASTKD5_660	Q7L8L6	FASTKD5	660	FAST kinase domain-containing protein 5	0.99985	KTESEPGQQPMELENKAAVPLGGFLCNVADK	_TESEPGQQPMELENK(gl)AAVPLGGFLCNVADK_	3	1115.2	168884	OR8_130722_VH_DM6_1	OR8_130722_VH_DM6_1	-2.64962	0.954077		-2.09208			6.11653	6.87994		6.88495
D6R9P3_83	HNRNPAB_83	D6R9P3	HNRNPAB	83	Heterogeneous nuclear ribonucleoprotein A/B	0.5	DAGKMFVGGLSWDTSKKDLKDYFTKFGEVVD	_MFVGGLSWDTSK(gl)K_	3	523.929	122396	OR9_20131008_VH_D2_3	OR9_20131008_VH_D2	0.264904	-0.473893	0.492331	-2.08916	-4.0855	-1.09767	6.82102	7.00935	6.99208	6.91359	6.59773	5.50953
D6R9P3_84	HNRNPAB_84	D6R9P3	HNRNPAB	84	Heterogeneous nuclear ribonucleoprotein A/B	0.5	AGKMFVGGLSWDTSKKDLKDYFTKFGEVVDC	_MFVGGLSWDTSK(gl)K_	3	523.929	122396	OR9_20131008_VH_D2_3	OR9_20131008_VH_D2	0.264904	-0.473893	0.492331	-2.08916	-4.0855	-1.09767	6.82102	7.00935	6.99208	6.91359	6.59773	5.50953
O00487_215	PSMD14_215	O00487	PSMD14	215	26S proteasome non-ATPase regulatory subunit 14	0.999966	YYSITINYRKNELEQKMLLNLHKKSWMEGLT	_NELEQK(gl)MLLNLHK_	3	575.31	128796	OR8_130722_VH_DM6_2	OR8_130722_VH_DM6_2	-1.69285	-1.13861	-0.151133	-2.08292	4.3941	-4.12588	6.86035	7.25769	7.09556	7.16663	6.27478	6.27879
Q14191_146	WRN_146	Q14191	WRN	146	Werner syndrome ATP-dependent helicase	1	KAVKKAGVGIEGDQWKLLRDFDIKLKNFVEL	_AGVGIEGDQWK(gl)LLR_	3	552.634	4526	OR8_130914_VH_control_MG6_3	OR8_130914_VH_control_MG6_2				-2.08289						7.03973
F8VZK5_167	BRAP_167	F8VZK5	BRAP	167	BRCA1-associated protein	1	GDNYVHRLVASKTDGKIVQYECEGDTCQEEK	_TDGK(gl)IVQYECEGDTCQEEK_	3	801.674	168030	OR9_20131008_VH_DM2atmatri_3	OR9_20131008_VH_D2_3	0.0342542	-1.6089	0.355254	-2.08041	-2.97143	0.527137	7.68139	7.90766	7.94972	8.28133	7.7538	7.19477
Q09666_1205	AHNAK_1205	Q09666	AHNAK	1205	Neuroblast differentiation-associated protein AHNAK	0.967987	FKTPKISMPDVDLHLKGPKVKGDVDVSVPKV	_ISM(ox)PDVDLHLK(gl)GPK_	4	420.725	78490	OR8_130722_VH_DM2_3	OR9_20131008_VH_D2	1.03919	-0.0780671	-2.12367	-2.07723	-0.828925	-1.65724	7.38061	7.42457	6.70298	7.39644	6.87726	6.55339
Q8TD55_37	PLEKHO2_37	Q8TD55	PLEKHO2	37	Pleckstrin homology domain-containing family O member 2	1	AGWIKKSSGGLLGFWKDRYLLLCQAQLLVYE	_SSGGLLGFWK(gl)DR_	3	479.581	164383	OR9_20131008_VH_D2_3	OR9_20131008_VH_D2	-0.0361408	-0.383229	-0.0896449	-2.07494	-0.357529	0.0392678	6.98141	7.01461	7.00874	6.89059	6.6977	6.64651
B4DSD4_186	C9orf41_186	B4DSD4	C9orf41	186	UPF0586 protein C9orf41	0.930837	ETGKAERDACYQPIIKEILKNFPKER_____	_DACYQPIIK(gl)EILK_	3	568.971	17263	OR8_130722_VH_DM2_1	OR8_130722_VH_DM2_2	-1.42391	0.14189	-0.643941	-2.07401		2.34383	6.99412	7.02377	6.88563	6.81904	5.05189	5.83554
P11766_113	ADH5_113	P11766	ADH5	113	Alcohol dehydrogenase class-3	1	GECKFCLNPKTNLCQKIRVTQGKGLMPDGTS	_TNLCQK(gl)IR_	3	382.873	178021	OR8_130914_VH_control_MG2_1	OR8_130722_VH_DM6_3	-4.46804	-0.0409589	-5.67702	-2.07361			6.6189	7.48837	6.8536	7.51952
H7C3Q7_33	ABI2_33	H7C3Q7	ABI2	33	Abl interactor 2	1	LDDIGHGVKVSTQNMKMGGLPRTTPPTQKPP	_VSTQNMK(gl)MGGLPR_	3	511.594	198398	OR9_20131008_VH_DM2atmatri_3	OR9_20131008_VH_D2_2	0.559386	0.028417	2.17984	-2.0701	-0.0896683	-0.0639058	7.57231	7.74779	7.56106	7.51521	7.2116	7.18838
Q9UBC2_828	EPS15L1_828	Q9UBC2	EPS15L1	828	Epidermal growth factor receptor substrate 15-like 1	0.5	PFQPLGADSGDPFQSKKGFGDPFSGKDPFVP	_STPVSQLGSADFPEAPDPFQPLGADSGDPFQSK(gl)K_	3	1211.24	165037	OR9_20131008_VH_DM2atmatri_3	OR9_20131008_VH_DM2_3	0.214943	7.34907	-0.977203	-2.06678	0.436116	0.563609	7.53658	7.39955	7.40986	7.59821	7.2951	7.44886
Q9UBC2_829	EPS15L1_829	Q9UBC2	EPS15L1	829	Epidermal growth factor receptor substrate 15-like 1	0.5	FQPLGADSGDPFQSKKGFGDPFSGKDPFVPS	_STPVSQLGSADFPEAPDPFQPLGADSGDPFQSK(gl)K_	3	1211.24	165037	OR9_20131008_VH_DM2atmatri_3	OR9_20131008_VH_DM2_3	0.214943	7.34907	-0.977203	-2.06678	0.436116	0.563609	7.53658	7.39955	7.40986	7.59821	7.2951	7.44886
Q8WXE9_740	STON2_740	Q8WXE9	STON2	740	Stonin-2	1	CENVMIRYPVPSEWVKNFRRESVLGEKSLKA	_YPVPSEWVK(gl)NFR_	3	545.947	211300	OR8_130914_VH_control_MG6_1	OR8_130914_VH_control_MG6_1		4.07022		-2.06588				6.43498		6.52711
P61160_118	ACTR2_118	P61160	ACTR2	118	Actin-related protein 2	1	RNCKILLTEPPMNPTKNREKIVEVMFETYQF	_ILLTEPPMNPTK(gl)NR_	3	579.982	73666	OR9_20131008_VH_D2_3	OR9_20131008_VH_D2_3		2.44754		-2.06212				7.19637		7.06245	7.00518
Q92598-2_746	HSPH1_746	Q92598-2	HSPH1	746	Heat shock protein 105 kDa	1	DQDPVVRAQEIKTKIKELNNTCEPVVTQPKP	_IK(gl)ELNNTCEPVVTQPK_	3	662.01	72252	OR8_130914_VH_control_MG2_1	OR8_130914_VH_control_MG2_1		-4.30817	-0.975679	-2.06201				6.65181	6.92212	6.9993
Q9HBI1-3_215	PARVB_215	Q9HBI1-3	PARVB	215	Beta-parvin	0.920121	FERDAFDTLFDHAPDKLSVVKKSLITFVNKH	_DAFDTLFDHAPDK(gl)LSVVK_	3	711.36	17382	OR8_130914_VH_DM2_2	OR8_130914_VH_DM2_2	-0.463533	-0.287785	0.981306	-2.05581	2.20136	-1.93313	6.82953	6.71991	6.7828	6.88716	5.67996	5.69553
Q99717_64	SMAD5_64	Q99717	SMAD5	64	Mothers against decapentaplegic homolog 5	1	MEELEKALSSPGQPSKCVTIPRSLDGRLQVS	_ALSSPGQPSK(gl)CVTIPR_	3	604.653	8385	OR8_130914_VH_DM6_2	OR8_130914_VH_control_MG6_1	-1.5083	-0.113336	-7.14888	-2.05531			7.17938	7.79077	7.29132	8.00275
Q9NVH2-3_847	INTS7_847	Q9NVH2-3	INTS7	847	Integrator complex subunit 7	1	LNVSSTLQSKSGQDYKIPIDNMTNEMEQRVE	_SGQDYK(gl)IPIDNMTNEMEQR_	3	795.027	157619	OR9_20131008_VH_DM2atmatri_2	OR8_130914_VH_control_MG2_3	-1.02892	-0.805393	-1.05201	-2.0527	-0.495863	1.05201	7.53348	7.60978	7.43298	7.58088	7.18481	7.29039
H0Y4W2_3494	TRRAP_3494	H0Y4W2	TRRAP	3494	Transformation/transcription domain-associated protein	0.997293	ASMIAVARCFAQPNFKVDGILKTVLRDEIIA	_CFAQPNFK(gl)VDGILK_	3	584.303	15344	OR8_130722_VH_control_MG2_1	OR8_130722_VH_control_MG2_1	-0.530109	5.27844	3.54136	-2.05141	3.7211	-0.837626	6.89356	6.78462	6.18731	7.0013	6.08374	6.245
O15439-2_632	ABCC4_632	O15439-2	ABCC4	632	Multidrug resistance-associated protein 4	0.5	YTEFLKSGIDFGSLLKKDNEESEQPPVPGTP	_SGIDFGSLLK(gl)K_	3	426.907	156195	OR8_130914_VH_DM6_1	OR8_130914_VH_DM6_1	0.482074	0.614749	-0.120297	-2.04846		2.33779	6.73699	6.79806	6.68405	7.11315	5.05189	5.83402
O15439-2_633	ABCC4_633	O15439-2	ABCC4	633	Multidrug resistance-associated protein 4	0.5	TEFLKSGIDFGSLLKKDNEESEQPPVPGTPT	_SGIDFGSLLK(gl)K_	3	426.907	156195	OR8_130914_VH_DM6_1	OR8_130914_VH_DM6_1	0.482074	0.614749	-0.120297	-2.04846		2.33779	6.73699	6.79806	6.68405	7.11315	5.05189	5.83402
P53396-2_934	ACLY_934	P53396-2	ACLY	934	ATP-citrate synthase	0.99367	LTIGDRFGGALDAAAKMFSKAFDSGIIPMEF	_FGGALDAAAK(gl)MFSK_	3	509.926	34887	OR8_130914_VH_control_MG2_3	OR8_130914_VH_control_MG2_3	-4.24681	-2.41522	-0.347324	-2.04798	3.04221	0.460433	6.5554	6.91772	7.30925	7.57629	5.89739	6.22347
Q9P2L0-2_765	WDR35_765	Q9P2L0-2	WDR35	765	WD repeat-containing protein 35	1	YLEMDRRDLAIGLRLKLGDWFRVLQLLKTGS	_LK(gl)LGDWFR_	3	383.545	102617	OR8_130914_VH_DM6_1	OR8_130914_VH_DM6_1	-0.411634	-0.927273	-1.40991	-2.04737	4.1284	-1.17012	7.09724	7.02727	7.22176	6.87738	6.19876	6.33429
O00487_222	PSMD14_222	O00487	PSMD14	222	26S proteasome non-ATPase regulatory subunit 14	0.5	YRKNELEQKMLLNLHKKSWMEGLTLQDYSEH	_MLLNLHK(gl)K_	3	370.887	124047	OR8_130914_VH_DM6_3	OR8_130914_VH_DM6_2	0.288912	-0.714749	-0.362915	-2.04736			7.5161	8.09303	7.81819	8.24372
Q9Y2Z4_43	YARS2_43	Q9Y2Z4	YARS2	43	Tyrosine--tRNA ligase, mitochondrial	1	LRKAHSGAQGLLAAQKARGLFKDFFPETGTK	_AHSGAQGLLAAQK(gl)AR_	3	531.625	4906	OR9_20131008_VH_DM2atmatri_2	OR8_130722_VH_control_MG6_3	-0.560368	-0.551677	-1.19896	-2.04735	4.51663	1.82863	7.2158	7.70843	7.48096	7.60163	6.31005	6.94968
P04626-3_50	ERBB2_50	P04626-3	ERBB2	50	Receptor tyrosine-protein kinase erbB-2	0.999921	RKVKVLGSGAFGTVYKGIWIPDGENVKIPVA	_VLGSGAFGTVYK(gl)GIWIPDGENVK_	3	841.108	192214	OR8_130914_VH_control_MG2_1	OR8_130914_VH_control_MG2_1	-0.176764	-0.426623	-0.275898	-2.04644	3.7947	1.29873	7.04644	7.02218	7.31652	7.33452	6.10438	6.61325
P11940-2_284	PABPC1_284	P11940-2	PABPC1	284	Polyadenylate-binding protein 1;Polyadenylate-binding protein 3;Polyadenylate-binding protein 1-like	1	KVERQTELKRKFEQMKQDRITRYQGVNLYVK	_FEQMK(gl)QDR_	3	399.189	33763	OR9_20131008_VH_DM2atmatri_3	OR9_20131008_VH_DM2atmatri_3	-0.0454439	-1.77418	0.804729	-2.04464	-0.898547	0.316737	7.37911	7.31853	7.79499	7.73853	7.46988	7.36419
Q96QE5_321	TEFM_321	Q96QE5	TEFM	321	Transcription elongation factor, mitochondrial	1	DSILKADPRVFFPSDKIVHYRQMFLSTELQR	_VFFPSDK(gl)IVHYR_	4	406.218	187073	OR9_20131008_VH_DM2atmatri	OR8_130914_VH_control_MG6_3	-0.93261	-1.54598	-0.787477	-2.04338	4.549	0.422875	6.83781	7.18769	6.97991	7.17737	6.31939	6.67055
O00764_275	PDXK_275	O00764	PDXK	275	Pyridoxal kinase	1	VSTLHHVLQRTIQCAKAQAGEGVRPSPMQLE	_TIQCAK(gl)AQAGEGVRPSPMQLELR_	4	664.343	172929	OR8_130914_VH_control_MG6_1	OR8_130722_VH_control_MG2_1	-6.03559	-1.16004	-6.5721	-2.04305			7.07816	7.65886	7.11918	7.41279
F5GXS7_261	METAP1_261	F5GXS7	METAP1	261	Methionine aminopeptidase;Methionine aminopeptidase 1	0.5	IHKLFHTAPNVPHYAKNKAVGVMKSGHVFTI	_LFHTAPNVPHYAK(gl)NK_	4	463.497	91107	OR8_130722_VH_DM6_1	OR8_130722_VH_DM6_1	-1.63556	2.06555	0.588069	-2.03944			6.49337	7.1065	6.89745	7.30136
F5GXS7_263	METAP1_263	F5GXS7	METAP1	263	Methionine aminopeptidase;Methionine aminopeptidase 1	0.5	KLFHTAPNVPHYAKNKAVGVMKSGHVFTIEP	_LFHTAPNVPHYAK(gl)NK_	4	463.497	91107	OR8_130722_VH_DM6_1	OR8_130722_VH_DM6_1	-1.63556	2.06555	0.588069	-2.03944			6.49337	7.1065	6.89745	7.30136
P49591_448	SARS_448	P49591	SARS	448	Serine--tRNA ligase, cytoplasmic	0.998779	TTRTICAILENYQTEKGITVPEKLKEFMPPG	_TICAILENYQTEK(gl)GITVPEK_	3	807.749	172331	OR8_130914_VH_control_MG6_2	OR8_130914_VH_control_MG6_2	-1.32482	-0.980555	-5.25087	-2.03644			6.91415	7.34082	6.72817	7.22799
Q8NF37_221	LPCAT1_221	Q8NF37	LPCAT1	221	Lysophosphatidylcholine acyltransferase 1	1	FPEGTCTNRTCLITFKPGAFIPGAPVQPVVL	_TCLITFK(gl)PGAFIPGAPVQPVVLR_	3	865.821	167572	OR9_20131008_VH_DM2atmatri_2	OR8_130914_VH_control_MG2_1	-0.644008	0.133002	-2.23549	-2.03639	3.85333	1.54498	6.8521	7.03805	7.25277	7.41387	6.12086	6.68487
E9PBL8_629	COG1_629	E9PBL8	COG1	629	Conserved oligomeric Golgi complex subunit 1	0.999022	MARLCQSLGELCPHLKQCILGKSESSEKPAR	_LCQSLGELCPHLK(gl)QCILGK_	3	790.069	88038	OR8_130914_VH_control_MG6_3	OR8_130914_VH_control_MG6_3	-1.71419	-0.753575	-0.823963	-2.03588		2.46351	6.86651	7.04412	7.25043	7.45595	5.05189	5.86584
Q9UNZ2_188	NSFL1C_188	Q9UNZ2	NSFL1C	188	NSFL1 cofactor p47	1	GETSKPRVHVVLKLWKSGFSLDNGELRSYQD;RQHSSQDVHVVLKLWKSGFSLDNGELRSYQD	_LWK(gl)SGFSLDNGELR_	3	579.297	119808	OR9_20131008_VH_DM2atmatri_3	OR8_130914_VH_control_MG6_3			-4.99094	-2.03256	5.98944	0.53515			6.65212	7.51785	6.74162	7.12385
B4E1Q4_149	RIOK3_149	B4E1Q4	RIOK3	149	Serine/threonine-protein kinase RIO3	1	TPKKGFIGKGKDITTKHDEVVCGRKNTARME	_DITTK(gl)HDEVVCGR_	3	548.598	20035	OR9_20131008_VH_DM2atmatri	OR9_20131008_VH_DM2	0.164247	-0.0849604	-1.13054	-2.03191	2.71826	0.306497	7.7371	7.96664	7.89201	7.89498	7.07195	7.36012
P23921_236	RRM1_236	P23921	RRM1	236	Ribonucleoside-diphosphate reductase large subunit;Ribonucleoside-diphosphate reductase;Ribonucleoside-diphosphate reductase	0.999934	LSMKDDSIEGIYDTLKQCALISKSAGGIGVA	_DDSIEGIYDTLK(gl)QCALISK_	3	761.711	18171	OR8_130722_VH_control_MG6_1	OR8_130722_VH_control_MG6_1	0.832123	0.312902	-1.01435	-2.0312	4.67453	0.382097	6.73695	7.28408	7.10555	7.18763	6.3557	6.70135
G3XAN1_58	INTS9_58	G3XAN1	INTS9	58	Integrator complex subunit 9	0.999962	LVQSPRLSNLPGWSLKDGNAFLDKELKECSG	_LSNLPGWSLK(gl)DGNAFLDK_	3	697.029	114971	OR8_130722_VH_DM2_2	OR8_130722_VH_DM2_2	-0.9815	-0.25034	-6.79874	-2.02727	4.26469	-3.99646	7.57636	7.71761	7.18675	7.49155	6.23766	6.24203
P54687-4_345	BCAT1_345	P54687-4	BCAT1	345	Branched-chain-amino-acid aminotransferase, cytosolic	0.999812	SGTACVVCPVSDILYKGETIHIPTMENGPKL	_EMFGSGTACVVCPVSDILYK(gl)GETIHIPTMENGPK_	4	963.708	28967	OR8_130722_VH_DM6_1	OR8_130914_VH_control_MG6_1		1.32912	-3.97273	-2.02524				7.34958	6.35897	7.31412
Q8WYP5_969	AHCTF1_969	Q8WYP5	AHCTF1	969	Protein ELYS	0.942289	LLVHHLQRANYVPALKLNQTLKINVMNDRDP	_ANYVPALK(gl)LNQTLK_	3	562.989	9712	OR8_130722_VH_control_MG2_2	OR8_130722_VH_control_MG2_2	0.160244	-4.71243	-5.42919	-2.0244		2.7182	6.74988	6.76837	6.78056	6.90023	5.05189	5.93158
O75147-2_751	OBSL1_751	O75147-2	OBSL1	751	Obscurin-like protein 1	0.990816	LTCELSRVDFPATWYKDGQKVEESELLVVKM	_VDFPATWYK(gl)DGQK_	3	556.939	185721	OR8_130914_VH_control_MG6_2	OR8_130914_VH_control_MG6_1		0.540419	-3.31876	-2.02225				7.29689	6.17677	7.18076
Q9H040_341	SPRTN_341	Q9H040	SPRTN	341	SprT-like domain-containing protein Spartan	1	NVLSNYFPRVSFANQKAFRGVNGSPRISVTV	_VSFANQK(gl)AFR_	3	427.895	197601	OR9_20131008_VH_DM2atmatri_3	OR8_130914_VH_control_MG6_3	6.69921	-1.24379	2.00996	-2.0207	3.60575	0.129744	6.98609	6.38783	7.35845	7.37999	6.84453	7.13124
E9PJ21_62	HYOU1_62	E9PJ21	HYOU1	62	Hypoxia up-regulated protein 1	1	VAIVKPGVPMEIVLNKESRRKTPVIVTLKEN	_PGVPMEIVLNK(gl)ESR_	3	561.635	136721	OR8_130914_VH_DM2_2	OR8_130914_VH_control_MG6_2	-0.575454	-0.893803	-0.457822	-2.01795	3.53656	1.03071	6.90776	7.18395	6.96519	7.39072	6.03235	6.47976
P11766_366	ADH5_366	P11766	ADH5	366	Alcohol dehydrogenase class-3	1	SFDEINKAFELMHSGKSIRTVVKI_______	_AFELMHSGK(gl)SIR_	3	497.258	2445	OR8_130914_VH_DM6_2	OR8_130722_VH_control_MG6_2	-1.57111	-0.238323	-6.75452	-2.01576			7.01821	7.71921	7.17356	7.92624
O14977_175	AZIN1_175	O14977	AZIN1	175	Antizyme inhibitor 1	1	NIGGEEGNMKFGTTLKNCRHLLECAKELDVQ	_FGTTLK(gl)NCR_	3	404.205	35584	OR9_20131008_VH_DM2_2	OR9_20131008_VH_D2_2	1.56492	-2.75928	-1.65351	-2.01303	-8.57042	6.01295	7.88749	7.97639	7.99816	7.92545	7.63298	6.86864
P05787_285	KRT8_285	P05787	KRT8	285	Keratin, type II cytoskeletal 8	0.999999	IANRSRAEAESMYQIKYEELQSLAGKHGDDL	_SRAEAESMYQIK(gl)YEELQSLAGK_	3	882.434	163960	OR8_130722_VH_control_MG6_1	OR8_130722_VH_control_MG6_1	-1.50118	-1.0049	-5.401	-2.00674			7.28935	7.58974	6.77227	7.19432
P60174-1_238	TPI1_238	P60174-1	TPI1	238	Triosephosphate isomerase	0.999036	SQPDVDGFLVGGASLKPEFVDIINAKQ____	_ELASQPDVDGFLVGGASLK(gl)PEFVDIINAK_	3	1048.55	28048	OR8_130914_VH_DM6_1	OR8_130914_VH_control_MG6_3	3.85059	0.287464	0.453991	-2.0057			6.15351	6.66221	6.58826	6.76078
H7C2T4_121	SPRED2_121	H7C2T4	SPRED2	121	Sprouty-related, EVH1 domain-containing protein 2	1	WMTGYEDYRHAPVRGKYPDPSEDADSSYVRF	_GK(gl)YPDPSEDADSSYVR_	3	633.95	50676	OR9_20131008_VH_DM2	OR9_20131008_VH_D2_2	-0.235964	-1.42117	-0.00589025	-1.9986	0.454568	-2.09398	7.01708	6.85507	7.03446	7.05454	6.73319	6.58661
Q00653-4_741	NFKB2_741	Q00653-4	NFKB2	741	Nuclear factor NF-kappa-B p100 subunit;Nuclear factor NF-kappa-B p52 subunit	0.968151	SSFRGHTPLDLTCSTKVKTLLLNAAQNTMEP	_GHTPLDLTCSTK(gl)VK_	3	557.623	49069	OR9_20131008_VH_DM2atmatri	OR8_130914_VH_control_MG2_3	-0.0861228	-1.9233	-0.0409224	-1.99613	7.79696	1.47213	8.01853	8.11121	8.28902	8.2167	7.28091	7.8558
K7EKW3_73	TMUB2_73	K7EKW3	TMUB2	73	Transmembrane and ubiquitin-like domain-containing protein 2	0.80973	EELAVARPEDTVGALKSKYFPGQESQMKLIY	_FLNDTEELAVARPEDTVGALK(gl)SK_	4	655.092	37624	OR8_130722_VH_DM2_1	OR8_130914_VH_control_MG6_1	0.348142	-4.0825	0.937064	-1.99551	-4.45379	3.57835	7.11923	6.58739	7.07108	7.17903	6.41199	6.16399
Q96HE9_125	PRR11_125	Q96HE9	PRR11	125	Proline-rich protein 11	0.960345	RELYSVKQQFCILESKLCKLQEALKTISESS	_QQFCILESK(gl)LCK_	3	556.613	145543	OR8_130914_VH_DM6_1	OR8_130914_VH_DM6_1	0.942483	-0.665936	-0.869767	-1.99417			6.54018	6.9857	6.80499	7.0124
P09001_260	MRPL3_260	P09001	MRPL3	260	39S ribosomal protein L3, mitochondrial	1	TGDIGRVWPGTKMPGKMGNIYRTEYGLKVWR	_MPGK(gl)MGNIYR_	3	427.546	125124	OR8_130914_VH_control_MG6_3	OR8_130914_VH_control_MG6_2	-1.7832	-5.61874	-1.30945	-1.97612			6.57212	7.03369	6.51514	7.4249
D3YTE0_160	KRI1_160	D3YTE0	KRI1	160	Protein KRI1 homolog	0.821649	HRLQETSSQSYVEEQKQLKESFRAFVEDSED	_LQETSSQSYVEEQK(gl)QLK_	3	713.69	112465	OR8_130914_VH_control_MG6_1	OR8_130914_VH_control_MG6_1		-2.67529	-3.02197	-1.97598				6.20204	6.09637	7.1169
O00487_239	PSMD14_239	O00487	PSMD14	239	26S proteasome non-ATPase regulatory subunit 14	0.99591	SWMEGLTLQDYSEHCKHNESVVKEMLELAKN	_SWMEGLTLQDYSEHCK(gl)HNESVVK_	3	964.441	165995	OR8_130914_VH_control_MG6_3	OR8_130722_VH_control_MG6_2	-1.03286	-1.62365	-2.51965	-1.97576			7.41327	7.92139	7.68213	8.21018
J3KNJ7_106	METTL4_106	J3KNJ7	METTL4	106	Methyltransferase-like protein 4	0.999755	ELFDVTKPYITPAVHKECQQSNEKEDLMNGV	_PYITPAVHK(gl)ECQQSNEK_	4	536.511	140376	OR8_130914_VH_control_MG6_1	OR8_130914_VH_control_MG6_1	-3.85814	-0.770095	-5.21095	-1.97546			6.44507	7.2933	6.71647	7.34492
P78371_522	CCT2_522	P78371	CCT2	522	T-complex protein 1 subunit beta	1	AAEAAEVILRVDNIIKAAPRKRVPDHHPC__	_VDNIIK(gl)AAPR_	3	404.235	185879	OR9_20131008_VH_DM2_3	OR8_130914_VH_DM2_1	1.37521	1.02962	-1.74244	-1.97504	-2.23307	-3.00605	6.90996	7.62022	7.33241	7.5651	6.67347	5.96845
P98082-3_335	DAB2_335	P98082-3	DAB2	335	Disabled homolog 2	1	DYFGQQFDQISNRTGKQEAQAGPWPFSSSQT	_TGK(gl)QEAQAGPWPFSSSQTQPAVR_	3	858.089	170983	OR8_130914_VH_DM6_2	OR8_130722_VH_DM2_1	0.284426	0.109372	-0.816588	-1.97486	3.96	-3.69177	6.77264	7.00674	7.00514	6.97505	6.15096	6.15629
B4DWP9_220	PIGV_220	B4DWP9	PIGV	220	GPI mannosyltransferase 2	1	TVPWKPLAEDSPPGQKVPRNPIMGLLYHWKT	_PLAEDSPPGQK(gl)VPR_	3	535.618	137496	OR8_130914_VH_control_MG2_3	OR8_130722_VH_DM2_1	0.307861	0.0317394	-0.269629	-1.97362			7.31181	7.1559	7.32631	7.50537
Q09666_2652	AHNAK_2652	Q09666	AHNAK	2652	Neuroblast differentiation-associated protein AHNAK	0.999963	KMPKVKMPKFSMPGFKGEGPDGDVKLPKADI	_FSMPGFK(gl)GEGPDGDVK_	3	594.61	41972	OR9_20131008_VH_D2_3	OR9_20131008_VH_D2_3	0.472727	0.193267	0.42023	-1.97113	-1.6665	0.243144	7.13373	7.0508	7.05928	7.11444	6.69764	6.41621
P16104_120	H2AFX_120	P16104	H2AFX	120	Histone H2A.x;Histone H2A type 1-A;Histone H2A type 2-B	0.5	QGGVLPNIQAVLLPKKTESHKPGKNK_____;QGGVLPNIQAVLLPKKTSATVGPKAPSGGKK	_LLGGVTIAQGGVLPNIQAVLLPK(gl)K_	3	838.511	104632	OR9_20131008_VH_DM2atmatri_3	OR8_130722_VH_DM2_2	-1.55596	-0.795533	0.42357	-1.96826	-3.28903	1.08772	7.4738	7.68886	8.11901	7.95955	7.90417	7.36667
P16104_119	H2AFX_119	P16104	H2AFX	119	Histone H2A.x;Histone H2A type 1-A;Histone H2A type 2-B	0.545402	AQGGVLPNIQAVLLPKKTESHKPGKNK____;AQGGVLPNIQAVLLPKKTSATVGPKAPSGGK	_LLGGVTIAQGGVLPNIQAVLLPK(gl)K_	3	838.511	104591	OR8_130722_VH_DM2_1	OR8_130722_VH_DM2_2	-0.853762	-0.795533	0.42357	-1.96826	-3.28903	1.08772	7.53793	7.68886	8.11901	7.95955	7.90417	7.36667
P19367-4_321	HK1_321	P19367-4	HK1	321	Hexokinase-1	0.999999	LLFEGRITPELLTRGKFNTSDVSAIEKNKEG	_GK(gl)FNTSDVSAIEK_	3	503.923	50152	OR9_20131008_VH_D2_2	OR9_20131008_VH_DM2	-0.057342	-1.2208	-1.32128	-1.96699	0.595977	0.560261	7.33526	7.66796	7.26984	7.98954	6.97536	7.14833
Q92989_202	CLP1_202	Q92989	CLP1	202	Polyribonucleotide 5'-hydroxyl-kinase Clp1	1	HFGSTTPGTNIKLYNKITSRLADVFNQRCEV	_LYNK(gl)ITSR_	3	370.209	120580	OR8_130914_VH_DM6_1	OR8_130722_VH_DM6_2	0.765969	0.698159	-1.97987	-1.9658			7.33062	7.63389	7.63541	7.69039
P19838-3_676	NFKB1_676	P19838-3	NFKB1	676	Nuclear factor NF-kappa-B p105 subunit;Nuclear factor NF-kappa-B p50 subunit	1	LGILNNAFRLSPAPSKTLMDNYEVSGGTVRE	_LSPAPSK(gl)TLMDNYEVSGGTVR_	3	779.39	115128	OR9_20131008_VH_DM2atmatri_3	OR9_20131008_VH_DM2	0.15837	-1.02308	-0.997128	-1.96427	2.22333	0.512564	7.8729	8.00371	7.98081	7.90369	7.05792	7.35864
Q15393_546	SF3B3_546	Q15393	SF3B3	546	Splicing factor 3B subunit 3	1	KRVNEWKTPGKKTIVKCAVNQRQVVIALTGG	_TIVK(gl)CAVNQR_	3	434.903	173378	OR8_130722_VH_DM6_3	OR8_130722_VH_control_MG6_3	-1.7259	0.0795995	-5.86339	-1.96106			7.10395	7.01985	6.9087	7.44338
Q15417_251	CNN3_251	Q15417	CNN3	251	Calponin-3	0.985241	QPVDNSTISLQMGTNKVASQKGMSVYGLGRQ	_LTLQPVDNSTISLQMGTNK(gl)VASQK_	3	896.473	116358	OR9_20131008_VH_DM2atmatri_2	OR9_20131008_VH_DM2atmatri_2	5.32313		1.42549	-1.95776			6.5784		7.20377	6.82745
Q92759_81	GTF2H4_81	Q92759	GTF2H4	81	General transcription factor IIH subunit 4	1	LPQAAVALWVKKEFSKAQEESTGLLSGLRIW	_EFSK(gl)AQEESTGLLSGLR_	3	656.001	26506	OR9_20131008_VH_DM2atmatri_2	OR9_20131008_VH_DM2atmatri_2	-2.49866	-0.389642	-0.30806	-1.9566	4.5682	1.24352	7.26265	7.7005	7.55437	7.657	6.32494	6.83434
D6R8Z4_76	CEP120_76	D6R8Z4	CEP120	76	Centrosomal protein of 120 kDa	1	DRKALHQHRLQRTPIKLQCFALDPVTSAKET	_TPIK(gl)LQCFALDPVTSAK_	3	668.359	178803	OR8_130914_VH_control_MG6_1	OR8_130914_VH_control_MG6_1	-0.111074		-1.62458	-1.95158	-3.16849	3.01006	6.69698		7.11031	7.43794	6.0515	6.00882
Q96P11-2_435	NSUN5_435	Q96P11-2	NSUN5	435		1	AVIERVEVPSSASQAKASAPERTPSPAPKRK	_VEVPSSASQAK(gl)ASAPER_	3	609.978	186783	OR9_20131008_VH_DM2atmatri_3	OR8_130722_VH_control_MG6_2	-0.249734	-1.96085	0.307535	-1.94871	4.84196	1.71511	7.39178	7.76023	7.28998	7.92237	6.4043	7.02119
Q15043-2_297	SLC39A14_297	Q15043-2	SLC39A14	297	Zinc transporter ZIP14	0.999978	LDHMIPQHCSSELDGKAPMVDEKVIVGSLSV	_LQNGDLDHMIPQHCSSELDGK(gl)APMVDEK_	4	820.377	113020	OR9_20131008_VH_D2_2	OR8_130914_VH_DM2_3	0.897451	-0.447562	-0.15833	-1.94831			7.6867	7.72216	7.13341	7.61669	6.37275
Q99558_201	MAP3K14_201	Q99558	MAP3K14	201	Mitogen-activated protein kinase kinase kinase 14	1	GAPYVRNTPQFTKPLKEPGLGQLCFKQLGEG	_PLK(gl)EPGLGQLCFK_	3	534.289	137805	OR8_130914_VH_control_MG2_3	OR8_130914_VH_control_MG2_3	-6.87844	3.91271	-2.16764	-1.94773			7.32899	7.27123	7.6308	7.7178
Q9UPY5_222	SLC7A11_222	Q9UPY5	SLC7A11	222	Cystine/glutamate transporter	1	VPGVMQLIKGQTQNFKDAFSGRDSSITRLPL	_GQTQNFK(gl)DAFSGR_	3	523.918	54434	OR8_130914_VH_control_MG6_2	OR8_130722_VH_control_MG2_3	-1.56014	-1.78799	-0.0426913	-1.94666			7.58883	8.26356	7.85397	8.22219
Q76L83-2_728	ASXL2_728	Q76L83-2	ASXL2	728	Putative Polycomb group protein ASXL2	1	NVKAEIPLNEQTTLSKENYLFTRGQTFDEKT	_AEIPLNEQTTLSK(gl)ENYLFTR_	3	827.759	2133	OR8_130914_VH_control_MG6_3	OR8_130914_VH_control_MG6_3			-4.87768	-1.93698					6.6191	6.93584
P61160_106	ACTR2_106	P61160	ACTR2	106	Actin-related protein 2	0.999934	YTFGPEKLNIDTRNCKILLTEPPMNPTKNRE	_NCK(gl)ILLTEPPMNPTK_	3	623.99	128235	OR8_130722_VH_DM6_1	OR8_130722_VH_DM6_1		6.53202	-6.71963	-1.93648				7.15561	7.16316	7.6559
Q7KZF4_339	SND1_339	Q7KZF4	SND1	339	Staphylococcal nuclease domain-containing protein 1	0.5	RIWRDYVAPTANLDQKDKQFVAKVMQVLNAD	_DYVAPTANLDQK(gl)DK_	3	564.613	24898	OR8_130722_VH_control_MG6_1	OR8_130722_VH_control_MG6_1	-4.18784	-0.0524317		-1.93592			6.53856	7.0473		7.3888
Q7KZF4_341	SND1_341	Q7KZF4	SND1	341	Staphylococcal nuclease domain-containing protein 1	0.5	WRDYVAPTANLDQKDKQFVAKVMQVLNADAI	_DYVAPTANLDQK(gl)DK_	3	564.613	24898	OR8_130722_VH_control_MG6_1	OR8_130722_VH_control_MG6_1	-4.18784	-0.0524317		-1.93592			6.53856	7.0473		7.3888
Q13077-2_71	TRAF1_71	Q13077-2	TRAF1	71	TNF receptor-associated factor 1	1	LQHFMKEKLLAELEGKLRVFENIVAVLNKEV	_LLAELEGK(gl)LR_	3	419.25	103062	OR8_130914_VH_DM6_3	OR8_130722_VH_control_MG6_3	-2.06855	-1.15205	-4.18791	-1.93527			5.97025	7.12222	6.42013	6.93718
B4DX49_166	PRMT5_166	B4DX49	PRMT5	166	Protein arginine N-methyltransferase 5;Protein arginine N-methyltransferase 5, N-terminally processed	0.999999	LPSNHVIDRWLGEPIKAAILPTSIFLTNKKG	_WLGEPIK(gl)AAILPTSIFLTNK_	3	776.11	203244	OR8_130914_VH_control_MG6_1	OR8_130914_VH_control_MG6_1	1.24803	0.854232	-0.3334	-1.93254			6.16009	6.89011	6.85641	7.05179
H0YB02_58	PPP3CC_58	H0YB02	PPP3CC	58	Serine/threonine-protein phosphatase;Serine/threonine-protein phosphatase;Serine/threonine-protein phosphatase 2B catalytic subunit gamma isoform;Serine/threonine-protein phosphatase 2B catalytic subunit beta isoform	0.998424	FKEVFENGKPKVDVLKNHLVKEGRLEEEVAL	_VDVLK(gl)NHLVK_	3	426.922	186021	OR8_130722_VH_control_MG2_1	OR8_130914_VH_control_MG2_1	-0.619523	-0.763241	-1.06009	-1.93251			6.97528	7.36056	7.04224	7.3899
Q6TFL4-2_181	KLHL24_181	Q6TFL4-2	KLHL24	181	Kelch-like protein 24	0.999692	CNCLGIQRFADTHSLKTLFTKCKNFALQTFE	_FADTHSLK(gl)TLFTK_	3	541.623	31833	OR8_130722_VH_control_MG6_1	OR8_130722_VH_control_MG6_1	-0.246437	0.0656582	-0.613113	-1.93229		2.10777	7.00218	7.30528	7.12733	7.32201	5.05189	5.777
O75643_1039	SNRNP200_1039	O75643	SNRNP200	1039	U5 small nuclear ribonucleoprotein 200 kDa helicase	1	FKNITVREEEKLELQKLLERVPIPVKESIEE	_LELQK(gl)LLER_	3	419.25	89802	OR8_130914_VH_DM6_2	OR8_130914_VH_DM6_2		2.57474	-0.568446	-1.92578				6.02707	6.42742	6.93195
Q9H9C1-2_96	VIPAS39_96	Q9H9C1-2	VIPAS39	96	Spermatogenesis-defective protein 39 homolog	1	SDTPAKSYAPELGRPKGEYRDYSNDWSPSDT	_SYAPELGRPK(gl)GEYR_	3	579.629	166209	OR8_130722_VH_control_MG6_3	OR8_130722_VH_control_MG6_3	-3.60935	-1.07559	-1.37804	-1.92491			6.37542	7.19867	7.20706	7.27718	5.99476
B5MCX3_285	41884_285	B5MCX3	2014-09-02	285	Septin-2	1	KVENEDMNKDQILLEKEAELRRMQEMIARMQ	_DQILLEK(gl)EAELR_	3	524.286	22727	OR8_130914_VH_DM6_3	OR8_130914_VH_DM6_3		-2.89042		-1.92457				6.25858		7.29202
Q9H816_446	DCLRE1B_446	Q9H816	DCLRE1B	446	5' exonuclease Apollo	1	FSVHLRSTDEEFISQKTREEIGLGSPLVPMG	_STDEEFISQK(gl)TR_	3	518.918	164790	OR8_130914_VH_DM6_2	OR8_130914_VH_control_MG6_2	-0.734777	-0.69514	-1.70654	-1.91649			7.32041	7.76684	7.30903	7.96205
O94826_168	TOMM70A_168	O94826	TOMM70A	168	Mitochondrial import receptor subunit TOM70	0.872312	STFYQNRAAAFEQLQKWKEVAQDCTKAVELN	_AAAFEQLQK(gl)WK_	3	478.589	48	OR9_20131008_VH_DM2_2	OR9_20131008_VH_DM2_2	-0.216451	-0.49799	-0.179433	-1.91569	0.998057	-4.61504	7.27352	6.83977	7.01338	7.22885	6.57813	6.41922
Q9NY33_233	DPP3_233	Q9NY33	DPP3	233	Dipeptidyl peptidase 3	0.5	SVLGSEPSLDSEVTSKLKSYEFRGSPFQVTR	_LASVLGSEPSLDSEVTSK(gl)LK_	3	725.39	87401	OR8_130914_VH_DM6_1	OR8_130722_VH_control_MG2_1	-5.39552		0.539568	-1.91448			6.8891		7.06836	7.69403
O75643_1110	SNRNP200_1110	O75643	SNRNP200	1110	U5 small nuclear ribonucleoprotein 200 kDa helicase	0.994766	IFEIVLNRGWAQLTDKTLNLCKMIDKRMWQS	_GWAQLTDK(gl)TLNLCK_	3	587.97	56400	OR8_130914_VH_control_MG6_2	OR8_130914_VH_control_MG6_2			-4.33499	-1.91403					6.46221	6.766
Q9UHF1_93	EGFL7_93	Q9UHF1	EGFL7	93	Epidermal growth factor-like protein 7	1	GLAPARPRYACCPGWKRTSGLPGACGAAICQ	_YACCPGWK(gl)R_	3	437.862	205102	OR8_130722_VH_DM6_3	OR8_130722_VH_DM6_3	-0.248339	-0.171551	-0.461672	-1.91214			7.00769	7.47356	7.28404	7.36233
P54687-4_359	BCAT1_359	P54687-4	BCAT1	359	Branched-chain-amino-acid aminotransferase, cytosolic	1	YKGETIHIPTMENGPKLASRILSKLTDIQYG	_GETIHIPTMENGPK(gl)LASR_	3	689.021	46661	OR8_130914_VH_DM6_3	OR8_130914_VH_DM6_3		-1.39804	0.2107	-1.91178				6.76489	6.7411	6.83739
C9JJX6_809	ARVCF_809	C9JJX6	ARVCF	809	Armadillo repeat protein deleted in velo-cardio-facial syndrome	0.996822	LSPGGFDDSTLPLVDKSLEGEKTGSRDVIPM	_GALSPGGFDDSTLPLVDK(gl)SLEGEK_	3	849.426	45386	OR8_130914_VH_control_MG2_2	OR8_130914_VH_control_MG6_1	-1.59641		-1.00524	-1.90757			6.99801		6.6372	6.94276
P61160_46	ACTR2_46	P61160	ACTR2	46	Actin-related protein 2	0.999984	IFPALVGRPIIRSTTKVGNIEIKDLMVGDEA	_STTK(gl)VGNIEIK_	3	435.245	165074	OR8_130914_VH_control_MG2_3	OR8_130914_VH_control_MG2_3	-0.979605	0.313642	-1.54592	-1.90697			7.34321	7.85913	7.53816	7.78185	5.65659
E9PC26_777	BUB1_777	E9PC26	BUB1	777	Mitotic checkpoint serine/threonine-protein kinase BUB1	0.999986	PNTFEWQCKLPAIKPKTEFQLGSKLVYVHHL	_PK(gl)TEFQLGSK_	3	416.891	137436	OR8_130914_VH_control_MG6_1	OR8_130914_VH_control_MG6_1		0.364662		-1.90696				6.62358		6.91054
Q96PD2_586	DCBLD2_586	Q96PD2	DCBLD2	586	Discoidin, CUB and LCCL domain-containing protein 2	1	DRAGWWKGMKQFLPAKAVDHEETPVRYSSSE	_QFLPAK(gl)AVDHEETPVR_	3	651.006	141717	OR9_20131008_VH_DM2atmatri_3	OR8_130722_VH_control_MG2_1	-0.276976	-0.350991	0.983632	-1.90625	0.572649	-0.259073	7.92607	8.21221	8.08565	8.00608	7.49166	7.5321
P11142_56	HSPA8_56	P11142	HSPA8	56	Heat shock cognate 71 kDa protein	1	YVAFTDTERLIGDAAKNQVAMNPTNTVFDAK	_LIGDAAK(gl)NQVAMNPTNTVFDAK(gl)R_	3	901.461	100843	OR8_130914_VH_control_MG6_3	OR8_130914_VH_control_MG6_3	-0.501122	-1.21217	-1.23749	-1.90256	-1.98317	1.54123	8.15656	8.89516	8.4579	9.16314	7.72321	7.62051
Q92643_193	PIGK_193	Q92643	PIGK	193	GPI-anchor transamidase	1	ITNIELADAFEQMWQKRRYNELLFIIDTCQG	_FQDSEEITNIELADAFEQMWQK(gl)R_	3	981.459	40398	OR8_130914_VH_DM2_3	OR8_130914_VH_DM2_3	0.27372	0.536437	3.51485	-1.90139			6.4304	6.36854	6.17997	6.43391
Q9BTV6_363	WDR85_363	Q9BTV6	WDR85	363	WD repeat-containing protein 85	0.973462	LQRAPSWSFPSNLGTKTADLKGASELPTPCH	_APSWSFPSNLGTK(gl)TADLK_	3	678.681	10525	OR8_130722_VH_DM2_1	OR8_130722_VH_control_MG6_1	-1.1896	0.129926	-1.72309	-1.90006			6.77211	7.09047	6.67164	6.62347
Q7LG56_166	RRM2B_166	Q7LG56	RRM2B	166	Ribonucleoside-diphosphate reductase subunit M2 B	0.5	KREFLFNAIETMPYVKKKADWALRWIADRKS	_EFLFNAIETMPYVK(gl)K_	3	648.669	26400	OR8_130914_VH_DM6_1	OR8_130914_VH_control_MG6_3	-0.313078	2.22735	0.434038	-1.89889	3.63269	-1.33454	6.61656	6.91268	7.14144	7.28111	6.05906	6.17043
Q7LG56_167	RRM2B_167	Q7LG56	RRM2B	167	Ribonucleoside-diphosphate reductase subunit M2 B	0.5	REFLFNAIETMPYVKKKADWALRWIADRKST	_EFLFNAIETMPYVK(gl)K_	3	648.669	26400	OR8_130914_VH_DM6_1	OR8_130914_VH_control_MG6_3	-0.313078	2.22735	0.434038	-1.89889	3.63269	-1.33454	6.61656	6.91268	7.14144	7.28111	6.05906	6.17043
O94888_99	UBXN7_99	O94888	UBXN7	99	UBX domain-containing protein 7	1	KQEILVEPEPLFGAPKRRRPARSIFDGFRDF	_QEILVEPEPLFGAPK(gl)R_	3	646.355	141353	OR9_20131008_VH_DM2atmatri_3	OR9_20131008_VH_D2	-0.542993	-1.49685	0.453923	-1.89649	0.957659	0.701075	7.49958	7.16021	7.74083	7.66153	6.87254	7.11141
Q9NZ01_291	TECR_291	Q9NZ01	TECR	291	Very-long-chain enoyl-CoA reductase	1	TQMTIWAKGKHRSYLKEFRDYPPLRMPIIPF	_SYLK(gl)EFR_	3	352.854	166558	OR9_20131008_VH_DM2atmatri_3	OR9_20131008_VH_DM2atmatri	1.14537	1.62256	-1.25889	-1.89495	2.72201	0.432356	7.50589	7.43666	7.12522	7.47943	6.64304	6.95272
Q92544_98	TM9SF4_98	Q92544	TM9SF4	98	Transmembrane 9 superfamily member 4	0.5	DRIVNTPFQVLMNSEKKCEVLCSQSNKPVTL	_IVNTPFQVLMNSEK(gl)K_	3	621.333	81091	OR9_20131008_VH_DM2atmatri_3	OR9_20131008_VH_DM2atmatri_2	0.414309	0.34616	-0.474963	-1.8948		5.26922	7.08804	7.20816	7.48589	7.33362	5.05189	6.6492
B4DUT0_194	BFAR_194	B4DUT0	BFAR	194	Bifunctional apoptosis regulator	0.999982	EDSSGEDIVTKLLDLKEPTWKQWREFLVKYS	_LLDLK(gl)EPTWK_	3	452.922	103464	OR8_130914_VH_DM2_2	OR8_130914_VH_control_MG6_1	0.409671	-0.764217	-0.509373	-1.89459	5.35871	-0.155788	7.33204	7.50259	7.41946	7.77935	6.55543	6.82319
A6NIZ6_1374	ASXL1_1374	A6NIZ6	ASXL1	1374	Putative Polycomb group protein ASXL1	0.967165	VGSVKNEKTFVGGPLKANAENRKATGHSPLE	_TFVGGPLK(gl)ANAENRK_	3	572.644	170447	OR8_130722_VH_control_MG6_2	OR8_130722_VH_control_MG6_1	-2.56512	-0.525972	-2.27543	-1.89288			6.64397	7.20187	7.00797	7.5807
F8VP66_25	PUS7L_25	F8VP66	PUS7L	25	Pseudouridylate synthase 7 homolog-like protein	0.811413	IKLGVIPSDFSYAGLKDKKAITYQAMVVRKV	_LGVIPSDFSYAGLK(gl)DK_	3	608.656	94308	OR8_130914_VH_control_MG6_3	OR8_130914_VH_control_MG6_3	-0.875536	0.315183	-0.873814	-1.89147			6.65251	6.53716	6.98646	7.13075
Q9BSL1_179	UBAC1_179	Q9BSL1	UBAC1	179	Ubiquitin-associated domain-containing protein 1	0.5	QKLLALNPDAVELFKKANAMLDEDEDERVDE	_LLALNPDAVELFK(gl)K_	3	562.326	103134	OR8_130914_VH_DM6_2	OR8_130914_VH_control_MG6_2	-0.525057	-0.991351	-0.0914577	-1.89138	2.91088	-1.38007	6.88148	6.9242	7.10238	7.21357	6.25108	6.33807
Q9BSL1_178	UBAC1_178	Q9BSL1	UBAC1	178	Ubiquitin-associated domain-containing protein 1	0.560774	AQKLLALNPDAVELFKKANAMLDEDEDERVD	_LLALNPDAVELFK(gl)K_	3	562.326	103125	OR8_130722_VH_DM6_1	OR8_130914_VH_control_MG6_2	-0.525057	-0.0633619	-0.0914577	-1.89138	2.91088	-1.38007	6.88148	7.03884	7.10238	7.21357	6.25108	6.33807
E7EUY0_2258	PRKDC_2258	E7EUY0	PRKDC	2258	DNA-dependent protein kinase catalytic subunit	0.996738	CWKDCLSIPYRLIFEKFSGKDPNSKDNSVGI	_LIFEK(gl)FSGK_	3	394.889	100692	OR8_130722_VH_DM6_3	OR8_130722_VH_DM2_2	-2.70428	1.78673	-6.88422	-1.89072			7.07961	7.22634	7.21226	7.2379
Q86Z02-4_597	HIPK1_597	Q86Z02-4	HIPK1	597	Homeodomain-interacting protein kinase 1	0.999888	VADGTGTRTIIVPPLKTQLGDCTVATQASGL	_TIIVPPLK(gl)TQLGDCTVATQASGLLSNK_	3	980.534	172543	OR8_130914_VH_control_MG6_3	OR8_130914_VH_control_MG6_3			-1.53728	-1.89028					6.68679	6.86055
Q9UBW8_20	COPS7A_20	Q9UBW8	COPS7A	20	COP9 signalosome complex subunit 7a	0.822649	VKVTGQNQEQFLLLAKSAKGAALATLIHQVL	_VTGQNQEQFLLLAK(gl)SAK_	3	663.697	198704	OR8_130914_VH_DM6_2	OR8_130914_VH_control_MG6_1		3.28215	-4.31823	-1.88866				6.21513	6.4574	7.21559
H0YKX0_789	RNF31_789	H0YKX0	RNF31	789	E3 ubiquitin-protein ligase RNF31	1	DCLFYLRDWTALRLQKLLQDNNVMFNTEPPA	_LQK(gl)LLQDNNVMFNTEPPAGAR_	3	824.088	112728	OR8_130914_VH_control_MG6_3	OR8_130914_VH_control_MG6_2	-0.478222	-4.72764	-4.13651	-1.88861			6.6593	6.77278	6.40547	7.29876
Q9ULT8_2605	HECTD1_2605	Q9ULT8	HECTD1	2605	E3 ubiquitin-protein ligase HECTD1	1	SEEIMRERLLAATMEKGFHLN__________	_LLAATMEK(gl)GFHLN_	3	520.273	103025	OR8_130914_VH_control_MG6_2	OR8_130914_VH_control_MG6_1	-0.0874034	0.481059	-0.344182	-1.88859		2.24023	6.46869	7.00529	6.57965	7.17992	5.05189	5.80964
P34932_609	HSPA4_609	P34932	HSPA4	609	Heat shock 70 kDa protein 4;Heat shock protein 105 kDa;Heat shock 70 kDa protein 4L	0.999655	LNLYIENEGKMIMQDKLEKERNDAKNAVEEY;LNMYIETEGKMIMQDKLEKERNDAKNAVEEY	_MIMQDK(gl)LEK_	3	417.214	122930	OR8_130914_VH_DM6_3	OR8_130914_VH_DM6_2	-3.47145	-1.94669	-0.241272	-1.8829			6.33719	7.2373	6.87708	7.73819	6.13909
Q8WUM4_638	PDCD6IP_638	Q8WUM4	PDCD6IP	638	Programmed cell death 6-interacting protein	0.863155	EGLLKNIQVSHQEFSKMKQSNNEANLREEVL	_NIQVSHQEFSK(gl)MK_	3	563.951	130451	OR8_130722_VH_control_MG6_1	OR8_130722_VH_control_MG6_1	-0.412449	-0.384127	-5.31358	-1.88119		3.6233	7.27996	7.49654	6.74658	7.48946	5.05189	6.17649
P08238_347	HSP90AB1_347	P08238	HSP90AB1	347	Heat shock protein HSP 90-beta;Putative heat shock protein HSP 90-beta-3	0.558805	LLFIPRRAPFDLFENKKKKNNIKLYVRRVFI	_RAPFDLFENK(gl)K_	3	493.597	147488	OR8_130722_VH_DM2_2	OR8_130722_VH_DM2_2	-0.206343	0.00468328	0.0186157	-1.87989	-2.12029	2.74699	7.03013	7.14759	6.8238	6.66068	6.42462	6.58367
Q5T181_44	SHC1_44	Q5T181	SHC1	44	SHC-transforming protein 1	1	SFVNKPTRGWLHPNDKVMGPGVSYLVRYMGC	_GWLHPNDK(gl)VMGPGVSYLVR_	3	747.053	56440	OR8_130722_VH_DM2_2	OR8_130722_VH_DM2_2	3.82887	-3.62421	4.83535	-1.8771	3.23513	-2.9669	6.1474	6.45839	6.55601	6.91652	5.94954	5.95798
O43790_305	KRT86_305	O43790	KRT86	305	Keratin, type II cuticular Hb6;Keratin, type II cuticular Hb3;Keratin, type II cuticular Hb1;Keratin-81-like protein KRT121P;Keratin, type II cuticular Hb5	1	RAEAESWYRSKCEEMKATVIRHGETLRRTKE	_CEEMK(gl)ATVIR_	3	450.888	15235	OR8_130722_VH_control_MG6_1	OR8_130722_VH_control_MG6_1	-3.96036	4.53051	-4.44348	-1.87462			6.47392	6.56682	6.49338	7.24489
[truncated: 9,750 more rows]

## Sheet: Table S2
Table S2. Identified ubiquitin sites at 2h post DNA damage in His-ubiquitin pull-downs. 836 ubiquitin sites were identified from 2 LC-MS/MS runs. The 469 ubiquitin sites that were also identified in the diglycyl-remnant enrichment (see Table S1) are highlighted in red. In this study ubiquitin enrich peptide samples from His-ubiquitin proteins (doxorubicin treated U2OS cells and its respective con…
[truncated: 837 more rows]

[truncated: 5 more sheets: Table S3, Table S4, Table S5, Table S6, Table S7]
